# Supplementary material for: Au courant computation of the PDB to audit diffraction anisotropy of soluble and membrane proteins
Source: Data Brief. 2018 May 19;19:753–7. doi: 10.1016/j.dib.2018.05.072 (PMC6139481; doi:10.1016/j.dib.2018.05.072)
Supplement: Supplementary file 1 — Supplementary material [file mmc1.zip]

Archive with 9 entries (9 files):
- coi_disclosure-sawaya.pdf
- coi_disclosure-ceres.pdf
- coi_disclosure-chaptal.pdf
- coi_disclosure-falson.pdf
- coi_disclosure-gouet.pdf
- coi_disclosure-kassis.pdf
- coi_disclosure-martin.pdf
- coi_disclosure-read.pdf
- coi_disclosure-robert.pdf
