# Supplementary material for: Au courant computation of the PDB to audit diffraction anisotropy of soluble and membrane proteins
Source: Data Brief. 2018 May 19;19:753–7. doi: 10.1016/j.dib.2018.05.072 (PMC6139481; doi:10.1016/j.dib.2018.05.072)
Supplement: Supplementary file 2 — Supplementary material [file mmc2.zip]

Archive with 2 entries (2 files):
- ALL_SUBSETS_CURATED.xlsx
- ANISOTROPY_RAW.xlsx
