# Supplementary material for: Au courant computation of the PDB to audit diffraction anisotropy of soluble and membrane proteins
Source: Data Brief. 2018 May 19;19:753–7. doi: 10.1016/j.dib.2018.05.072 (PMC6139481; doi:10.1016/j.dib.2018.05.072)
Supplement: Supplementary file 2 — Supplementary material [file mmc2.zip › ALL_SUBSETS_CURATED.xlsx]

## Sheet: ALL
PDB_ENTRY	DEPOSITION_YEAR	RESOLUTION	SPACE_GROUP	A	B	C	ALPHA	BETA	GAMMA	SOLV_CONTENT	TEMPERATURE	NB_CONTACTS	NB_ATOMS	RATIO	ANISO_B(F)	ANISO_B(I)	WILSON_B(F)	WILSON_B(I)	ANISO_B(F)/WILSON_B(F)	ANISO_B(I)/WILSON_B(I)	A*_RESLIMIT	B*_RESLIMIT	C*_RESLIMIT	DELTA_RES	NB_REF	NB_REF_REJ	%REF_REJ	%HELIX	%BETA_STRAND	%TURN	%COIL	LIGANDS	MB_PROT_DESC	KEYWORDS
1HHA	2005	1.9	P6122	64.36	64.36	84.13	90	90	120	57.61	100	498	532	0.936		4.512		11.9475		0.37765								0	14	11	75	3FG BGC ERE GHP GOL MLU OMX OMZ RAM		ANTIBIOTIC, GLYCOPEPTIDE
1HHC	2005	1.13	P1211	28.94	31.91	34.74	90	109.87	90	48.11	133	590	629	0.938		1.877		4.00937		0.46815								0	14	4	82	3FG BGC CIT ERE GHP MLU OMX OMZ RAM		ANTIBIOTIC, GLYCOPEPTIDE
1HHF	2005	1.47	P6122	60.1	60.1	131.39	90	90	120	69.1	100	256	548	0.467		0.407		17.3165		0.0235								0	7	14	79	3FG BGC CL ERE GHP MLU OMX OMZ PO4 RAM		ANTIBIOTIC, GLYCOPEPTIDE
1KJL	2005	1.4	P212121	37.6	58.4	64	90	90	90	42.68	100	176	1324	0.133	8.356		11.3703		0.7349		1.45	1.41	1.41	0.04	25049	93	0.37	2	62	17	19	BR CL GAL NAG		LACNAC COMPLEX, SUGAR BINDING PROTEIN
1KJR	2005	1.55	P212121	37.6	58.4	64	90	90	90	42.68	100	172	1384	0.124	4.287		15.3054		0.2801		1.57	1.57	1.57	0	19462	1	0.01	2	62	17	19	BEK CL GAL NAG		ALL BETA, SUGAR BINDING PROTEIN
1OB5	2005	3.1	C121	212.57	122.33	135.68	90	121.3	90	64	100	358	14547	0.025	59.753		64.1287		0.93177		3.46	3.16	3	0.46	57601	9100	15.8	21	22	25	32	1MA 2MG 5MC 5MU 7MG ENX GNP H2U M2G MG OMC OMG PHA PSU YG		HYDROLASE, GTPASE, TRANSLATION ELONGATION FACTOR, TRANSFER RNA, GTP-BINDING, NUCLEOTIDE-BINDING, PROTEIN BIOSYNTHESIS
1ODC	2005	2.2	P3121	111.49	111.49	136.74	90	90	120	69.7	120	372	4393	0.085	18.177		30.8788		0.58866		2.2	2.2	2.2	0	50093	0	0	39	17	22	22	A8B NAG		HYDROLASE, SERINE HYDROLASE, NEUROTRANSMITTER CLEAVAGE, ALZHEIMER'S DISEASE, BIVALENT LIGAND, DUAL-SITE BINDING, INHIBITOR, SERINE ESTERASE SYNAPSE, NERVE, MUSCLE, GPI-ANCHOR NEUROTRANSMITTER DEGRADATION, GLYCOPROTEIN
1OIX	2005	1.7	I422	74.08	74.08	124.9	90	90	90	42.92	100	199	1566	0.127	0.988		14.6648		0.06737		1.7	1.7	1.7	0	19372	0	0	35	28	18	19	CL GDP MG PO4		SMALL G PROTEIN, INTRACELLULAR TRAFFICKING, GTP-BINDING, LIPOPROTEIN, PRENYLATION, PROTEIN TRANSPORT
1OJL	2005	3	P2221	107.44	114.74	187.26	90	90	90	57	100	478	12594	0.038	57.451		84.3566		0.68105		3	3.35	3	0.35	46162	4115	8.91	47	11	20	22	ATP PO4		RESPONSE REGULATOR, TWO COMPONENT SYSTEM, AAA DOMAIN, NTRC FAMILY, DNA-BINDING, TRANSCRIPTION REGULATION
1PK1	2005	1.8	P1211	30.28	46.87	123.99	90	90.72	90	42.02	128	637	2343	0.272	9.238		17.3171		0.53346		1.8	1.8	1.8	0	28964	0	0	70	0	10	20	MSE		HETERO SAM DOMAIN, POLYMERS, TRANSCRIPTIONAL REPRESSION, TRANSCRIPTION REPRESSION
1PK3	2005	1.85	P212121	52.15	63.99	103.64	90	90	90	55.68	148	475	1926	0.247	23.571		26.5363		0.88825		1.9	1.85	1.85	0.05	29188	738	2.53	71	0	10	19	BME		SAM DOMAIN, POLYMER, TRANSCRIPTIONAL REPRESSION, TRANSCRIPTION REPRESSION
1PU4	2005	3.2	P6522	225.92	225.92	218.67	90	90	120	74.12	100	248	11153	0.022	30.147		39.1594		0.76985		3.2	3.2	3.47	0.27	52367	3901	7.45	16	41	22	21	CA CU NAG TPQ		AMINE OXIDASE, OXIDOREDUCTASE
1PWO	2005	2.6	C121	129.19	100.64	88.31	90	133.17	90	65.24	100	474	4193	0.113	7.946		29.7631		0.26697		2.6	2.6	2.6	0	22385	0	0	45	11	24	20			PHOSPHOLIPASE A2, MICROPECHIS IKAHEKA, PANCREATIC LOOP, HYDROLASE
1QVN	2005	2.7	P212121	53.51	85.13	122.14	90	90	90	45.86	93	529	4108	0.129	26.98		34.6802		0.77797		2.7	2.7	2.7	0	15407	4	0.03	68	3	11	18	FRI ZN		IL-2 SMALL MOLECULE HOT SPOT, CYTOKINE
1R5M	2005	1.55	P65	107.1	107.1	82.59	90	90	120	58.25	100	802	3042	0.264	1.758		11.6277		0.15119		1.55	1.55	1.55	0	77808	0	0	2	54	23	21	SO4		TRANSCRIPTION COREPRESSOR, WD40 REPEAT, BETA PROPELLER
1R6G	2005	3	P3121	68.56	68.56	129.17	90	90	120	58.91	100	147	1918	0.077	42.924		87.0034		0.49336		3.08	3.08	3	0.08	6441	84	1.3	69	4	14	13	442		ALPHA HELICAL, HORMONE/GROWTH FACTOR RECEPTOR COMPLEX
1R77	2005	1.75	P212121	45.2	58.52	85.08	90	90	90	48.58	100	676	1842	0.367	1.265		13.7549		0.09197		1.75	1.75	1.75	0	22012	0	0	3	52	22	23			SH3B DOMAIN, CELL WALL TARGETING DOMAIN, LYSOSTAPHIN, PEPTIDOGLYCAN HYDROLASE, GLYCYLGLYCINE ENDOPEPTIDASE
1RBM	2005	2.3	P3121	126.1	126.1	94.27	90	90	120	73.7	100	356	3276	0.109	2.711		26.4		0.10269		2.3	2.3	2.3	0	37921	0	0	36	24	26	14	KT5 PO4		PROTEIN-COFACTOR ANALOGUE COMPLEX, TRANSFERASE
1RBQ	2005	2.1	P31	126.59	126.59	94.74	90	90	120	74	100	632	6575	0.096	3.77		32.1653		0.11721		2.1	2.1	2.1	0	97445	2	0	36	24	25	15	KEU PO4		PROTEIN-COFACTOR ANALOGUE COMPLEX, TRANSFERASE
1RBY	2005	2.1	P31	126.17	126.17	95.39	90	90	120	73.4	100	678	6727	0.101	5.502		25.3333		0.21718		2.1	2.1	2.1	0	98827	0	0	36	24	25	15	GAR KEU		PROTEIN-COFACTOR ANALOGUE COMPLEX, TRANSFERASE
1RBZ	2005	2.1	P3121	126.16	126.16	93.99	90	90	120	73.7	100	348	3288	0.106	0		32.2618		0		2.06	2.06	2.06	0	53480	0	0	36	24	26	14	KT5		PROTEIN-COFACTOR ANALOGUE COMPLEX, TRANSFERASE
1RC0	2005	2.05	P3121	126.31	126.31	93.6	90	90	120	73.7	100	278	3245	0.086	1.719		28.8919		0.0595		2.05	2.05	2.05	0	53991	0	0	36	24	26	14	KT5		PROTEIN-COFACTOR ANALOGUE COMPLEX, TRANSFERASE
1RC1	2005	2.25	P3121	126.66	126.66	93.68	90	90	120	74.2	100	338	3230	0.105	0.718		36.4735		0.01969		2.25	2.25	2.25	0	41231	9	0.02	36	24	26	14	KT3 PO4		PROTEIN-COFACTOR ANALOGUE COMPLEX, TRANSFERASE
1RC9	2005	1.6	I222	61.38	78.42	106.61	90	90	90	51.77	100	670	1981	0.338	1.715		14.5565		0.11782		1.6	1.69	1.6	0.09	34039	1561	4.59	32	19	29	20			BETA-ALPHA SANDWICH, DOUBLE DOMAINS, SHORT HELIXS MOTIF, TOXIN
1RH9	2005	1.5	P212121	59.54	74.52	79.01	90	90	90	37.76	100	331	3143	0.105	7.149		15.377		0.46492		1.79	1.5	1.63	0.29	56165	12796	22.78	45	16	20	19			ENDO-BETA-MANNASE, RETAINING, GLYCOSIDE HYDROLASE FAMILY 5, MANNAN
1RI8	2005	1.85	P212121	51.5	53.43	104.45	90	90	90	50.27	100	462	2123	0.218	2.354		12.4077		0.18972		1.85	1.85	1.85	0	24895	3	0.01	25	33	25	17	GOL		BETA SANDWICH, IMMUNOGLOBULIN FOLD, VHH-LYSOZYME COMPLEX, ALPHA-BETA ORTHOGONAL BUNDLE, IMMUNE SYSTEM-HYDROLASE COMPLEX
1RJC	2005	1.4	P212121	50.02	68.36	72.05	90	90	90	47.25	100	688	2058	0.334	0.982		9.70922		0.10114		1.4	1.4	1.4	0	48909	1	0	23	27	27	23	GOL PO4		BETA SANDWICH, IMMUNOGLOBULIN FOLD, PROTEIN-PROTEIN HETERO COMPLEX, ALPHA-BETA ORTHOGONAL BUNDLE, IMMUNE SYSTEM-HYDROLASE COMPLEX
1RKB	2005	2	P61	99.56	99.56	57.19	90	90	120	68.44	100	556	1615	0.344	3.572		23.1814		0.15409		2	2	2	0	21924	0	0	53	14	14	19	LI SO4		FIVE-STRANDED PARALLEL BETA-SHEET FLANKED BY 7 ALPHA- HELICES, TRANSFERASE
1RKI	2005	1.6	C121	105.48	43.72	52.72	90	113.24	90	47.6	100	520	1759	0.296	16.327		29.9222		0.54565		1.74	1.79	1.74	0.05	28057	5794	20.65	27	39	19	15	ACT CL P6G PG4 SO4		STRUCTURAL GENOMICS, (BETA-ALPHA-BETA)X2, BETA-LOOP-BETA-BETA, CXXC MOTIF, UNKNOWN FUNCTION
1RL8	2005	2	P61	61.41	61.41	80.82	90	90	120	40.23	100	560	1743	0.321	3.175		30.2983		0.10479		2	2	2	0	11680	6	0.05	6	57	20	17	RIT		ASPARTIC PROTEASE, ASPARTIC PROTEASE-INHIBITOR COMPLEX, RESISTANT STRAIN, HYDROLASE-HYDROLASE INHIBITOR COMPLEX
1RM1	2005	2.5	H32	173.25	173.25	164.07	90	90	120	56.51	100	455	4200	0.108	3.199		36.0653		0.0887		2.51	2.51	2.51	0	29228	1	0	34	38	14	14			YEAST TFIIA, TBP PROTEIN, ATA-BOX DNA, TRANSCRIPTION/DNA COMPLEX
1RP0	2005	1.6	F222	102.36	133.15	142.3	90	90	90	38.93	100	1642	4688	0.35	4.684		14.3325		0.32681		1.64	1.69	1.6	0.09	63420	4530	7.14	35	24	23	18	AHZ HTO ZN		PROTEIN LIGAND COMPLEX, BIOSYNTHETIC PROTEIN
1RP8	2005	2	P21212	93	72.5	62.18	90	90	90	47.64	100	701	3908	0.179	6.949		9.61944		0.72239		2	2	2	0	29108	0	0	34	19	25	22	BGC CA GLC		ALPHA-AMYLASE, BARLEY, ISOZYME 1, INACTIVE MUTANT, BETA- ALPHA-BARREL, X-RAY DIFFRACTION, SUGAR TONGS BINDING SITE, MALTOHEPTAOSE, MALTOPENTAOSE, HYDROLASE
1RP9	2005	2	P21212	93.73	73.54	61.06	90	90	90	47.85	100	352	3663	0.096	10.996		17.6996		0.62126		2	2	2	0	25738	0	0	32	19	26	23	BGC CA DAF GLC		ALPHA-AMYLASE, BARLEY, ISOZYME 1, INACTIVE MUTANT, BETA- ALPHA-BARREL, X-RAY DIFFRACTION, SUGAR TONGS BINDING SITE, ACARBOSE, HYDROLASE
1RPK	2005	2	P21212	93.39	72.92	61.39	90	90	90	47.46	100	562	3798	0.148	4.618		9.12855		0.50589		2	2	2.31	0.31	27308	3413	12.5	34	19	26	21	CA DAF GLC		ALPHA-AMYLASE, BARLEY, ISOZYME 1, BETA-ALPHA-BARREL, X-RAY DIFFRACTION, SUGAR TONGS BINDING SITE, ACARBOSE, HYDROLASE
1RQA	2005	2.11	P21212	95.3	97.8	66.8	90	90	90	50.98	298	233	4680	0.05	2.662		21.7143		0.12259		2.05	2.05	2.05	0	36339	0	0	79	0	10	11	HEM NO		GLOBIN, OXYGEN STORAGE/TRANSPORT COMPLEX
1RR6	2005	2.5	H32	142.35	142.35	167.66	90	90	120	78.31	100	0	2264	0	2.761		48.2487		0.05722		2.5	2.5	2.5	0	19543	1	0.01	34	23	20	23	IMH PO4		PNP, TRANSITION STATE ANALOGUE, TRANSFERASE
1RSG	2005	1.9	C121	162.38	103.13	77.59	90	94.98	90	54.76	100	497	8861	0.056	14.48	15.07	25.804	26.6359	0.56115	0.56578	1.9	1.9	1.9	0	96862	2	0	37	20	20	23	FAD MSE		FAD BINDING MOTIF, OXIDOREDUCTASE
1RSZ	2005	2.2	H32	142.16	142.16	166.39	90	90	120	77.61	100	0	2303	0	11.227		40.2261		0.2791		2.2	2.2	2.2	0	29603	0	0	34	23	19	24	DIH SO4		PNP, TRANSITION-STATE ANALOGUE, TRANSFERASE
1RT9	2005	2.3	H32	142.08	142.08	166.96	90	90	120	77.91	100	0	2282	0	4.77		44.0985		0.10817		2.3	2.3	2.3	0	26630	0	0	35	23	19	23	IMH SO4		PNP, TRANSITION STATE ANALOGUE, TRANSFERASE
1RXT	2005	3	P1211	71.63	116.43	90.36	90	90.13	90	52	150	952	10420	0.091	44.419		53.8885		0.82428		3	3	3.35	0.35	28898	2910	10.07	23	12	27	38	CO SO4		ALPHA-BETA STRUCTURE UNIQUE N-MYRISTOYLTRANSFERASE FOLD
1RYD	2005	2.2	P21212	84.53	91.38	115.47	90	90	90	52.49	100	2017	6634	0.304	17.026		26.7471		0.63655		2.2	2.2	2.2	0	45251	0	0	36	22	20	22	ACT BME GLC NDP		OXIDOREDUCTASE, GLUCOSE, FRUCTOSE, NADP, ZYMOMONAS MOBILIS
1RYE	2005	2.3	P1211	49.87	152.98	101.99	90	103.66	90	43.95	100	375	11615	0.032	51.222		37.5103		1.36554		2.2	2.2	2.2	0	58791	0	0	38	23	19	20	BME GOL NDP		GLUCOSE, FRUCTOSE, OXIDOREDUCTASE SHIFTED FORM, NADP, ZYMOMONAS MOBILIS, OXIDOREDUCTASE
1RYI	2005	1.8	C2221	73.71	218.76	217.8	90	90	90	49.5	100	1906	12720	0.15	0.815		21.5324		0.03785		1.8	1.8	1.8	0	159578	11	0.01	31	28	20	21	FAD GOA		FLAVOPROTEIN OXIDASE PROTEIN-INHIBITOR COMPLEX, OXIDOREDUCTASE
1RYY	2005	2.8	P1211	91.65	177.51	169.97	90	91.03	90	48.1	100	454	39009	0.012	2.882		32.157		0.08962		2.8	2.8	2.8	0	131827	0	0	24	28	26	22			ALPHA/BETA HYDROLASE FOLD, JELLYROLL FOLD, HYDROLASE
1S0H	2005	3	C121	107.66	63.08	54.04	90	111.75	90	53.49	298	79	2286	0.035	8.145		39.4152		0.20665		3.26	3.36	3.72	0.46	5387	1164	21.61	78	0	10	12	HEM		ALPHA HELIX, DIMER, OXYGEN STORAGE/TRANSPORT COMPLEX
1S1A	2005	1.8	P212121	56.87	83.21	123.23	90	90	90	53.45	295	388	3916	0.099	2.891	2.925	18.3072	18.3273	0.15792	0.1596	1.8	1.8	1.8	0	54780	0	0	5	47	25	23	CA MAN MMA MN		LECTIN, CARBOHYDRATE, SUGAR BINDING PROTEIN
1S1E	2005	2.3	P41212	50.13	50.13	177.33	90	90	90	53.4	143	214	1619	0.132	3.458		35.7945		0.09661		2.29	2.29	2.29	0	10095	1	0.01	65	3	16	16	CA		KCHIP, KV CHANNEL-INTERACTING PROTEIN, CALCIUM-BINDING PROTEIN, EF-FINGER, TRANSPORT PROTEIN
1S1F	2005	1.5	P212121	54.25	65.55	104.25	90	90	90	40.79	200	886	3495	0.254	2.479	2.354	15.7728	16.3663	0.15717	0.14383	1.5	1.5	1.5	0	55953	0	0	49	11	22	18	GOL HEM HG MLA PIM		STREPTOMYCES, CYTOCHROME P450 OXIDOREDUCTASE, CYP158A2, ANTIBIOTIC BIOSYNTHESIS, OXIDOREDUCTASE
1S2M	2005	2.1	P1211	48.21	80.41	54.82	90	100.57	90	45.82	100	611	3261	0.187	7.948		16.5231		0.48102		2.1	2.1	2.1	0	23836	2	0.01	42	18	21	19			ATP-BINDING, RNA-BINDING, HELICASE, RNA BINDING PROTEIN
1S2N	2005	2.44	P1211	44.42	36.84	143.07	90	93.88	90	38.92	200	1066	4420	0.241	2.279		16.6702		0.13671		2.44	2.44	2.44	0	17246	1	0.01	27	21	28	24	CA PMS		HYDROLASE
1S2O	2005	1.4	P1211	46.07	51.76	52.14	90	101.7	90	43.85	100	886	2269	0.39	5.43		10.6416		0.51026		1.4	1.4	1.4	0	45837	1	0	41	23	22	14	MG		PHOSPHOHYDROLASE, HAD SUPERFAMILY, SUCROSE, CYANOBACTERIA, HYDROLASE
1S2R	2005	1.53	P212121	24.81	41.96	66.78	90	90	90	48.16	175	542	676	0.802	6.991	7.186	13.8617	14.0286	0.50434	0.51224	1.5	1.5	1.5	0	11686	0	0					SPM		MINOR GROOVE HYDRATION, DODECAMER, DNA
1S31	2005	2.7	I23	149.98	149.98	149.98	90	90	90	73.05	110	484	2238	0.216	0		44.2613		0		2.7	2.7	2.7	0	15441	7	0.05	13	33	27	27	PGE		BETA BARREL, HYDROPHOBIC HELIX, HYDROPHOBIC CORE, SIGNALING PROTEIN
1S3Q	2005	2.1	C2221	183.44	187.83	178.09	90	90	90	63.44	100	481	17023	0.028	7.274		25.7297		0.28271		2.1	2.1	2.1	0	174236	1	0	78	1	7	14	MSE ZN		FERROXIDASE, FOUR HELIX BUNDLE, IRON STORAGE, METAL BINDING PROTEIN
1S3R	2005	2.6	P21212	88.45	173.64	105.11	90	90	90	66.34	100	194	7827	0.025	78.752		78.5138		1.00303		2.99	2.59	2.59	0.4	50996	6653	13.05	20	41	20	19	SO4		TOXIN
1S4C	2005	2.2	P1211	41.9	153.9	53.8	90	112.9	90	45	100	526	4920	0.107	35.26		37.1335		0.94955		2.32	2.2	2.2	0.12	29549	747	2.53	13	42	23	22	ACT CU		DOUBLE-STRANDED BETA-HELIX, STRUCTURAL GENOMICS, UNKNOWN FUNCTION, STRUCTURAL GENOMICS, UNKNOWN FUNCTION
1S4I	2005	1.8	P1	38.22	61.11	64.92	84.35	76.02	90.42	37	100	758	4920	0.154	25.243		27.9587		0.90287		1.8	1.8	1.8	0	49676	3	0.01	0	38	34	28	CL ZN		SOD, CU-ZN SOD, SOD-LIKE, SUPEROXIDE DISMUTASE, OXIDOREDUCTASE
1S50	2005	1.65	P61	52.27	52.27	169.41	90	90	120	46.31	100	614	2426	0.253	2.338		14.1926		0.16473		1.65	1.65	1.65	0	31253	0	0	38	21	21	20	GLU		MEMBRANE PROTEIN
1S55	2005	1.9	P212121	65.53	81.32	99.81	90	90	90	51.68		462	3917	0.118	10.286		35.1143		0.29293		1.9	2.19	2	0.29	39113	5041	12.89	4	54	20	22	CL		CYTOKINE
1S5Z	2005	2	P1211	69.38	104.59	69.57	90	118.28	90	44.14	100	995	8058	0.123	4.914		13.1284		0.3743		2	2	2	0	58517	0	0	44	17	21	18	PO4 SON		TRANSFERASE
1S73	2005	1.53	P212121	106.98	76.15	51.15	90	90	90	60.36	115	856	3139	0.273	7.255		14.4001		0.50382		1.53	1.53	1.53	0	62187	1	0	50	8	21	21	FMI		BIFUNCTIONAL CATALYST, PROXIMAL LOOP, TRP191 RADICAL, MESOPORPHYRIN, NITRITE REDUCTASE, CYCTOCHROME C PEROXIDASE, CYTOCHORME OXIDASE, OXIDOREDUCTASE
1S7F	2005	2	P4322	68.4	68.4	89.6	90	90	90	46.48	77	338	1566	0.216	15.802		24.6684		0.64058		1.99	1.99	1.99	0	14012	0	0	34	39	17	10	CL MLA		ACETYLTRANSFERASE, GNAT, ALPHA-N-PROTEIN ACETYLTRANSFERASE, COENZYME A, L7/L12, TRANSFERASE
1S7K	2005	1.8	P21212	54.26	68.87	44.54	90	90	90	38.18	77	536	1387	0.386	8.214		13.1424		0.625		1.8	1.8	1.8	0	15056	1	0.01	34	41	14	11			ACETYLTRANSFERASE, GNAT, ALPHA-N-PROTEIN ACETYLTRANSFERASE, COENZYME A, L7/L12, TRANSFERASE
1S7L	2005	2.3	P41212	92.92	92.92	55.67	90	90	90	57.19	77	183	1550	0.118	14.752		25.0691		0.58845		2.3	2.3	2.3	0	10915	0	0	37	37	16	10	COA SO4		ACETYLTRANSFERASE, GNAT, ALPHA-N-PROTEIN ACETYLTRANSFERASE, COENZYME A, L7/L12, TRANSFERASE
1S7N	2005	2.1	P1211	54.3	82.3	95.5	90	94.8	90	51.61	77	870	6312	0.138	10.887		19.2616		0.56522		2.1	2.1	2.1	0	45910	2	0	38	37	14	11	COA		ACETYLTRANSFERASE, GNAT, ALPHA-N-PROTEIN ACETYLTRANSFERASE, COENZYME A, L7/L12, TRANSFERASE
1S7Y	2005	1.75	P212121	58.1	91.19	105.45	90	90	90	49.75	100	717	4471	0.16	8.566		12.1885		0.70279		1.75	1.75	1.75	0	56740	0	0	40	22	20	18	GLU		MEMBRANE PROTEIN
1S8D	2005	2.2	P1211	55.92	80.3	57.8	90	116.29	90	52.95	100	76	3494	0.022	16.289		15.1241		1.07702		2.2	2.2	2.2	0	20094	1	0	19	41	21	19			CTL, CYTOTOXIC T LYMPHOCYTES, HIV, HUMAN IMMUNODEFICIENCY VIRUS, MHC, MAJOR HISTOCOMPATIBILITY COMPLEX, PMHC, PEPTIDE- MHC COMPLEX, RMSD, ROOT-MEAN-SQUARED DEVIATION, SIV, SIMIAN IMMUNODEFICIENCY VIRUS, TCR, T-CELL RECEPTOR, IMMUNE SYSTEM
1S9C	2005	3	P1211	98.29	105.43	206.94	90	103.37	90	54.39	100	666	24524	0.027	19.967		47.3758		0.42146		3	3	3	0	77386	1	0	24	34	19	23			HOT-DOG FOLD, HYDRATASE 2 MOTIF, MULTIFUNCTIONAL, LYASE
1S9F	2005	2	P1211	104.8	100.3	110.8	90	95.2	90	57.46	110	1797	14599	0.123	8.393		26.5649		0.31594		1.99	1.99	1.99	0	148599	0	0	45	25	15	15	CA DDY MG		PROTEIN-DNA COMPLEX, TRANSFERASE-DNA COMPLEX
1S9K	2005	3.1	P1211	64.77	86.26	84.04	90	111.24	90	68.16	100	276	3887	0.071	51.941	52.937	55.3802	57.3625	0.9379	0.92285	3.05	3.05	3.05	0	16159	0	0	28	30	17	25			BETA BARREL, PROTEIN-DNA COMPLEX, DOUBLE HELIX, TERNARY, COMPLEX, B-ZIP, BASIC LEUCINE ZIPPER, COILED COIL, TRANSCRIPTION/DNA COMPLEX
1S9T	2005	1.8	P212121	57.66	90.69	103.95	90	90	90	41.1	100	878	4612	0.19	9.121		12.3358		0.73939		1.8	1.8	1.8	0	51165	0	0	40	22	20	18	CL QUS		MEMBRANE PROTEIN
1SAU	2005	1.12	P212121	39.94	46.53	57.15	90	90	90	31.23	100	717	1201	0.597	4.326	4.38	7.47849	7.55983	0.57846	0.57938	1.1	1.1	1.1	0	40808	0	0	48	9	23	20			ORTHOGONAL HELICAL BUNDLE, OXIDOREDUCTASE
1SAZ	2005	2.5	I422	197.68	197.68	58.24	90	90	90	62	100	784	3065	0.256	1.611		42.2647		0.03812		2.5	2.5	2.5	0	17673	0	0	44	19	19	18	ACP FMT MSE NA		ASKHA (ACETATE AND SUGAR KINASES, HSC70, ACTIN) SUPERFAMILY, BUTYRATE KINASE, ACETATE KINASE, ISOBUTYRATE KINASE, TWO SIMILAR DOMAINS, AMPPCP, BUTYRATE, ISOBUTYRATE, DISULFIDE BOND, ENZYME MECHANISM, TRANSFERASE
1SB2	2005	1.9	P212121	46.88	65.93	118.84	90	90	90	57.1	100	317	2271	0.14	8.673		20.0411		0.43276		8.5	8.5	8.5	0	28939	28572	98.73	19	37	19	25			C-TYPE LECTIN DOMAIN SWAPPING, TOXIN
1SBM	2005	1.69	P212121	106.83	75.67	50.97	90	90	90	59.91	116	740	3021	0.245	8.627		16.4467		0.52454		1.69	1.73	1.69	0.04	46576	1035	2.22	50	7	21	22	FMI		BIFUNCTIONAL CATALYST, PROXIMAL LOOP, TRP191 RADICAL, 4- MESOPORPHYRIN, NITRITE REDUCTASE, OXIDOREDUCTASE
1SBY	2005	1.1	P1211	66.3	52.73	69.92	90	107.34	90	41.43	100	1493	4982	0.3	3.974		9.39031		0.4232		1.05	1.17	1.05	0.12	195225	17061	8.74	45	19	17	19	ETF NAD		ALCOHOL DEHYDROGENASE, TERNARY COMPLEX, NAD, TRIFLUOROETHANOL, OXIDOREDUCTASE
1SC6	2005	2.09	P1211	74.49	70.84	149.47	90	95.39	90	47.67	100	552	12302	0.045	10.666	11.083	29.0422	30.0177	0.36726	0.36922	1.97	1.97	1.97	0	104630	0	0	34	22	22	22	MSE NAD		ALLOSTERIC REGULATION PHOSPHOGLYCERATE DEHYDROGENASE PGDH, OXIDOREDUCTASE
1SD3	2005	1.8	P212121	57.74	91.25	105.55	90	90	90	43.64	100	773	4515	0.171	7.87		11.0614		0.71148		1.8	1.8	1.8	0	48357	1	0	40	22	20	18	SYM		MEMBRANE PROTEIN
1SDN	2005	2.5	P32	50.7	50.7	140.3	90	90	120	55.32	294	218	2726	0.08	5.213		24.8088		0.21013		2.5	2.5	2.5	0	13780	4	0.03	29	34	21	16	HG		PEPTIDOGLYCAN SYNTHESIS, PENICLLIN-BINDING PROTEIN, DD- CARBOXYPEPTIDASE, HYDROLASE
1SDQ	2005	1.69	P212121	106.88	75.62	50.96	90	90	90	59.9	116	728	2986	0.244	14.549		19.4903		0.74647		1.69	1.69	1.69	0	43862	2	0	50	7	20	23	FMI NO		BIFUNCTIONAL CATALYST, CYTOCHROME C PEROXIDASE, TRP191 CATION RADICAL, 4-MESOPORPHYRINONE, PROXIMAL LOOP, OXIDOREDUCTASE
1SE6	2005	1.75	P1211	59.55	79.21	87.43	90	92.26	90	47.82	200	1110	6734	0.165	7.229	7.881	9.78949	10.3705	0.73845	0.75994	1.61	1.61	1.61	0	86913	4	0	49	10	21	20	HEM MES SPK		STREPTOMYCES, CYTOCHROME P450 OXIDOREDUCTASE, CYP158A2, ANTIBIOTIC BIOSYNTHESIS, OXIDOREDUCTASE
1SEQ	2005	1.78	P212121	52.73	67.55	111.43	90	90	90	42.8	100	793	3621	0.219	3.552		16.7523		0.21203		1.78	1.78	1.78	0	38350	0	0	7	51	18	24	IPA SO4 TRS		IMMUNOGLOBULIN, IMMUNE SYSTEM
1SEV	2005	2.55	P41212	96.8	96.8	213.32	90	90	90	67.91	100	506	4911	0.103	3.202		29.4837		0.1086		2.5	2.5	2.5	0	34828	0	0	47	19	17	17			OXIDOREDUCTASE
1SG0	2005	1.5	P212121	83.33	106.37	56.98	90	90	90	49.64	100	609	4143	0.147	8.043		9.66136		0.83249		1.5	1.5	1.5	0	80714	1	0	41	16	22	21	FAD STL ZN		QUINONE REDUCTASE 2, RESVERATROL, OXIDOREDUCTASE
1SG4	2005	1.3	C121	100.98	78.29	113.21	90	116.39	90	46.9	100	898	6800	0.132	6.654	6.978	14.8048	15.2697	0.44945	0.45698	1.3	1.3	1.3	0	182697	0	0	55	17	15	13	CO8		CROTONASE FOLD, ISOMERASE
1SH7	2005	1.84	P1211	43.21	36.88	140.49	90	97.8	90	36.78	200	1678	4633	0.362	5.839		9.05392		0.64491		1.88	1.83	1.83	0.05	37884	705	1.86	27	22	28	23	CA PMS		COLD ADAPTATION, PSYCHROTROPHIC, SUBTILISIN-LIKE PROTEINASE, CALCIUM DEPENTENT, HYDROLASE
1SHM	2005	1.9	P1211	34.21	120.71	52.25	90	103.32	90	40.7	193	781	3783	0.206	5.771	5.887	11.7945	11.8471	0.4893	0.49691	1.9	1.9	1.9	0	32264	1	0	5	54	19	22			HEAVY CHAIN VARIABLE DOMAIN, VHH DOMAIN, IMMUNOGLOBULIN, IMMUNE SYSTEM
1SHZ	2005	2.85	C121	199.75	105.27	71.75	90	96.91	90	60.52	100	186	8602	0.022	12.618		49.5861		0.25447		3.41	2.75	2.75	0.66	33204	5136	15.47	53	8	21	18	ALF GDP MG		SIGNAL TRANSDUCTION, PROTEIN COMPLEX, SIGNALING PROTEIN
1SI6	2005	1.45	P1211	49.15	41.57	65.39	90	95.48	90	41.28	100	543	2491	0.218	13.047		16.4732		0.79201		1.48	1.4	1.48	0.08	52008	5101	9.81	15	34	26	25	CMO HEM		FERROUS HEME, CARBON MONOXIDE, BETA SANDWICH, TRANSPORT PROTEIN
1SJ5	2005	2.8	P1211	44	52.14	73.33	90	97.64	90	45.55	90	166	2173	0.076	25.879		54.2154		0.47734		2.8	2.87	2.87	0.07	8142	423	5.2	30	40	15	15			STRUCTURAL GENOMICS, JOINT CENTER FOR STRUCTURAL GENOMICS, JCSG, PROTEIN STRUCTURE INITIATIVE, PSI, UNKNOWN FUNCTION
1SJ9	2005	2.5	P61	91.37	91.37	266.38	90	90	120	37.53	100	704	11434	0.062	37.437		27.0734		1.3828		2.5	2.5	2.5	0	43061	5	0.01	30	23	25	22	PO4		NUCLEOSIDE PHOSPHORYLASE, TRANSFERASE
1SJX	2005	2.2	P3221	71.4	71.4	74.84	90	90	120	70.48	100	393	1002	0.392	19.313		28.0433		0.68868		2.2	2.2	2.2	0	11572	0	0	8	55	18	19	MPD		CAMELIDS ANTIBODY, HEAVY CHAIN, DANDRUFF, PHAGE DISPLAY, IMMUNE SYSTEM
1SK8	2005	1.65	P212121	39.71	99.48	100.75	90	90	90	40.27	100	466	3837	0.121	13.673	14.6	17.764	18.2836	0.7697	0.79853	1.65	1.65	1.65	0	45733	4	0.01	43	13	23	21	NAG PO4		SMALL ALPHA DOMAIN, BIG ALPHA/BETA DOMAIN, CATALYTIC SITES, WATER STRUCTURES, CATALYTIC DYNAMICS, PRODUCT RELEASE PATHWAY, HYDROLASE
1SKX	2005	2.8	P43212	91.54	91.54	85.5	90	90	90	50.51	100	298	2138	0.139	14.907		45.8512		0.32512		2.8	2.8	2.8	0	9358	2	0.02	61	9	14	16	RFP		PREGNANE X RECEPTOR, RIFAMPICIN, NUCLEAR RECEPTOR, LIGAND BINDING DOMAIN, TRANSCRIPTION
1SL9	2005	1.17	C121	83.02	54.34	52.44	90	112.15	90	50.07	100	510	1762	0.289	1.489		7.14776		0.20832		1.32	1.29	1.29	0.03	46409	350	0.75	62	3	16	19	CZH		PHOTOPROTEIN, OBELIN, BIOLUMINESCENCE, ATOMIC RESOLUTION, CALCIUM BINDING, EF-HAND, STRUCTURAL GENOMICS, PSI, PROTEIN STRUCTURE INITIATIVE, SOUTHEAST COLLABORATORY FOR STRUCTURAL GENOMICS, SECSG, LUMINESCENT PROTEIN
1SMK	2005	2.5	P1211	137.43	88.05	138.82	90	91.53	90	61.79	100	932	18870	0.049	9.645		31.5915		0.3053		2.48	2.48	2.48	0	100388	0	0	48	19	17	16	CIT		TRICARBOXYLIC CYCLE, GLYOXYSOME, NAD, GLYOXYLATE BYPASS, OXIDOREDUCTASE
1SOF	2005	2.6	H3	124.96	124.96	287.41	90	90	120	57.79		1192	10498	0.114	3.771		20.6611		0.18252		2.6	2.6	2.6	0	48410	6	0.01	79	0	7	14	BA FE2 HEM MG		BACTERIOFERRITIN, ACTIVE AS 24-MER, FOUR-HELIX BUNDLE, ELECTRON TRANSPORT
1SOV	2005	1.9	I4122	142.94	142.94	164.52	90	90	90	58.4	100	39	5107	0.008	2.851		17.1572		0.16617		1.9	1.9	1.9	0	66141	0	0	52	19	13	16			ROSSMANN FOLD, TETRAMER, NAD-BINDING, OXIDOREDUCTASE
1SOW	2005	1.9	P321	140.71	140.71	74.74	90	90	120	59.08	100	1788	5329	0.336	5.582		23.0421		0.24225		1.9	1.9	1.9	0	67007	0	0	50	19	14	17	NAD OXL		ROSSMANN FOLD, TETRAMER, NAD-BINDING, OXIDOREDUCTASE
1SP5	2005	1.8	P21212	57.76	86.28	45.83	90	90	90	47.7	100	345	1721	0.2	3.539		10.6856		0.33119		1.8	1.8	1.8	0	21141	3	0.01	5	55	22	18	BME CL DMS		PRODUCT, PEPTIDE, AUTOPROTEOLYSIS, SELF-DIGESTION, AUTODIGESTION, ASPARTIC PROTEASE, HIV, PROTEASE, COMPLEX(ASPARTIC PROTEASE/PEPTIDE), HYDROLASE
1SPJ	2005	1.7	P212121	44.72	76.4	76.63	90	90	90	50.31	103	132	2211	0.06	2.408	2.599	9.77752	9.94895	0.24628	0.26123	1.7	1.7	1.7	0	27965	1	0	12	34	28	26	ACY CA NAG		SERINE PROTEASE, KLK1, HK1, HUMAN KALLIKREIN 1, HUMAN TISSUE KALLIKREIN 1, TISSUE KALLIKREIN, HYDROLASE
1SQ3	2005	2.7	C2221	184.5	190.24	179.41	90	90	90	61.07	100	342	16665	0.021	1.241		29.1513		0.04257		2.7	2.7	2.7	0	86133	1	0	78	1	7	14	FE MSE		FERROXIDASE, FOUR HELIX BUNDLE, IRON STORAGE, METAL BINDING PROTEIN
1SQW	2005	1.9	P41212	57.2	57.2	132.05	90	90	90	50.89	100	347	1540	0.225	0.497		26.9408		0.01845		1.91	1.91	1.91	0	17749	2	0.01	36	33	18	13			PUA, UNKNOWN FUNCTION
1SS8	2005	2.7	C2221	178.38	204.98	280.98	90	90	90	63.03		404	27064	0.015	14.957		33.1576		0.45109		2.85	2.7	2.77	0.15	123506	5817	4.71	53	19	16	12			CHAPERONIN, PROTEIN FOLDING, CHAPERONE
1SSH	2005	1.4	P41212	33.92	33.92	113.1	90	90	90	40.94	100	480	663	0.724	3.387		9.12333		0.37125		1.4	1.4	1.4	0	13804	0	0	4	39	21	36			SH3 DOMAIN, YEAST, STRUCTURAL GENOMICS, PROTEIN-PEPTIDE COMPLEX, CONTRACTILE PROTEIN
1ST8	2005	2.35	P41212	139.83	139.83	181.94	90	90	90	83	100	144	4696	0.031	6.301	7.674	31.0034	33.0078	0.20324	0.23249	2.35	2.35	2.35	0	74996	0	0	6	47	26	21	GOL MAN NAG NDG		FIVE FOLD BETA PROPELLER, HYDROLASE
1SUI	2005	2.7	C2221	60.85	136.49	332.78	90	90	90	60.08	100	132	7446	0.018	25.723		70.0694		0.36711		2.9	2.74	2.9	0.16	34905	3391	9.71	43	15	25	17	CA FRE SAH		ROSSMANN FOLD, PROTEIN-COFACTOR-SUBSTRATE COMPLEX, TRANSFERASE
1SUJ	2005	2.38	P212121	70.76	75.05	79.06	90	90	90	48.49	100	294	2945	0.1	9.384		33.4722		0.28035		2.36	2.36	2.36	0	17587	0	0	6	49	18	27			SENSORY TRANSDUCTION, SIGNALING PROTEIN
1SUS	2005	2.7	C2221	60.85	136.49	332.78	90	90	90	60.08	100	141	7447	0.019	12.603		62.8111		0.20065		2.79	2.72	2.95	0.23	35644	2304	6.46	44	15	23	18	CA SAH SPF		ROSSMANN FOLD, PROTEIN-COFACTOR-SUBSTRATE COMPLEX, O- METHYLTRANSFERASE
1SV2	2005	3	P41212	83.91	83.91	204.41	90	90	90	72.27	100	252	2764	0.091	11.217		48.8114		0.2298		3	3	3.08	0.08	13451	539	4.01	27	32	20	21	DTT FMT ZN		CLOSED CONFORMATION, DIMER, HYDROLASE
1SVD	2005	1.8	I422	157.07	157.07	107.61	90	90	90	53.71	100	300	4778	0.063	5.486		12.0017		0.4571		1.8	1.8	1.8	0	62083	0	0	40	20	20	20	GOL SO4		BETA-ALPHA-BARREL, LYASE
1SVT	2005	2.81	P21212	255.55	266.86	187.05	90	90	90	67.37		375	59498	0.006	90.242		72.0974		1.25167		2.67	2.51	2.67	0.16	345474	27090	7.84	47	21	18	14	ADP AF3 K MG		CHAPERONIN, PROTEIN FOLDING, CHAPERONE
1SVZ	2005	1.89	P1211	44.18	56.41	88.3	90	102.13	90	33.1	100	1023	4146	0.247	2.985		27.3792		0.10902		1.94	1.89	1.89	0.05	33203	630	1.9	7	50	19	24			ANTIBODY-ANTIGEN COMPLEX HIV INHIBITING ANTIBODY, IMMUNE SYSTEM
1SWZ	2005	1.06	P3221	60.2	60.2	95.24	90	90	120	53.72	100	1077	1767	0.61	2.558		8.72291		0.29325		1.06	1.06	1.06	0	87349	0	0	62	8	18	12	BME CL PO4 RB		RB+ BINDING SITE, AB INITIO DIRECT METHODS, HYDROLASE
1SX3	2005	2	P1211	135.57	260.11	150.2	90	101.14	90	63.37		722	55380	0.013	23.186		32.2201		0.71961		2.05	2.17	2.7	0.65	645898	203989	31.58	52	19	17	12	AGS K MG		GROEL, PROTEIN FOLDING, MOLECULAR CHAPERONE, CHAPERONE
1SX4	2005	3	P21212	255.26	265.25	184.4	90	90	90	66.67		647	59457	0.011	41.712		47.3514		0.8809		2.99	2.99	3.35	0.36	242645	23594	9.72	47	20	18	15	ADP MG		MOLECULAR CHAPERONE, PROTEIN FOLDING, CHAPERONE
1SXV	2005	1.3	P6322	98.46	98.46	97.35	90	90	120	64.71	120	811	1619	0.501	4.122		12.1262		0.33993		1.3	1.3	1.3	0	68062	0	0	22	31	22	25	GOL SO4		MYCOBACTERIUM TUBERCULOSIS, STRUCTURAL GENOMICS, INORGANIC PYROPHOSPHATASE, PPASE., HYDROLASE
1SYH	2005	1.8	P21212	58.91	96.35	48.53	90	90	90	48	110	759	2510	0.302	0.367		6.86609		0.05345		1.8	1.8	1.8	0	26137	0	0	38	21	21	20	CPW		IONOTROPIC GLUTAMATE RECEPTOR GLUR2, LIGAND-BINDING CORE, AGONIST COMPLEX, MEMBRANE PROTEIN
1SYI	2005	2.1	P41	47.72	47.72	237.4	90	90	90	47	110	472	4456	0.106	5.391		18.5499		0.29062		2.1	2.1	2.1	0	28390	0	0	38	21	21	20	CPW		IONOTROPIC GLUTAMATE RECEPTOR GLUR2, LIGAND-BINDING CORE, AGONIST COMPLEX, MUTANT, MEMBRANE PROTEIN
1SYK	2005	2.8	P42	120.3	120.3	58.7	90	90	90	52.89	200	688	5584	0.123	15.985	16.589	28.0543	30.3492	0.56979	0.5466	2.8	2.8	2.8	0	20291	0	0	40	15	22	23	SEP TPO		E230Q MUTANT CATALYTIC SUBUNIT CAMP-DEPENDENT PROTEIN KINASE APOENZYME CONFORMATION N-TERMINAL A-HELIX, TRANSFERASE
1SYX	2005	2.35	C121	135.73	75.91	77.03	90	94.27	90	55.4	100	556	5082	0.109	2.436		46.8015		0.05205		2.35	2.35	2.35	0	30195	0	0	31	24	25	20			GYF-DOMAIN THIOREDOXIN-LIKE SPLICEOSOMAL PROTEINS, TRANSLATION- IMMUNE SYSTEM COMPLEX
1SZ7	2005	1.55	P3121	72.9	72.9	56.8	90	90	120	35.8	100	359	1370	0.262	5.091		14.3801		0.35403		1.55	1.55	1.79	0.24	24929	3073	12.33	49	18	16	17	PLM		ALPHA-BETA PLAIT, TRAPP COMPLEX, PALMITOYLATED, TRANSPORT PROTEIN
1SZK	2005	2.52	P3221	108.26	108.26	300.83	90	90	120	55.72	100	594	13688	0.043	11.563		29.0029		0.39868		2.5	2.5	2.5	0	69920	4	0.01	41	21	24	14	EDO PMP SO4		GABA-AT, TRANSFERASE
1SZS	2005	2.1	P3221	108.1	108.1	301.7	90	90	120	55	100	716	14301	0.05	9.282		18.6288		0.49826		2.1	2.1	2.1	0	115075	0	0	42	21	23	14	EDO PLP PMP SO4		GABA-AT, TRANSFERASE
1SZU	2005	2.52	P3221	108.2	108.2	301.66	90	90	120	55	100	634	14042	0.045	12.187		19.6388		0.62056		2.52	2.52	2.52	0	68806	0	0	42	20	23	15	EDO PLP PMP SO4		GABA-AT, TRANSFERASE
1SZZ	2005	3.3	P1211	87.49	118.93	95.76	90	111.53	90	57	293	494	10753	0.046	23.925		88.4658		0.27044		3.3	3.3	3.3	0	27626	0	0	29	26	17	28	BB2 ZN		HALF-OPEN CONFORMATION, BB2 COMPLEXED, HYDROLASE
1T00	2005	1.51	P21212	43.58	71.76	33.19	90	90	90	42.7	100	474	1022	0.464	6.571		13.883		0.47331		1.5	1.58	1.5	0.08	16627	772	4.64	35	25	23	17			THIOREDOXIN, S, COELICOLOR, REDOX REGULATION, MULTIFUNCTION MACROMOLECULE, ELECTRON TRANSPORT
1T0P	2005	1.66	P212121	42.46	66.47	110.82	90	90	90	50.7	160	416	2219	0.187	8.415		15.6285		0.53844		1.66	1.66	1.66	0	35870	3	0.01	25	37	20	18	MG NAG		ROSSMANN FOLD IG-SUPER FAMILY DOMAIN, IMMUNE SYSTEM
1T13	2005	2.9	P3121	126.32	126.32	165.67	90	90	120	70.8	115	744	5958	0.125	0.138		42.217		0.00327		2.9	2.9	2.9	0	34347	3	0.01	55	20	11	14	INI PO4		TRANSFERASE
1T18	2005	1.6	P63	66.92	66.92	41	90	90	120	35.54	288	783	1974	0.397														32	30	20	18	HC4		PHOTOACTIVE YELLOW PROTEIN, PAS DOMAIN, PHOTORECEPTOR
1T19	2005	1.6	P63	66.92	66.92	41	90	90	120	35.54	288	772	1974	0.391														30	30	23	17	HC4		PHOTOACTIVE YELLOW PROTEIN, PAS DOMAIN, PHOTORECEPTOR
1T1A	2005	1.6	P63	66.92	66.92	41	90	90	120	35.54	288	775	1974	0.393														32	30	21	17	HC4		PHOTOACTIVE YELLOW PROTEIN, PAS DOMAIN, PHOTORECEPTOR
1T1B	2005	1.6	P63	66.92	66.92	41	90	90	120	35.54	288	722	1974	0.366														31	30	22	17	HC4		PHOTOACTIVE YELLOW PROTEIN, PAS DOMAIN, PHOTORECEPTOR
1T1C	2005	1.6	P63	66.92	66.92	41	90	90	120	35.54	288	758	1974	0.384														31	30	21	18	HC4		PHOTOACTIVE YELLOW PROTEIN, PAS DOMAIN, PHOTORECEPTOR
1T1F	2005	2.75	P1211	153.83	43.71	153.93	90	120.01	90	51.9	100	1120	10296	0.109	16.679		53.5354		0.31155		2.98	2.75	2.75	0.23	44263	2951	6.67	30	28	20	22	BMA GOL IOD NAG		SERINE-CYSTEINE PROTEINASE INHIBITOR THROMBIN HUMAN X-RAY CRYSTALLOGRAPHY, BLOOD CLOTTING
1T1W	2005	2.2	P1211	55.81	80.03	57.68	90	116.21	90	52.54	100	68	3464	0.02	13.161		19.5816		0.67211		2.15	2.15	2.15	0	22159	0	0	19	42	21	18			CTL, CYTOTOXIC T LYMPHOCYTES, HIV, HUMAN IMMUNODEFICIENCY VIRUS, MHC, MAJOR HISTOCOMPATIBILITY COMPLEX, PMHC, PEPTIDE MHC COMPLEX, RMSD, ROOT-MEAN-SQUARED DEVIATION, SIV, SIMIAN IMMUNODEFICIENCY VIRUS, TCR, T-CELL RECEPTOR, IMMUNE SYSTEM
1T1X	2005	2.2	P1211	56.04	79.78	58.03	90	116.62	90	52.7	100	78	3476	0.022	12.181		18.9743		0.64197		2.2	2.2	2.2	0	22241	0	0	19	42	21	18			CTL, CYTOTOXIC T LYMPHOCYTES, HIV, HUMAN IMMUNODEFICIENCY VIRUS, MHC, MAJOR HISTOCOMPATIBILITY COMPLEX, PMHC, PEPTIDE MHC COMPLEX, RMSD, ROOT-MEAN-SQUARED DEVIATION, SIV, SIMIAN IMMUNODEFICIENCY VIRUS, TCR, T-CELL RECEPTOR, IMMUNE SYSTEM
1T1Y	2005	2	P1211	56.05	79.61	57.72	90	116.44	90	52.43	100	72	3565	0.02	19.885		20.0537		0.99159		2	2	2	0	28630	0	0	19	42	21	18			CTL, CYTOTOXIC T LYMPHOCYTES, HIV, HUMAN IMMUNODEFICIENCY VIRUS, MHC, MAJOR HISTOCOMPATIBILITY COMPLEX, PMHC, PEPTIDE MHC COMPLEX, RMSD, ROOT-MEAN-SQUARED DEVIATION, SIV, SIMIAN IMMUNODEFICIENCY VIRUS, TCR, T-CELL RECEPTOR, IMMUNE SYSTEM
1T1Z	2005	1.9	P1211	55.65	78.69	56.93	90	116.22	90	51.02	100	130	3575	0.036	9.674		19.1667		0.50473		1.9	1.9	1.9	0	32753	0	0	19	42	21	18			CTL, CYTOTOXIC T LYMPHOCYTES, HIV, HUMAN IMMUNODEFICIENCY VIRUS, MHC, MAJOR HISTOCOMPATIBILITY COMPLEX, PMHC, PEPTIDE MHC COMPLEX, RMSD, ROOT-MEAN-SQUARED DEVIATION, SIV, SIMIAN IMMUNODEFICIENCY VIRUS, TCR, T-CELL RECEPTOR, IMMUNE SYSTEM
1T20	2005	2.2	P1211	56.46	80.08	57.96	90	116.38	90	53.25	100	78	3434	0.023	24.264		24.6873		0.98285		2.2	2.2	2.2	0	22103	0	0	19	42	21	18			CTL, CYTOTOXIC T LYMPHOCYTES, HIV, HUMAN IMMUNODEFICIENCY VIRUS, MHC, MAJOR HISTOCOMPATIBILITY COMPLEX, PMHC, PEPTIDE MHC COMPLEX, RMSD, ROOT-MEAN-SQUARED DEVIATION, SIV, SIMIAN IMMUNODEFICIENCY VIRUS, TCR, T-CELL RECEPTOR, IMMUNE SYSTEM
1T2B	2005	1.7	P1211	62.4	68.96	105.55	90	95.61	90	51.23	100	1184	7392	0.16	10.502		13.837		0.75898		1.7	1.7	1.7	0	97974	0	0	52	11	20	17	CNL HEM		B'-HELIX, LOOP, UNKNOWN FUNCTION
1T2J	2005	1.5	C121	71.34	37.97	37.19	90	109.67	90	35.43	100	662	1023	0.647	10.436	10.619	15.1093	15.1726	0.6907	0.69988	1.5	1.5	1.5	0	15120	0	0	8	47	22	23	PEG		BETA-SANDWICH, IMMUNOGLOBULIN FOLD, IMMUNE SYSTEM
1T2Q	2005	1.83	P212121	57.86	77.12	118.13	90	90	90	56.4	95	645	3922	0.164	9.098	9.164	24.4009	21.6845	0.37286	0.42261	1.75	1.8	1.75	0.05	45379	189	0.42	6	52	20	22	GOL MES		FAB, GLYCOPHORIN A, BLOOD GROUP ANTIGEN, IMMUNE SYSTEM
1T31	2005	1.9	P21212	46.42	131.73	49.22	90	90	90	59	100	657	2113	0.311	22.305		22.2954		1.00043		1.85	1.85	2.14	0.29	21052	509	2.42	9	38	28	25	CO MES NAG OHH SO4		HUMAN CHYMASE, SERINE PROTEINASE, HYDROLASE
1T32	2005	1.85	P212121	38.8	62.3	79.3	90	90	90	35	100	1548	2122	0.73	6.238	7.087	10.3798	11.0462	0.60097	0.64158	1.84	1.84	1.84	0	15079	1	0.01	9	37	29	25	OHH SO4		INFLAMMATION INHIBITOR SERINE PROTEASE, HYDROLASE
1T3P	2005	1.6	P43212	80.14	80.14	37.06	90	90	90	40.4	100	543	1209	0.449	4.701	4.797	13.4324	13.4719	0.34997	0.35607	1.6	1.6	1.6	0	16455	4	0.02	41	11	33	15	ACT CL NA RU7		RUTHENIUM, TETRAGONAL LYSOZYME, HYDROLASE
1T3X	2005	2	P212121	38.41	48.69	72.64	90	90	90	39.8	100	260	1177	0.221	7.605		16.5029		0.46083		2	2	2	0	9374	1	0.01	37	32	13	18			BETA-SHEET, PROTEIN BINDING
1T3Y	2005	1.15	P212121	28.03	55.38	70.79	90	90	90	23.7	100	891	1270	0.702	0.786	0.791	7.52114	7.85369	0.10451	0.10072	1.15	1.15	1.15	0	36547	0	0	38	32	16	14			BETA SHEET, PROTEIN BINDING
1T4E	2005	2.6	P3221	98.49	98.49	74.04	90	90	120	73.3	120	186	1682	0.111	5.235		15.4021		0.33989		2.4	2.4	2.68	0.28	15112	1296	8.58	43	19	22	16	DIZ		MDM2-INHIBITOR COMPLEX, LIGASE
1T4F	2005	1.9	P212121	41.03	43.59	54.57	90	90	90	41.5	100	371	880	0.422	1.251		13.6861		0.09141		1.9	1.9	1.9	0	7248	1	0.01	45	21	19	15	SO4		MDM2-P53 PEPTIDE COMPLEX, P53-BINDING PROTEIN MDM2 ONCOPROTEIN MDM2 DOUBLE MINUTE 2 PROTEIN HDM2, LIGASE
1T5A	2005	2.8	P212121	108.21	145.01	159.26	90	90	90	50	100	224	16271	0.014	19.553		60.2484		0.32454		2.87	3.35	2.95	0.48	60139	13070	21.73	40	21	22	17	FBP GOL K MG OXL PO4		ALPHA8-BETA8 BARREL, BETA SHEETS, ALPHA HELICES, TRANSFERASE
1T5Z	2005	2.3	P212121	55.68	66.42	68.25	90	90	90	41.58	100	443	2249	0.197	36.629	33.909	29.5609	28.6257	1.2391	1.18456	2.82	2.18	2.18	0.64	12177	2029	16.66	68	5	13	14	DHT		ANDROGEN RECEPTOR LIGAND BINDING DOMAIN ARA70 CRYSTAL STRUCTURE COACTIVATORS, HORMONE/GROWTH FACTOR COMPLEX
1T63	2005	2.07	P212121	54.49	67.37	70.52	90	90	90	43.04	100	526	2307	0.228	10.472	10.232	28.2989	28.3441	0.37005	0.36099	2.07	2.07	2.07	0	15915	0	0	67	5	13	15	DHT		ANDROGEN RECEPTOR LIGAND BINDING DOMAIN GRIP1 NR BOXES COACTIVATORS DHT CRYSTAL STRUCTURE, HORMONE/GROWTH FACTOR COMPLEX
1T65	2005	1.66	P212121	55.6	67.58	69.32	90	90	90	41.93	100	608	2450	0.248	12.62	12.347	16.6495	16.6285	0.75798	0.74252	1.69	1.6	1.6	0.09	32260	1586	4.92	66	5	14	15	DHT		ANDROGEN RECEPTOR LIGAND BINDING DOMAIN GRIP1 NR BOX2 COACTIVATORS CRYSTAL STRUCTURE NON-HELICAL, HORMONE/GROWTH FACTOR COMPLEX
1T68	2005	1.45	P21212	39.29	125.44	33.2	90	90	90	39.4	100	629	1563	0.402	4.616		12.9456		0.35657		1.45	1.45	1.45	0	26809	3	0.01	13	45	19	23	HEM NO		BETA BARREL, LIPOCALIN, HEME, NITRIC OXIDE, RUFFLING, TRANSPORT PROTEIN
1T6M	2005	2.11	C2221	91.22	147.73	96.56	90	90	90	54		485	5066	0.096	6.191		17.2891		0.35809		2.1	2.1	2.1	0	38149	0	0	32	21	25	22	CA		PI-PLC, LYASE
1T7C	2005	1.85	P61	99.98	99.98	205.37	90	90	120	73.4	100	473	5069	0.093	10.533		21.5276		0.48928		1.9	1.9	1.85	0.05	94712	2928	3.09	13	34	25	28	SO4		CHYMOTRYPSIN SERINE PROTEINASE BOVINE PANCREATIC TRYPSIN INHIBITOR BPTI PROTEIN-PROTEIN INTERACTION NON-COGNATE BINDING S1 POCKET PRIMARY SPECIFICITY CRYSTAL STRUCTURE, HYDROLASE/HYDROLASE INHIBITOR COMPLEX
1T7L	2005	2	P21212	163.57	158.76	64.16	90	90	90	47.2	100	686	12255	0.056	5.393		21.9183		0.24605		2	2	2	0	112572	4	0	44	14	22	20	MRY SO4		TIM BARREL, HOMOCYSTEINE, METHYLTETRAHYDROFOLATE, ZINC, TRANSFERASE
1T8L	2005	1.75	P61	99.52	99.52	205.38	90	90	120	73.2	100	593	5119	0.116	9.203		19.5387		0.47101		1.75	1.75	1.75	0	98034	0	0	13	34	24	29	SO4		CHYMOTRYPSIN SERINE PROTEINASE BOVINE PANCREATIC TRYPSIN INHIBITOR BPTI PROTEIN-PROTEIN INTERACTION NON-COGNATE BINDING S1 POCKET PRIMARY SPECIFICITY CRYSTAL STRUCTURE, HYDROLASE/HYDROLASE INHIBITOR COMPLEX
1T8M	2005	1.8	P61	99.91	99.91	205	90	90	120	73.3	100	529	5096	0.104	12.311		22.5516		0.5459		1.8	1.8	1.8	0	105226	0	0	13	35	24	28	SO4		CHYMOTRYPSIN, SERINE PROTEINASE, BOVINE PANCREATIC TRYPSIN INHIBITOR, BPTI, PROTEIN-PROTEIN INTERACTION, NON-COGNATE BINDING S1 POCKET, PRIMARY SPECIFICITY, CRYSTAL STRUCTURE, HYDROLASE/HYDROLASE INHIBITOR COMPLEX
1T8N	2005	1.75	P61	99.96	99.96	205.36	90	90	120	73.4	100	484	5032	0.096	11.251		22.2064		0.50666		1.8	1.8	1.75	0.05	112446	3628	3.23	13	34	25	28	SO4		CHYMOTRYPSIN, SERINE PROTEINASE, BOVINE PANCREATIC TRYPSIN INHIBITOR, BPTI, PROTEIN-PROTEIN INTERACTION, NON-COGNATE BINDING, S1 POCKET, PRIMARY SPECIFICITY, CRYSTAL STRUCTURE, HYDROLASE/HYDROLASE INHIBITOR COMPLEX
1T8O	2005	1.7	P61	100.23	100.23	204.65	90	90	120	73.4	100	530	5130	0.103	8.935		18.9184		0.47229		1.7	1.7	1.7	0	125514	2	0	13	35	24	28	SO4		CHYMOTRYPSIN, SERINE PROTEINASE, BOVINE PANCREATIC TRYPSIN INHIBITOR, BPTI, PROTEIN-PROTEIN INTERACTION, NON-COGNATE BINDING, S1 POCKET, PRIMARY SPECIFICITY, CRYSTAL STRUCTURE, HYDROLASE/HYDROLASE INHIBITOR COMPLEX
1T8X	2005	1.8	P3121	84.38	84.38	160.46	90	90	120	50.6	100	424	4508	0.094	7.351		23.4298		0.31375		2.15	2.15	1.73	0.42	60408	15981	26.46	42	20	19	19	A5P CD PEP PO4		BETA-ALPHA-BARREL, KDO, KDO8PS, PEP, A5P, KDO8P, TRANSFERASE
1T90	2006	2.5	P212121	195.2	192.5	83.5	90	90	90	65	100	547	16006	0.034	11.426		24.002		0.47604		2.5	2.5	2.5	0	108345	2	0	40	24	18	18	NAD		OXIDOREDUCTASE, NAD
1T91	2005	1.9	P1	56.69	56.78	74.51	71.51	71.72	77.75	44	100	952	6251	0.152	15.557		21.4053		0.72678		1.9	1.9	1.9	0	61851	418	0.68	36	24	22	18	GTP MG		PROTEIN TRANSPORT, SMALL GTPASE
1T93	2005	1.62	P212121	54.8	70.74	102.58	90	90	90	43.46	200	644	3428	0.188	2.32	2.488	17.6725	18.0329	0.13128	0.13797	1.59	1.59	1.59	0	53990	1	0	45	10	27	18	FLV HEM		STREPTOMYCES, CYTOCHROME P450 OXIDOREDUCTASE, CYP158A2, SUBSTRATE RECOGNITION, MOLECULAR MECHANISM, OXIDOREDUCTASE
1T96	2005	1.85	P3121	85.03	85.03	161.15	90	90	120	51	100	464	4536	0.102	5.762		10.9806		0.52474		2.16	2.25	1.79	0.46	55179	14565	26.4	43	20	18	19	CD PEP PO4		BETA-ALPHA-BARREL, KDO, KDO8PS, PEP, A5P, KDO8P, TRANSFERASE
1T98	2005	2.9	P61	58.7	58.7	307.41	90	90	120	41.9	100	317	4228	0.075	15.398		62.4618		0.24652		2.9	2.9	2.9	0	12620	0	0	79	4	7	10	MSE		WINGED HELIX, HELIX-TURN HELIX, DOMAIN SWAPPED, CONDENSIN, CELL CYCLE
1T99	2005	1.85	P3121	84.82	84.82	160.26	90	90	120	51	100	375	4357	0.086	3.306		23.9437		0.13807		2.09	1.75	1.75	0.34	56873	9160	16.11	42	20	20	18	CD PO4		BETA-ALPHA-BARREL, KDO, KDO8P, KDO8PS, TRANSFERASE
1T9N	2005	2	P1211	42.87	41.54	72.94	90	104.71	90	42.65	293	440	2176	0.202	3.371		14.7351		0.22877		2	2	2	0	15889	0	0	15	30	28	27	SO4 ZN		PROTON SHUTTLE, CARBONIC ANHYDRASE, METALLOENZYME, LYASE
1TB0	2005	2	P1211	42.75	41.68	72.96	90	104.67	90	42.7	293	420	2163	0.194	1.663		18.666		0.08909		2.05	2.24	2.39	0.34	16337	4291	26.27	15	31	28	26	CL ZN		PROTON SHUTTLE CARBONIC ANHYDRASE METALLOENZYME, LYASE
1TB3	2005	2.3	P212121	114.84	151.1	222.36	90	90	90	60	100	299	21605	0.014	7.122		25.5559		0.27868		2.3	2.3	2.3	0	159563	0	0	45	13	18	24	ACY FMN		LONG CHAIN ALPHA-HYDROXY ACID OXIDASE, FLAVOPROTEIN, OXIDASE, OXIDOREDUCTASE
1TBT	2005	2	P1211	42.63	41.56	72.82	90	104.56	90	42.31	293	426	2187	0.195	0.977		16.0143		0.06101		2	2	2.17	0.17	15810	1265	8	16	30	27	27	ZN		PROTON SHUTTLE CARBONIC ANHYDRASE METALLOENZYME, LYASE
1TBU	2005	2.2	P3121	80.26	80.26	137.08	90	90	120	56.3	120	421	3213	0.131	0.589		33.9209		0.01736		2.2	2.2	2.2	0	26378	4	0.02	14	49	19	18	FMT		YEAST PEROXISOMAL THIOESTERASE X-RAY STRUCTURE DOMAIN SWAPPING IODINE SOAK SIRAS, HYDROLASE
1TCU	2005	2	P212121	48.96	120.2	131.96	90	90	90	40.3	100	592	6988	0.085	13.157		23.5785		0.55801		2.05	2	2	0.05	50932	1237	2.43	35	24	18	23	ACT DMS PO4		PURINE NUCLEOSIDE PHOSPHORYLASE, TRANSFERASE
1TCV	2005	1.75	P212121	48.76	122.06	129.76	90	90	90	40	100	612	7042	0.087	6.811		20.4901		0.3324		1.8	1.75	1.75	0.05	78354	1637	2.09	36	24	17	23	ACT NDS		PURINE NUCLEOSIDE PHOSPHORYLASE, TRANSFERASE
1TD1	2005	1.9	P212121	49.23	120.21	131.93	90	90	90	40.6	100	511	6934	0.074	12.808		25.0323		0.51166		1.95	1.85	1.85	0.1	65344	3082	4.72	35	24	18	23	ACT		PURINE NUCLEOSIDE PHOSPHORYLASE, TRANSFERASE
1TDI	2005	2.4	P1211	92.99	95.59	114.04	90	90.14	90	53.8	100	16	3816	0.004	16.863		20.6976		0.81473		2.3	2.49	2.3	0.19	83557	6449	7.72	60	7	20	13	GSH		GST, HGSTA3-3, STEROID ISOMERASE, TRANSFERASE
1TE3	2005	2	P1211	42.7	41.69	72.9	90	104.56	90	42.64	293	478	2216	0.216	0.967		12.6455		0.07647		2	2	2	0	16177	0	0	16	30	27	27	CL ZN		PROTON SHUTTLE CARBONIC ANHYDRASE METALLOENZYME, LYASE
1TEF	2005	1.9	P3221	52.32	52.32	127.36	90	90	120	48.87	100	582	1668	0.349	1.358		10.187		0.13331		1.9	1.9	1.9	0	16181	2	0.01	9	37	25	29	CL CU		PLASTOCYANIN, DISULFIDE BOND, MUTANT, BLUE COPPER PROTEIN, PHOTOSYNTHESIS
1TEG	2005	1.96	P3221	52.2	52.2	126.93	90	90	120	48.73	100	374	1547	0.242	3.192		15.2181		0.20975		1.96	1.96	1.96	0	14601	0	0	12	37	22	29	CL CU		PLASTOCYANIN, DISULFIDE BOND, MUTANT, BLUE COPPER PROTEIN, PHOTOSYNTHESIS
1TEQ	2005	2	P1211	42.7	41.62	72.83	90	104.49	90	42.5	293	446	2178	0.205	0.613		15.1294		0.04052		2	2	2	0	16735	1	0.01	16	30	26	28	OH ZN		PROTON SHUTTLE CARBONIC ANHYDRASE METALLOENZYME, LYASE
1TEU	2005	2	P1211	42.7	41.62	72.83	90	104.49	90	42.5	293	467	2190	0.213	0.647		15.1289		0.04277		2	2	2	0	16735	0	0	16	30	27	27	ZN		PROTON SHUTTLE CARBONIC ANHYDRASE METALLOENZYME, LYASE
1TF8	2005	1.3	P41212	61.34	61.34	144.96	90	90	90	45.45	95	1151	2598	0.443	3.16	3.167	7.8564	7.85911	0.40222	0.40297	1.3	1.3	1.3	0	58899	0	0	42	20	19	19	CA TRP ZN		DOUBLE-ZINC METALLOPROTEINASE, CALCIUM ACTIVATION, PROTEIN- INHIBITOR COMPLEX, HYDROLASE
1TF9	2005	1.3	P41212	61.05	61.05	144.5	90	90	90	44.76	95	1155	2603	0.444	1.21	1.216	5.96741	5.97554	0.20277	0.2035	1.3	1.3	1.3	0	59263	2	0	42	20	18	20	CA PHI ZN		DOUBLE-ZINC METALLOPROTEINASE, CALCIUM ACTIVATION, PROTEIN- INHIBITOR COMPLEX, HYDROLASE
1TFK	2005	2.1	P41212	58.5	58.5	149.39	90	90	90	53.5	95	385	1712	0.225	30.624		24.416		1.25426		2.1	2.1	2.1	0	15793	3	0.02	48	12	21	19	MES		PROTEIN-PROTEIN COMPLEX, TOXIN/TOXIN INHIBITOR COMPLEX
1TFO	2005	2.3	P41212	56.17	56.17	149.31	90	90	90	53.5	95	207	1561	0.133	5.702		44.6219		0.12778		2.29	2.29	2.29	0	11367	2	0.02	49	12	20	19			PROTEIN-PROTEIN COMPLEX, TOXIN/TOXIN INHIBITOR COMPLEX
1TG3	2005	1.8	P1211	42.84	41.63	72.95	90	104.75	90	42.68	293	435	2190	0.199	5.51		14.2895		0.3856		1.8	1.8	1.8	0	22163	0	0	15	31	28	26	SO4 ZN		PROTON SHUTTLE CARBONIC ANHYDRASE METALLOENZYME, LYASE
1TG9	2005	1.9	P1211	42.64	41.62	72.9	90	104.56	90	42.42	293	455	2193	0.207	7.22		14.6642		0.49236		1.9	1.9	1.9	0	18135	0	0	15	31	28	26	ZN		PROTON SHUTTLE CARBONIC ANHYDRASE METALLOENZYME, LYASE
1TGU	2005	2.8	P212121	85.53	139.67	225.14	90	90	90	56		304	17173	0.018	16.717		26.6564		0.62713		2.86	2.79	2.79	0.07	60796	446	0.73	32	18	26	24	HEM		BOVINE LIVER CATALASE, NADPH, OXIDOREDUCTASE
1TGV	2005	2.2	H3	149.97	149.97	49.57	90	90	120	35.8	100	786	3983	0.197	10.55		21.7801		0.48439		2.2	2.2	2.2	0	19402	0	0	34	29	21	16	5UD K SO4		URIDINE PHOSPHORYLASE PYRIMIDINE NUCLEOSIDE PHOSPHORYLASE URIDINE SALVAGE 5-FLUOROURIDINE, TRANSFERASE
1TGY	2005	2.2	H3	149.97	149.97	49.57	90	90	120	34.3	100	867	4100	0.211	6.41		15.8015		0.40566		2.2	2.2	2.2	0	20623	0	0	34	28	21	17	K R1P URA		URIDINE PHOSPHORYLASE, PYRIMIDINE NUCLEOSIDE PHOSPHORYLASE, URIDINE SALVAGE, URIDINE, TRANSFERASE
1TH2	2005	2.8	P212121	86.27	140.93	230.69	90	90	90	59.51		245	17049	0.014	18.883		47.028		0.40153		3.03	2.8	2.8	0.23	61671	3476	5.64	33	19	26	22	AZI HEM		NADPH, BOVINE LIVER CATALASE, AZIDE, OXIDOREDUCTASE
1TH3	2005	2.8	P212121	86.06	140.11	226.51	90	90	90	58.42		246	16932	0.015	21.992		35.1346		0.62594		3.13	2.8	2.8	0.33	52153	2052	3.93	33	18	26	23	CYN HEM		NADPH, BOVINE LIVER CATALASE, CYANIDE, OXIDOREDUCTASE
1TH4	2005	2.98	P212121	85.03	141.09	231	90	90	90	57		242	16915	0.014	14.986		49.9237		0.30018		3.84	2.98	3.05	0.86	33297	7546	22.66	32	18	26	24	3TR HEM		BOVINE LIVER CATALASE, NADPH, 3-AMINO-1.2.4-TRIAZOLE, OXIDOREDUCTASE
1TH7	2005	1.68	P1211	71.18	66.81	129.01	90	104.19	90	48.6	100	868	8776	0.099	6.527		17.1015		0.38166		1.68	1.68	1.68	0	132219	6	0	17	51	16	16			ARCHAEA SM PROTEIN SM FOLD SS-SM1, RNA BINDING PROTEIN
1TH9	2005	1.63	P1211	42.62	41.51	72.87	90	104.63	90	42.18	293	488	2181	0.224	6.768		15.0273		0.45038		1.63	1.63	1.63	0	29117	0	0	16	30	27	27	SO4 ZN		PROTON SHUTTLE CARBONIC ANHYDRASE METALLOENZYME, LYASE
1THK	2005	1.8	P1211	42.53	41.61	72.85	90	104.47	90	42.23	293	478	2188	0.218	4.18		12.9441		0.32293		1.8	1.8	1.8	0	21569	0	0	15	31	27	27	ZN		PROTON SHUTTLE CARBONIC ANHYDRASE METALLOENZYME, LYASE
1TI1	2005	2.6	P62	57.16	57.16	109.8	90	90	120	45	100	300	1476	0.203	0.136		51.3004		0.00265		2.6	2.6	2.6	0	6214	2	0.03	51	12	24	13	D12		OXIDOREDUCTASE, PROLINE, THIOL, DETERGENT
1TIJ	2005	3.03	P41212	91.49	91.49	144.45	90	90	90	77.9	120	354	1798	0.197	9.235	8.788	45.0643	44.9588	0.20493	0.19547	3.03	3.03	3.03	0	12021	2	0.02	16	53	15	16			HUMAN CYSTATIN C DIMER, 3D DOMAIN SWAPPING, AMYLOID FORMATION, INHIBITOR OF C1 AND C13 CYSTEINE PROTEASES, AMYLOID ANGIOPATHY, CEREBRAL HEMORRHAGE, HYDROLASE INHIBITOR
1TJ3	2005	2.8	P6522	68.75	68.75	268.75	90	90	120	62.5	100	277	2110	0.131	5.75		11.786		0.48787		2.8	2.8	2.8	0	10021	0	0	43	23	20	14	MG		PHOSPHOYDROLASE, HAD SUPERFAMILY, SUCROSE, CYANOBACTERIA, HYDROLASE
1TJ4	2005	2.7	P6522	67.88	67.88	266.09	90	90	120	61	100	245	2082	0.118	13.559		19.2936		0.70277		2.68	2.68	2.68	0	11006	0	0	42	23	21	14	MG SUC		PHOSPHOHYDROLASE, HAD SUPERFAMILY, SUCROSE, CYANOBACTERIA
1TJ5	2005	2.2	P6522	68.75	68.75	268.38	90	90	120	61.8	100	387	2251	0.172	9.415		13.3137		0.70717		2.2	2.2	2.2	0	19891	1	0.01	42	23	21	14	MG PO4 SUC		PHOSPHOHYDROLASE, HAD SUPERFAMILY, SUCROSE, CYANOBACTERIA
1TJ6	2005	1.65	P1211	32.88	38.27	80.23	90	95.58	90	36.12	100	1318	2009	0.656	1.151		11.3048		0.10182		1.65	1.65	1.65	0	23263	0	0	18	49	16	17			EVH-1, SPRED, SIGNALING PROTEIN
1TJF	2005	2.21	C2221	71.24	75.06	162.87	90	90	90	54	100	752	3169	0.237	12.884		29.0082		0.44415		2.21	2.21	2.21	0	21214	0	0	74	1	12	13	SO4		MEMBRANE PROTEIN, PROTEIN BINDING
1TJP	2005	1.5	C121	183	59.5	67.3	90	94.8	90	51.81	100	868	5971	0.145	3.705		11.2231		0.33012		1.4	1.4	1.4	0	140879	1	0	49	19	19	13	HPF NA PLP		SUBSTRATE CHANNELING, TRANSITION STATE ANALOG, ENZYMATIC MECHANISM, ALLOSTERIC REGULATION, LYASE
1TJR	2005	2.3	H3	123	123	98.8	90	90	120	51.57	100	337	3819	0.088	8.12		28.4793		0.28512		2.2	2.2	2.2	0	28147	2	0.01	46	14	22	18	MSE SO4		INDOLE GLYCEROL PHOSPHATE, TRYPTOPHAN SYNTHASE, LYASE
1TJT	2005	2.19	P1211	46.31	38.54	65.48	90	99.72	90	40	100	676	1992	0.339	8.624		10.4561		0.82478		2.19	2.19	2.19	0	11677	1	0.01	60	2	19	19			CALPONIN HOMOLOGY DOMAIN, ACTIN BINDING DOMAIN, CONTRACTILE PROTEIN
1TLV	2005	1.95	P3221	48.73	48.73	162.47	90	90	120	50	100	655	1806	0.363	6.345	6.634	31.8593	32.3658	0.19916	0.20497	1.9	1.9	1.9	0	18528	2	0.01	78	0	5	17	CME		TRANSCRIPTIONAL ANTITERMINATION, CONFORMATIONAL CHANGE, LICT, HISTIDINE PHOSPHORYLATION, ACTIVATION MECHANISM, HPR, DIMER STRUCTURE, PHOSPHOENOLPYRUVATE (PEP): SUGAR PHOSPHOTRANSFERASE SYSTEM (PTS), PTS REGULATION DOMAINS (PRD), TRANSCRIPTION
1TMJ	2005	1.45	P1211	36.13	46.57	43.37	90	110.36	90	28.6	100	1341	1605	0.836	3.832	4.308	11.6383	12.2413	0.32926	0.35192	1.45	1.45	1.53	0.08	23393	1187	5.07	30	27	21	22	CL MG		PYROPHOSPHOKINASE, PYROPHOSPHORYL TRANSFER, FOLATE, HPPK, 6- HYDROXYMETHYLPTERIN, 6-HYDROXYMETHYL-7.8-DIHYDROPTERIN, ANTIMICROBIAL AGENT, DRUG DESIGN, X-RAY CRYSTALLOGRAPHY, POINT MUTANT, STRUCTURAL MUTAGENESIS, TRANSFERASE
1TMM	2005	1.25	P1211	47.99	47.39	71.44	90	104.13	90	24.5	100	1971	3337	0.591	2.36	2.621	8.17716	8.66295	0.28861	0.30255	1.25	1.32	1.25	0.07	85940	4253	4.95	30	27	20	23	ACT APC CL GOL HHR MG		PYROPHOSPHOKINASE, PYROPHOSPHORYL TRANSFER, CATALYTIC MECHANISM, FOLATE, HPPK, PTERIN, 6-HYDROXYMETHYL-7.8-DIHYDROPTERIN, 6- HYDROXYMETHYLPTERIN, TERNARY COMPLEX, SUBSTRATE SPECIFICITY, PRODUCT RELEASE, ANTIMICROBIAL AGENT, DRUG DESIGN, TRANSFERASE
1TMX	2005	1.75	P1211	46.28	84.98	83.92	90	92.84	90	51	100	1032	5359	0.193	9.126		20.9367		0.43589		1.75	1.75	1.75	0	59788	1	0	31	22	17	30	BEZ CL CU FE HGX SO4		BETA BARREL, OXIDOREDUCTASE
1TP3	2005	1.99	P4132	89.66	89.66	89.66	90	90	90	49	100	480	974	0.493	0		22.526		0		1.99	1.99	1.99	0	8916	6	0.07	20	35	22	23			PDZ DOMAIN, PROTEIN BINDING
1TP5	2005	1.54	P4132	89.98	89.98	89.98	90	90	90	48	100	347	1106	0.314	0		15.0676		0		1.54	1.54	1.54	0	18319	0	0	21	34	21	24			PDZ-PEPTIDE LIGAND COMPLEX, PEPTIDE BINDING PROTEIN
1TP9	2005	1.62	P1211	59.51	69.11	76.43	90	93.3	90	42.4	100	1532	5527	0.277	0.585		14.7445		0.03968		1.62	1.62	1.62	0	75611	0	0	27	30	24	19	SO4		PEROXIREDOXIN, OLIGOMER, THIOREDOXIN FOLD, OXIDOREDUCTASE
1TQ3	2005	1.89	P4132	89.26	89.26	89.26	90	90	90	46.8	100	278	888	0.313	0		35.6885		0		1.89	1.89	1.89	0	10128	4	0.04	17	35	26	22			PEPTIDE BINDING PROTEIN
1TQ5	2005	1.76	P3221	62.77	62.77	98.05	90	90	120	37	100	539	2018	0.267	12.505		30.4558		0.4106		1.81	1.86	2.11	0.3	21029	4379	20.82	3	55	21	21	CD MSE		BICUPIN, PIRIN, MONTREAL-KINGSTON BACTERIAL STRUCTURAL GENOMICS INITIATIVE, BSGI, STRUCTURAL GENOMICS, UNKNOWN FUNCTION
1TQS	2005	1.3	P212121	68.82	109.63	138.85	90	90	90	46	100	1290	9421	0.137	0.694		8.40074		0.08261		1.2	1.2	1.2	0	318389	20	0.01	24	30	22	24	MRD NAG SSO ZN		HYDROLASE
1TQT	2005	1.9	P212121	68.89	109.74	138.66	90	90	90	43.78	100	1074	9306	0.115	1.417		11.4213		0.12407		1.9	1.9	1.9	0	83347	0	0	24	30	23	23	MRD NAG SSD ZN		N-TERMINAL ALPHA-BETA DOMAIN, THREE HELIX BUNDLE, 2 C-TERMINAL BETA BARRELS, FAMILY 38 GLYCOSYL HYDROLASE, HYDROLASE
1TQU	2005	2.03	P212121	68.3	108.96	137.72	90	90	90	42.51	100	1312	9520	0.138	2.548	3.049	10.9249	11.6588	0.23323	0.26152	2.02	2.02	2.02	0	68267	1	0	24	30	23	23	GHA MRD NDG ZN		HYDROLASE
1TQV	2005	2.03	P212121	68.8	109.53	138.47	90	90	90	43.53	100	1254	9371	0.134	1.607	1.662	11.6225	11.9638	0.13827	0.13892	2.03	2.03	2.03	0	68295	1	0	24	30	23	23	MRD NDG SSE ZN		N-TERMINAL ALPHA-BETA DOMAIN, THREE HELIX BUNDLE, 2 C- TERMINAL BETA BARRELS, FAMILY 38 GLYCOSYL HYDROLASE
1TQW	2005	1.2	P212121	69.01	110.04	138.95	90	90	90	44.15	100	1262	9432	0.134	0.914		7.5065		0.12176		1.2	1.2	1.2	0	324633	3	0	24	30	22	24	BLT MRD NAG ZN		HYDROLASE
1TR7	2005	2.1	C121	134.1	29.2	93.3	90	92.2	90	50.3	100	679	2619	0.259	5.108		17.7794		0.2873		2.1	2.1	2.1	0	21638	1	0	6	53	19	22	CAC DEG MPD		TYPE-1 PILI, ADHESION, URINARY TRACT INFECTIONS, UROPATHOGENIC E, COLI, CARBOHYDRATE BINDING, CELL ADHESION
1TR8	2005	2.27	P43212	90.89	90.89	49.48	90	90	90	50.67	110	902	1494	0.604	5.098		40.6482		0.12542		2.27	2.27	2.27	0	9416	0	0	30	39	10	21	MSE		CHAPERONES, NASCENT POLYPEPTIDE-ASSOCIATED COMPLEX, RIBOSOME, UBA- DOMAIN, UBIQUITIN, CHAPERONE
1TS0	2005	1.6	P63	66.83	66.83	40.95	90	90	120	35.29	288	780	1974	0.395														30	30	22	18	HC4		PHOTORECEPTOR
1TS6	2005	1.6	P63	66.83	66.83	40.95	90	90	120	35.29	288	821	1981	0.414														30	30	22	18	HC4		PHOTORECEPTOR
1TS7	2005	1.6	P63	66.83	66.83	40.95	90	90	120	35.29	288	1782	2961	0.602														30	30	22	18	HC4		PHOTORECEPTOR
1TS8	2005	1.6	P63	66.83	66.83	40.95	90	90	120	35.29	288	768	1974	0.389														30	30	22	18	HC4		PHOTORECEPTOR
1TT0	2005	1.8	P1211	99.92	101.69	135.63	90	90.95	90	50	100	1244	21185	0.059	2.882		11.4226		0.25231		1.8	1.8	1.8	0	232099	0	0	25	24	25	26	12P ACT FAD		GMC OXIDOREDUCTASE, ALPHA/BETA STRUCTURE, ROSSMANN FOLD, PHBH FOLD, HOMOTETRAMER, 8-ALPHA-(N3) HISTIDYL FLAVINYLATION, OXIDOREDUCTASE
1TT1	2005	1.93	P1211	46.68	106.23	57.67	90	101.38	90	48.1	100	843	4474	0.188	9.699		14.2497		0.68065		1.93	1.93	1.93	0	41047	0	0	40	22	20	18	KAI		MEMBRANE PROTEIN
1TTO	2005	2.1	P61	56.52	56.52	159.21	90	90	120	43.8	100	932	2710	0.344	0		18.7178		0		2.1	2.1	2.1	0	16763	9	0.05	16	29	27	28	TRS		RIBONUCLEASE, HYDROLASE, ADENINE SPECIFICITY
1TU5	2005	2.37	P212121	77.68	131.19	134	90	90	90	39	100	601	10581	0.057	6.609		23.3144		0.28347		2.37	2.37	2.37	0	52570	1	0	17	44	20	19	CA CL CU NAG NDG TPQ		AMINE OXIDASE, OXIDOREDUCTASE, QUINOENZYME, TPQ
1TU7	2005	1.5	P1211	51.65	82.33	56.66	90	95.89	90	50.12		953	4256	0.224	1.61		10.1586		0.15849		1.5	1.5	1.5	0	74612	0	0	59	10	22	9	GOL GSH		TRANSFERASE
1TU8	2005	1.8	P1211	51.97	82	107.11	90	91.23	90	47.5		1098	7682	0.143	2.365		13.5599		0.17441		1.8	1.8	1.8	0	81329	1	0	61	10	20	9	GTX		TRANSFERASE
1TUO	2005	1.7	C121	106.61	55.05	83.76	90	108.76	90	43.6	100	695	3626	0.192	4.437	4.895	21.7059	22.5547	0.20441	0.21703	1.7	1.7	1.7	0	50273	1	0	35	24	22	19			PHOSPHOMANNOMUTASE, THERMUS THERMOPHILUS HB8, BIOSYNTHESIS OF ALGINATE, STRUCTURAL GENOMICS, RIKEN STRUCTURAL GENOMICS/PROTEOMICS INITIATIVE, RSGI, BIOSYNTHETIC PROTEIN
1TUU	2005	2.5	C121	179.08	66.11	81.67	90	103.31	90	54.6	100	330	6189	0.053	27.402		31.9335		0.8581		2.49	2.78	2.49	0.29	30164	2771	9.19	40	20	22	18	ADP AMP NH4 PIS SO4		ALPHA/BETA, ASKHA (ACETATE AND SUGAR KINASES, HSC70 ACTIN) SUPERFAMILY, TWO SIMILAR DOMAINS, TRANSFERASE
1TUV	2005	1.7	P4132	102.56	102.56	102.56	90	90	90	61.7	100	497	991	0.502	0		22.41		0		1.7	1.7	1.7	0	20839	0	0	35	32	17	16	VK3		MENADIONE OXIDASE, MONOOXYGENASE, CO-CRYSTAL WITH NATURAL PRODUCT, FERREDOXIN FOLD, UNKNOWN FUNCTION
1TUY	2005	3	C121	180.04	67.2	82.14	90	103.13	90	55.86	100	360	6182	0.058	9.289		15.904		0.58407		3.02	3.02	3.02	0	18882	0	0	41	19	21	19	ACY ADP AF3 SO4		ALPHA/BETA, ASKHA (ACETATE AND SUGAR KINASES, HSC70, ACTIN) SUPERFAMILY, ALF3 AND ACETATE, TRANSFERASE
1TV5	2005	2.4	H32	105.43	105.43	276.63	90	90	120	58.3	100	296	3282	0.09	9.517		26.3501		0.36118		2.4	2.4	2.4	0	23059	0	0	43	17	22	18	A26 FMN N8E ORO SO4		ALPHA-BETA BARREL TIM BARREL, OXIDOREDUCTASE
1TVB	2005	1.8	P1211	58.39	84.45	84.02	90	90.01	90	46.1	100	1591	7378	0.216	0.57		10.378		0.05492		1.8	1.8	1.8	0	74264	0	0	20	41	20	19	GOL		MELANOMA X-RAY GP100 PEPTIDE MHC HLA-A2, IMMUNE SYSTEM
1TVH	2005	1.8	P1211	58.41	84.49	84.01	90	90.11	90	46.1	100	1406	7212	0.195	0.331		14.534		0.02277		1.8	1.85	1.8	0.05	73767	1698	2.3	20	41	19	20	GOL		MELANOMA X-RAY MODIFIED GP100 PEPTIDE GP100(209-T2M) PEPTIDE MHC HLA-A2, IMMUNE SYSTEM
1TVN	2005	1.41	P212121	135.4	78.9	44.1	90	90	90	33	100	2648	5361	0.494	2.672		7.24269		0.36892		1.41	1.41	1.41	0	87749	0	0	38	21	22	19			GLYCOSIDE HYDROLASE, CLAN GH-A, FAMILY 5-2, CELLULASE
1TVO	2005	2.5	P1211	48.86	69.99	63.3	90	116.5	90	54	100	441	3020	0.146	18.198		28.8108		0.63164		2.5	2.5	2.5	0	12794	0	0	37	14	22	27	FRZ		KINASE, PROTEIN-INHIBITOR COMPLEX, TRANSFERASE
1TVP	2005	1.6	P212121	135.5	78.9	44	90	90	90	33	100	2426	5266	0.461	2.867		9.01367		0.31807		1.6	1.6	1.6	0	53668	0	0	38	21	22	19	CBI EPE		GLYCOSIDE HYDROLASE, CLAN GH-A, FAMILY 5-2, CELLULASE, CELLOBIOSE COMPLEX
1TW7	2005	1.3	P41	45.04	45.04	105.74	90	90	90	50.74	100	899	1944	0.462	3.893		13.2389		0.29406		1.37	1.37	1.3	0.07	40435	941	2.33	7	54	20	19	NA		HIV PROTEASE, AIDS, POLYPROTEIN, HYDROLASE, ASPARTYL PROTEASE, MULTI-DRUG RESISTANCE
1TWX	2005	2.4	C2221	92.15	80.01	100.6	90	90	90	54.41	148	244	2501	0.098	12.216		25		0.48864		2.2	2.2	2.2	0	13469	1	0.01	15	31	27	27	NAG TYS		THROMBIN, HYDROLASE, HYDROLASE-HYDROLASE INHIBITOR COMPLEX
1TX6	2005	2.2	P212121	67.21	88.54	203.89	90	90	90	49	100	1167	8769	0.133	21.541	22.579	29.6268	31.0463	0.72708	0.72727	2.2	2.2	2.2	0	60245	0	0	8	35	29	28	CA		ANTICARCINOGENIC ACTIVITY, DOUBLE-HEADED INHIBITOR, GENE DUPLICATION, MONOCOTYLEDONOUS PLANT, INHIBITORY LOOP, HYDROLASE/PROTEIN BINDING COMPLEX
1TX7	2005	1.75	P212121	54.87	58.44	67.52	90	90	90	46.6	100	406	1735	0.234	4.097		10.9725		0.37339		1.75	1.75	1.75	0	20699	0	0	11	35	30	24	4CM CA		TRYPSIN, BOVINE, P-AMIDINOPHENYLMETHYLPHOSPHINIC ACID (AMPA), HYDROLASE
1TX8	2005	1.7	P212121	54.79	58.58	67.56	90	90	90	47.07	100	504	1812	0.278	0.127		10.7847		0.01178		1.7	1.7	1.7	0	23716	2	0.01	11	36	29	24	AM4 CA		TRYPSIN, HYDROLASE
1TX9	2005	3.31	P41212	106.44	106.44	127.02	90	90	90	70	100	191	2125	0.09	11.431		40.818		0.28005		3.3	3.3	3.3	0	11395	0	0	58	1	17	24			SCAFFOLDING PROTEIN, PHIX174, ASSEMBLY, CONFORMATIONAL SWITCHING, STRUCTURAL PROTEIN
1TXF	2005	2.1	C121	119.81	63.71	50.35	90	107.22	90	60.4	100	119	2087	0.057	13.48		33.5091		0.40228		2.1	2.15	2.1	0.05	17959	140	0.78	40	22	22	16	GLU		MEMBRANE PROTEIN
1TXI	2005	1.9	P212121	45.26	52.5	132.93	90	90	90	47	298	338	2176	0.155	1.841		14.4935		0.12702		1.9	1.9	1.9	0	25056	0	0	66	3	17	14	TX5		VDR LIGAND BINDING DOMAIN, TX522 COMPLEX, NUCLEAR RECEPTOR, TRANSCRIPTION REGULATION, ALPHA-HELICAL SANDWICH, GENE REGULATION
1TXQ	2005	1.8	C121	53.08	80.21	39.24	90	108.52	90	38.8	100	696	1175	0.592	14.827		22.2686		0.66583		1.54	1.54	1.54	0	22124	1	0	37	22	22	19			PROTEIN COMPLEX, STRUCTURAL PROTEIN/PROTEIN BINDING COMPLEX
1TYJ	2005	1.6	I222	37.46	96.71	110.41	90	90	90	45.85	100	438	1577	0.278	2.347		17.3059		0.13562		1.6	1.6	1.6	0	26333	0	0	5	45	25	25	EDO MOH		BETA SANDWICH, DOCKERIN-BINDING MODULE, ALPHA HELIX, FLAPS, STRUCTURAL PROTEIN
1TYO	2005	2.15	P43212	107.01	107.01	179.81	90	90	90	52	100	256	6840	0.037	3.64		24.8013		0.14677		2.15	2.15	2.15	0	57512	2	0	46	18	18	18	ENP		ENZYME-ETHENONADP COMPLEX, OXIDOREDUCTASE
1TZ7	2005	2.15	P6122	156.74	156.74	169.16	90	90	120	52.1	100	600	8508	0.071	13.627	13.91	35.1908	35.1002	0.38723	0.39629	2.15	2.15	2.15	0	66723	1	0	46	12	21	21	MPD		(BETA, ALPHA)8- BARREL, TRANSFERASE
1TZG	2005	2.2	C121	157.3	45.1	198.5	90	113.8	90	62.29	90	810	7535	0.107	8.569		23.1663		0.36989		2.2	2.2	2.2	0	61322	1	0	9	49	20	22	GOL		ANTIBODY-EPITOPE COMPLEX, IMMUNE SYSTEM
1TZS	2005	2.35	P41212	61.32	61.32	207.8	90	90	90	45.8	100	247	2738	0.09	2.198		23.6138		0.09308		2.35	2.35	2.35	0	16964	0	0	16	40	21	23			HYDROLASE, ASPARTIC PROTEASE, ACTIVATION INTERMEDIATE
1U06	2005	1.49	P212121	33.6	42.25	49.61	90	90	90	50.7	100	258	532	0.485	12.615		15.3969		0.81932		1.49	1.49	1.49	0	12059	2	0.02	5	51	20	24	AZI		SH3 DOMAIN, BETA BARREL, FIVE ANTIPARALLEL BETA SHEETS, STRUCTURAL PROTEIN
1U0A	2005	1.64	P212121	75.77	88.76	154.79	90	90	90	54.44	100	1350	8629	0.156	1.189		12.4718		0.09534		1.78	1.64	1.64	0.14	118568	6582	5.55	6	52	18	24	BGC CA ZN		1, 3-1, 4-BETA-GLUCANASE, PROTEIN-CARBOHYDRATE INTERACTION, ACTIVE- SITE VARIANT, JELLYROLL ARCHITECTURE, HYDROLASE
1U0Q	2005	1.6	P3221	48.24	48.24	163.98	90	90	120	46	100	1380	2161	0.639	1.581		12.8135		0.12339		1.6	1.6	1.6	0	27300	0	0	8	47	22	23	PCA		IMMUNOGLOBULIN DOMAIN, IMMUNE SYSTEM
1U0Y	2005	2.3	C2221	89.47	99.65	63.19	90	90	90	45.75	100	336	1908	0.176	4.047		30.9897		0.13059		2.3	2.3	2.3	0	11513	0	0	39	24	19	18	PA7 PG4		GRP94, HSP90, BERGERAT, CHAPERONE, ENDOPLASMIC RETICULUM, NECA, ADENOSINE, NPCA
1U0Z	2005	1.9	P212121	65.51	84.44	95.01	90	90	90	50.36	100	70	3851	0.018	6.004		26.9512		0.22277		1.9	1.9	1.9	0	41977	0	0	41	24	17	18	1PE PG4 RDC		GRP94, HSP90, BERGERAT, CHAPERONE, ENDOPLASMIC RETICULUM, RADICICOL
1U17	2005	1.7	P1211	39.01	73.99	65.22	90	99.16	90	45.44	100	970	3320	0.292	10.529		16.2234		0.649		1.74	1.74	1.7	0.04	38869	1761	4.53	12	44	21	23	HEM IMD PO4		LIPOCALIN, BETA BARREL, HEME, IMIDAZOLE, BIS-IMIDAZOLE HEME, SIGNALING PROTEIN
1U18	2005	1.96	P1211	38.82	73.85	65.38	90	98.57	90	45.3	100	868	3200	0.271	20.602		26.4784		0.77807		1.95	1.83	1.83	0.12	26735	1150	4.3	14	46	19	21	HEM HSM PO4		LIPOCALIN, BETA BARREL, FERRIC HEME, SIGNALING PROTEIN
1U1B	2005	2	P1211	31.09	75.86	51.82	90	106.31	90	41.6	298	478	2076	0.23	7.349		17.9921		0.40846		1.49	1.49	1.49	0	36524	0	0	21	35	24	20	PAX		HYDROLASE, RIBONUCLEASE, ENDONUCLEASE, NUCLEOTIDE INHIBITOR
1U1C	2005	2.2	P212121	91.37	125.96	141.33	90	90	90	49.1	100	414	11925	0.035	13.481		28.7435		0.46901		2.2	2.2	2.2	0	83264	0	0	34	29	22	15	BAU K PO4		PYRIMIDINE NUCLEOSIDE PHOSPHORYLASE URIDINE SALVAGE BENZYLACYCLOURIDINE BAU, TRANSFERASE
1U1D	2005	2	P212121	91.15	125.75	140.88	90	90	90	49.1	100	273	11932	0.023	10.386		28.7306		0.3615		2	2	2	0	109553	0	0	34	28	21	17	181 K PO4		PYRIMIDINE NUCLEOSIDE PHOSPHORYLASE URIDINE SALVAGE PTAU 5- (PHENYLTHIO)ACYCLOURIDINE, TRANSFERASE
1U1E	2005	2	P212121	91.08	125.69	140.9	90	90	90	48.6	100	445	11953	0.037	10.411		26.7284		0.38951		2	2	2	0	108286	1	0	33	28	22	17	182 K PO4		PYRIMIDINE NUCLEOSIDE PHOSPHORYLASE URIDINE SALVAGE PSAU, 5- (PHENYLSELENO)ACYCLOURIDINE, TRANSFERASE
1U1F	2005	2.3	P212121	91.56	125.81	141.14	90	90	90	49.1	100	290	11915	0.024	5.798		28.9726		0.20012		2.3	2.3	2.3	0	72832	0	0	34	29	22	15	183 K PO4		PYRIMIDINE NUCLEOSIDE PHOSPHORYLASE URIDINE SALVAGE UDP 5-(M- (BENZYLOXY)BENZYL)ACYCLOURIDINE BBAU, TRANSFERASE
1U1G	2005	1.95	P212121	92.68	127.12	143.35	90	90	90	50.6	100	284	12025	0.024	1.645		25.5259		0.06444		1.95	1.95	1.95	0	117748	5	0	35	29	21	15	BBB K		PYRIMIDINE NUCLEOSIDE PHOSPHORYLASE URIDINE SALVAGE UDP 5-(M- (BENZYLOXY)BENZYL)ACYCLOURIDINE BBBA, TRANSFERASE
1U1S	2005	1.6	P212121	61	73.26	106.18	90	90	90	50	100	637	3421	0.186	14.958		17.9981		0.83109		1.6	1.6	1.68	0.08	61968	2759	4.45	20	44	20	16			HFQ, HF1, SM-LIKE BACTERIAL PROTEIN, RIKEN STRUCTURAL GENOMICS/PROTEOMICS INITIATIVE, RSGI, STRUCTURAL GENOMICS, RNA BINDING PROTEIN
1U1T	2005	1.9	P212121	61.44	72.35	109.25	90	90	90	51.7	100	481	3374	0.143	9.027		15.5974		0.57875		1.7	1.7	1.7	0	52489	0	0	20	44	20	16			HFQ, HF1, SM-LIKE BACTERIAL PROTEIN, RIKEN STRUCTURAL GENOMICS/PROTEOMICS INITIATIVE, RSGI, STRUCTURAL GENOMICS, RNA BINDING PROTEIN
1U20	2005	2.1	P212121	49.19	82.99	111.06	90	90	90	45.3	100	280	3274	0.086	15.236		34.4799		0.44188		2.1	2.1	2.1	0	27167	0	0	33	31	21	15	GOL		MODIFIED NUDIX HYDROLASE FOLD, HYDROLASE
1U21	2005	1.69	P21212	43.65	85.64	63.92	90	90	90	45.8	93	1108	1938	0.572	5.909		20.5113		0.28809		1.69	1.69	1.73	0.04	26486	550	2.08	6	53	22	19	P2C		TRANSTHYRETIN, AMYLOID, HORMONE-GROWTH FACTOR COMPLEX
1U27	2005	2.3	P212121	41.92	56.02	59.53	90	90	90	47.1	100	254	1031	0.246	45.285	59.037	51.4786	56.9686	0.87969	1.03631	2.78	2.32	2.32	0.46	6280	903	14.38	13	38	24	25	4IP		PLECKSTRIN HOMOLOGY DOMAIN, LIPID BINDING, PHOSPHOINOSITIDE, LIPID BINDING PROTEIN
1U29	2005	1.8	P212121	43	56.38	57.09	90	90	90	46.7	100	372	1090	0.341	11.785	11.927	21.7057	21.7511	0.54294	0.54834	1.8	1.8	1.8	0	13396	0	0	13	39	24	24	I3P		PH DOMAIN, LIPID BINDING, PHOSPHOINOSITIDE, LIPID BINDING PROTEIN
1U2B	2005	1.8	P21212	40.79	107.51	37.36	90	90	90	55	100	393	1143	0.344	3.921	3.989	16.4484	16.4763	0.23838	0.24211	1.8	1.8	1.8	0	15694	2	0.01	13	36	27	24	SO4		PH DOMAIN, LIPID BINDING, PHOSPHOINOSITIDES, LIPID BINDING PROTEIN
1U2E	2005	2.1	P21212	144.86	144.15	62.11	90	90	90	53	100	331	9492	0.035	6.432		31.0607		0.20708		2.28	2.35	2.21	0.14	71393	12502	17.51	43	18	19	20	CL		ALPHA/BETA HYDROLASE FOLD
1U2H	2005	0.96	C121	81.54	25.52	42.54	90	104.59	90	32.3	100	850	916	0.928	5.556		6.90797		0.80429		0.96	0.96	0.96	0	52163	7	0.01	6	65	11	18			STRUCTURAL GENOMICS, IG-FOLD I-SET, RGD MOTIF, HOMOPHILIC ADHESION, ARTERIAL SMOOTH MUSCLE CELLS, ATHEROSCLEROSIS, CONTRACTILE PROTEIN
1U2P	2005	1.9	P212121	40.82	53.61	68.49	90	90	90	43.7	100	307	1363	0.225	5.816		10.5664		0.55042		1.86	1.86	1.86	0	13019	0	0	46	14	21	19	CL		HYDROLASE, TYROSINE PHOSPHATASE, MYCOBACTERIUM
1U2Q	2005	2.5	P212121	49.31	53	64.15	90	90	90	48.2	100	273	1289	0.212	18.037		22.7822		0.79171		2.5	2.5	2.5	0	5818	1	0.02	45	14	21	20	CL GOL		HYDROLASE, TYROSINE PHOSPHATASE, MYCOBACTERIUM TUBERCULOSIS
1U2S	2005	2.5	P6522	68.83	68.83	268.34	90	90	120	62.74	100	353	2229	0.158	5.85		17.0551		0.34301		2.5	2.5	2.5	0	13909	0	0	41	23	22	14	GLC MG		PHOSPHOHYDROLASE, HAD SUPERFAMILY, SUCROSE, GLUCOSE, CYANOBACTERIA
1U2T	2005	2.9	P6522	68.86	68.86	268.83	90	90	120	62.84	100	288	2155	0.134	6.139		7.21023		0.85143		2.9	2.9	2.9	0	8951	1	0.01	43	22	21	14	SUP		PHOSPHOHYDROLASE HAD SUPERFAMILY SUCROSE SUCROSE6P CYANOBACTERIA
1U2W	2005	1.9	P41	116.54	116.54	41.84	90	90	90	53	100	775	3624	0.214	5.851		30.8984		0.18936		1.87	1.87	1.87	0	44804	1	0	68	9	13	10	ZN		CADMIUM, LEAD, REPRESSOR, SOFT METAL ION RESISTANCE, ARSR/SMTB FAMILY, DNA BINDING PROTEIN
1U35	2005	3	P212121	105.5	109.6	175.99	90	90	90	52	298	233	12053	0.019	35.246	38.121	75.7185	79.6059	0.46549	0.47887	2.95	2.95	2.95	0	43322	1	0	63	6	15	16			NUCLEOSOME, NCP, HISTONE FOLD, HISTONE VARIANT, MACROH2A, STRUCTURAL PROTEIN/DNA COMPLEX
1U3A	2005	2	P1211	46.96	82.28	113.91	90	98.74	90	53	100	639	6148	0.104	15.783		26.792		0.58909		2	2	2	0	57900	2	0	53	12	19	16	PE5		THIOL OXIDOREDUCTASE, THIOL DISULFIDE INTERCHANGE, THIOREDOXIN
1U3H	2005	2.42	C2221	87.83	327.16	127.16	90	90	90	61.6	100	554	9909	0.056	47.534	49.89	47.2733	49.9827	1.00551	0.99815	2.42	2.42	2.42	0	68519	2	0	11	46	21	22			COMPLEX, IMMUNE SYSTEM
1U3I	2005	1.89	P4332	121.95	121.95	121.95	90	90	90	57.4	293	405	1859	0.218	0		16.6146		0		1.89	1.89	1.89	0	24391	11	0.05	56	11	21	12	GSH		GST FOLD, TRANSFERASE
1U4E	2005	2.09	P4212	76.36	76.36	92.16	90	90	90	44.6	100	466	1728	0.27	12.264		26.4963		0.46286		2.09	2.09	2.2	0.11	16083	661	4.11	8	46	24	22			METAL TRANSPORT
1U4F	2005	2.41	C2221	112.46	138.29	138.74	90	90	90	56.8	100	247	6533	0.038	38.86		42.5553		0.91316		2.54	2.41	2.41	0.13	38815	1863	4.8	10	46	23	21			CYTOPLASMIC DOMAIN, KIR2.1, IRK1, INWARDLY RECTIFYING K CHANNEL, RECTIFICATION, ALLERGEN
1U4O	2005	1.7	I222	80.2	85.22	92.23	90	90	90	46.5	100	1055	2702	0.39	5.632		9.97796		0.56444		1.7	1.7	1.7	0	33794	1	0	50	20	13	17	MPD NDD		PROTEIN-LIGAND COMPLEX, OXIDOREDUCTASE
1U4S	2005	2	I222	80.09	86.1	91.33	90	90	90	48.41	100	954	2575	0.37	13.847		15.7879		0.87706		2	2	2	0	20659	0	0	50	21	13	16	BIH		PROTEIN-LIGAND COMPLEX, OXIDOREDUCTASE
1U53	2005	1.56	P1211	37.89	51.54	43.63	90	114.06	90	35.49		796	1647	0.483	6.127		14.188		0.43184		1.56	1.56	1.56	0	17649	1	0.01	32	19	24	25			ANTIBIOTIC
1U58	2005	1.9	C121	133.4	51.2	71.7	90	105.7	90	58.13	100	479	2857	0.168	10.742		23.0476		0.46608		1.9	1.9	1.9	0	36625	0	0	13	47	20	20			MCMV, MHC-I HOMOLOG, M144, BETA-2M, IMMUNE SYSTEM
1U5A	2005	1.8	I222	80.21	85.26	91.83	90	90	90	48.11	100	970	2615	0.371	7.028		12.3602		0.5686		1.8	1.8	1.8	0	29208	1	0	50	21	13	16	BIK		PROTEIN-LIGAND COMPLEX, OXIDOREDUCTASE
1U5C	2005	2.65	I222	80.22	86.02	91.07	90	90	90	47.44	100	793	2511	0.316	14.794		13.0831		1.13077		2.59	2.66	2.59	0.07	9848	234	2.38	48	21	15	16	BIK NAD		PROTEIN-LIGAND COMPLEX, OXIDOREDUCTASE
1U5D	2005	1.7	P1211	74.07	33.35	105.38	90	110.31	90	51.3	100	2522	4040	0.624	4.944	5.059	13.694	13.7622	0.36103	0.3676	1.6	1.6	1.6	0	48111	1	0	21	41	23	15	SO4		PH DOMAIN, SIGNALING PROTEIN
1U5E	2005	2.6	C121	106.21	56.74	89.11	90	95.82	90	57.3	100	454	2807	0.162	20.331	23.914	44.9098	46.673	0.45271	0.51237	2.6	2.6	2.67	0.07	16244	405	2.49	40	25	20	15			NOVEL DIMERIZATION DOMAIN, PH DOMAIN, SIGNALING PROTEIN
1U5F	2005	1.9	H32	78.75	78.75	130.12	90	90	120	48.4	100	343	995	0.345	7.207	7.603	34.3517	34.4253	0.2098	0.22086	1.9	1.9	1.9	0	12365	1	0.01	17	35	27	21	SO4		PH DOMAIN OF SKAP-HOM, ARTEFACTUAL DIMERIZATION INDUCED BY VECTOR- DERIVED SEQUENCE, SIGNALING PROTEIN
1U5G	2005	2.1	P212121	59.61	65.69	143.77	90	90	90	54.2	100	828	4091	0.202	7.223	7.649	21.7583	21.8936	0.33197	0.34937	2.1	2.1	2.1	0	33567	3	0.01	20	35	26	19			PH DOMAIN, SIGNALING PROTEIN
1U5W	2005	2.3	P1211	71	129.34	85.38	90	90.23	90	49.4	100	1146	11017	0.104	3.431		26.0374		0.13177		2.23	2.23	2.29	0.06	68100	1057	1.55	44	22	17	17	SO4		3 LAYERS ALPHA/BETA/ALPHA PROTEIN, MONTREAL-KINGSTON BACTERIAL STRUCTURAL GENOMICS INITIATIVE, BSGI, STRUCTURAL GENOMICS, UNKNOWN FUNCTION
1U63	2005	3.4	C121	212.29	68.9	115.87	90	122.99	90	4.61	100	256	5510	0.046	60.919		87.7718		0.69406		3.4	3.93	3.4	0.53	18209	2503	13.75	35	19	22	24	MSE		RIBOSOME, RIBOSOMAL PROTEIN, MRNA-PROTEIN COMPLEX, TRANSCRIPTION/RNA COMPLEX
1U65	2005	2.61	P3221	137.87	137.87	70.89	90	90	120	61.2	100	278	4635	0.06	12.143		33.0058		0.36791		2.61	2.61	2.61	0	23820	1	0	37	16	24	23	CP0 FUC FUL IOD MAN NAG NDG		TORPEDO ACHE, ANTICANCER PRODRUG CPT-11, ISRAEL STRUCTURAL PROTEOMICS CENTER, ISPC, STRUCTURAL GENOMICS, HYDROLASE
1U6A	2005	2.81	P43212	120.4	120.4	72.98	90	90	90	56.7	100	196	3384	0.058	7.058		26.5188		0.26615		2.81	2.81	2.81	0	13404	1	0.01	8	53	18	21			IMMUNOGLOBULIN, FAB, F105, GP120, HIV, IMMUNE SYSTEM
1U6E	2005	1.85	P212121	55.26	109.02	110.98	90	90	90	43.34	100	580	5455	0.106	9.149		16.1087		0.56795		2	2	2	0	45940	0	0	38	24	16	22	CL		TRANSFERASE, 3-OXOACYL-[ACYL-CARRIER-PROTEIN] SYNTHASE III
1U6I	2005	2.2	C121	150.9	118.9	219.2	90	90.01	90	48.4	100	620	26858	0.023	19.375		24.792		0.7815		1.99	2.16	1.99	0.17	247785	13670	5.52	51	14	18	17	MG		MONOMER: ALPHA/BETA DOMAIN, HELIX BUNDLE TRIMER OF DIMERS, OXIDOREDUCTASE
1U6J	2005	2.4	C121	150.9	118.9	219.2	90	90.01	90	48.4	100	485	26753	0.018	27.737		28.6663		0.96758		2.4	2.4	2.4	0	146595	1	0	52	14	17	17	MG		MONOMER: ALPHA/BETA DOMAIN, HELIX BUNDLE TRIMER OF DIMERS, OXIDOREDUCTASE
1U6K	2005	1.55	C2221	120.1	151.2	110	90	90	90	48.4	100	3337	7248	0.46	11.136		16.5448		0.67308		1.58	1.5	1.5	0.08	157227	7860	5	53	14	16	17	MG MSE		MONOMER: ALPHA/BETA DOMAIN, HELIX BUNDLE TRIMER OF DIMERS, OXIDOREDUCTASE
1U6R	2005	1.65	P212121	48.69	92.57	165.55	90	90	90	42.7	100	1622	7294	0.222	0.38		10.6907		0.03554		1.65	1.65	1.65	0	88822	6	0.01	39	16	23	22	ADP IOM MG NO3		CREATINE KINASE, TRANSFERASE
1U6S	2005	2.3	P1	55.57	63.19	55.33	113.25	100.82	92.66	48.3	100	538	5201	0.103	4.976		33.0971		0.15035		2.3	2.36	2.3	0.06	28396	669	2.36	37	24	17	22	DCC		FATTY ACID BIOSYNTHESIS, MYCOBACTERIUM TUBERCULOSIS, SUBSTRATE COMPLEX, TRANSFERASE
1U6T	2005	1.9	P212121	28.89	34.81	97.96	90	90	90	33.79	100	1066	1183	0.901	2.515		12.9343		0.19444		1.9	1.9	1.9	0	8126	3	0.04	50	16	18	16	CIT		SH3-BINDING, GLUTAREDOXIN, THIOREDOXIN FOLD, X-RAY STRUCTURE, CRYSTALLOGRAPHY, PROTEIN BINDING, SIGNALING PROTEIN
1U6Z	2005	1.9	P41212	89.14	89.14	350.69	90	90	90	60	100	955	8984	0.106	2.3		19.3843		0.11865		1.9	1.9	1.9	0	104324	0	0	51	17	17	15	SO4		ALPHA/BETA PROTEIN, ASKHA (ACETATE AND SUGAR KINASES, HSC70, ACTIN) SUPERFAMILY, HD METAL DEPENDENT PHOSPHOHYDROLASE SUPERFAMILY, POLYPHOSPHATE, TWENTY-NINE SULFATES, HYDROLASE
1U70	2005	2.5	P1211	42.02	61.54	43.57	90	116.69	90	47.34	298	209	1624	0.129	14.643	16.676	26.0028	27.83	0.56313	0.59921	2.57	2.5	2.5	0.07	6792	150	2.21	21	32	25	22	MTX NDP		VARIANT DHFR MOUSE, HUMAN, OXIDOREDUCTASE
1U71	2005	2.2	H3	85.14	85.14	78.04	90	90	120	51.64	298	163	1607	0.101	0.706	0	6.04491	5.47612	0.11679	0	2.18	2.18	2.18	0	6909	1	0.01	19	32	26	23	MXA SO4		HUMAN DHFR L22R VARIANT, OXIDOREDUCTASE
1U72	2005	1.9	H3	87.38	87.38	76.72	90	90	120	53.41	298	119	1629	0.073	4.544		19.8632		0.22876		1.9	1.9	1.9	0	6408	0	0	19	33	26	22	MTX NDP		WILD TYPE HUMAND DHFR, OXIDOREDUCTASE
1U7D	2005	2.65	P212121	45.12	185.29	95.48	90	90	90	59	100	160	4675	0.034	36.568		47.1916		0.77488		2.65	2.65	2.65	0	23781	2	0.01	49	14	19	18			ROSSMANN FOLD, LIGASE
1U7R	2005	1.15	P212121	39.95	47.97	78.33	90	90	90	32.8	100	543	1449	0.375	2.479	2.507	9.92032	10.0088	0.24989	0.25048	1.15	1.15	1.15	0	53652	0	0	78	0	9	13	HEM IMD		SPERM WHALE MYOGLOBIN, LOW IONIC STRENGTH, TRANSPORT PROTEIN
1U7S	2005	1.4	P6122	73.73	73.73	96.71	90	90	120	40	100	524	1457	0.36	0	2.139	12.6239	12.6728	0	0.16879	1.4	1.4	1.4	0	30046	1	0	76	0	12	12	HEM		SPERM WHALE MYOGLOBIN LOW IONIC STRENGTH, TRANSPORT PROTEIN
1U7X	2005	3	P212121	45.37	185	93.76	90	90	90	58.1	100	286	4888	0.059	29.751		37.9011		0.78496		3	3	3	0	16295	0	0	51	12	19	18	K		ROSSMANN FOLD, LIGASE
1U87	2005	3.5	P6322	123.05	123.05	72.51	90	90	120	59	298	251	1749	0.144	28.23	27.71	58.7476	60.5317	0.48053	0.45778	3.5	3.5	3.5	0	4293	0	0	53	8	24	15	GSH		TRANSFERASE
1U88	2005	3.5	P63	116.1	116.1	73.2	90	90	120	54	298	312	3486	0.09	21.574		60.2765		0.35792		3.5	3.5	3.5	0	6284	0	0	48	8	31	13	GTY		TRANSFERASE
1U8B	2005	2.1	P212121	28.84	84.59	108.36	90	90	90	50.23	200	402	1811	0.222	7.34		36.9542		0.19862		2.09	2.09	2.09	0	16294	1	0.01	49	11	23	17	MSE SMC ZN		PROTEIN-DNA COMPLEX, METHYLATION, ZINC, HELIX-TURN-HELIX, METAL BINDING PROTEIN/DNA COMPLEX
1U8F	2005	1.75	P212121	84.95	125.65	132.33	90	90	90	44.84	100	556	11176	0.05	2.974		11.0671		0.26872		1.75	1.75	1.75	0	141784	1	0	31	27	24	18	NAD		GAPDH, ROSSMANN FOLD, OXIDOREDUCTASE, DEHYDROGENASE, MAMMALIAN GAPDH, GAPD
1U8U	2005	2.08	P43212	50.42	50.42	172.05	90	90	90	54	133	258	1562	0.165	29.518		35.5328		0.83073		2.08	2.08	2.08	0	13812	1	0.01	55	15	13	17	GOL OCA SO4		HYDROLASE, PROTEASE
1U9I	2005	2.8	P212121	132.87	135.58	204.95	90	90	90	52	108	934	23375	0.04	7.234		61.5514		0.11753		2.9	2.83	2.83	0.07	87615	1723	1.97	31	26	25	18	ATP MG SEP TPO		HOMOHEXAMER, CIRCADIAN, KAIA, KAIB, KAIC, HEXAMER, CLOCK, CIRCADIAN CLOCK PROTEIN
1U9M	2005	2	P212121	47.04	87.48	138.38	90	90	90	52.5	293	1009	4488	0.225	11.721	12.122	23.3062	23.955	0.50291	0.50603	1.9	1.9	1.9	0	45273	1	0	39	26	21	14	HEM		CRYSTAL STRUCTURE, HEMOPROTEIN, F58Y AND F58W MUTANTS, CONFORMATIONAL CHANGES, AROMATIC-AROMATIC INTERACTIONS, STRUCTURE-FUNCTION RELATIONSHIP, ELECTRON TRANSPORT
1U9P	2005	1.9	P1211	29.18	62.92	30.38	90	102.69	90	37.79		280	835	0.335	8.934		19.3419		0.4619		1.9	1.9	1.9	0	7859	0	0	60	10	11	19			ARC, PARC, UNKNOWN FUNCTION
1U9Q	2005	2.3	P1211	45.72	50.67	45.58	90	116.74	90	36.7	298	352	1726	0.204	1.923		11.4086		0.16856		2.3	2.3	2.3	0	7820	1	0.01	27	23	23	27	186		CLAN-CA CYSTEINE PROTEASE COVALENT INHIBITOR, HYDROLASE
1U9T	2005	2.16	P1211	41.68	57.88	59.58	90	96.02	90	30.62	100	1060	2910	0.364	15.666	17.4	24.5603	25.2241	0.63786	0.68982	2.27	2.16	2.16	0.11	14588	433	2.97	25	33	21	21			STRUCTURAL GENOMICS, THE MONTREAL-KINGSTON BACTERIAL STRUCTURAL GENOMICS INITIATIVE, STRUCTURAL REPEAT, CENTRAL BETA SHEET, FLANKED BY ALPHA HELICES, BSGI, OXIDOREDUCTASE
1U9U	2005	1.86	C121	70.51	40.4	39.3	90	111.7	90	47.6	293	259	785	0.33	8.132	9.077	14.0093	15.3297	0.58047	0.59212	1.69	1.69	1.69	0	9307	1	0.01	33	22	28	17	HEM		CRYSTAL STRUCTURE, HEMOPROTEIN, F58Y MUTANT, AROMATIC- AROMATIC INTERACTIONS, ELECTRON TRANSPORT
1U9V	2005	2.2	P43212	63.2	63.2	113.8	90	90	90	47	294	207	1739	0.119	3.654		17.8908		0.20424		2.22	2.22	2.22	0	11962	1	0.01	26	21	24	29	IHE		HYDROLASE, SULFHYDRYL PROTEINASE
1U9W	2005	2.3	P43212	63.6	63.6	116.4	90	90	90	49	294	169	1746	0.097	0.62		20.4266		0.03035		2.31	2.31	2.31	0	11059	1	0.01	25	22	24	29	IHI		HYDROLASE, SULFHYDRYL PROTEINASE
1U9X	2005	2.1	P43212	63.5	63.5	116.2	90	90	90	49	294	204	1784	0.114	0.093		20.034		0.00464		2.1	2.1	2.1	0	14069	1	0.01	24	24	25	27	IHJ		HYDROLASE, SULFHYDRYL PROTEINASE
1U9Y	2005	2.65	P212121	71.01	138.28	138.36	90	90	90	53.4	100	156	9110	0.017	5.506		32.7922		0.16791		2.65	2.65	2.65	0	40242	0	0	34	26	21	19			PRPP SYNTHASE, TRANSFERASE
1U9Z	2005	2.8	P212121	71.26	138.25	138.4	90	90	90	54.8	100	107	8878	0.012	4.409		46.3272		0.09517		2.8	2.8	2.87	0.07	33097	753	2.28	35	25	20	20	AMP R5P		PRPP SYNTHASE RIBOSE 5-PHOSPHATE ADENOSINE 5'- MONOPHOSPHATE, TRANSFERASE
1UHH	2005	1.8	P1	34.2	57.27	58.19	72.2	80	68.4	37.03	100	2088	3652	0.572	1.372		12.3465		0.11112		1.8	1.8	1.8	0	34385	347	1.01	62	5	16	17	CZP MSE		4 EF-HAND MOTIF, COMPLEX, LUMINESCENT PROTEIN
1UHI	2005	1.8	P1	34.26	54.43	57.52	102.05	99.7	103.8	37.41	100	2902	3576	0.812	0.421		11.4189		0.03687		1.8	1.8	1.8	0	34303	210	0.61	63	5	14	18	CZI		4 EF-HAND MOTIF, COMPLEX, LUMINESCENT PROTEIN
1UHJ	2005	1.8	P1	34.21	56.98	57.82	72.22	80.32	68.01	39.42	100	1450	3468	0.418	1.412		11.3034		0.12492		1.8	1.8	1.8	0	34027	361	1.06	62	5	16	17	CZB MSE		4 EF-HAND MOTIF, COMPLEX, LUMINESCENT PROTEIN
1UHK	2005	1.6	P1	34.22	57.04	57.77	72.35	79.97	67.89	36.78	100	1832	3618	0.506	1.727		11.1585		0.15477		1.6	1.6	1.6	0	47362	406	0.86	61	5	16	18	CZN		4 EF-HAND MOTIF, COMPLEX, LUMINESCENT PROTEIN
1UJ8	2005	1.75	C121	76.63	27.25	39.68	90	111	90	36.82	100	524	704	0.744	8.534	8.517	12.4681	12.603	0.68447	0.67579	1.75	1.75	1.75	0	7922	0	0	55	3	19	23			IRON-SULFUR CLUSTER, ISC, STRUCTURAL GENOMICS, UNKNOWN FUNCTION
1UJB	2005	2.06	P212121	39.26	48.62	83.18	90	90	90	44.08	288	310	1279	0.242	2.388		16.6739		0.14322		2.06	2.06	2.06	0	9928	0	0	38	21	16	25	CA		ALPHA-BETA FOLD, HYDROLASE
1UJC	2005	1.9	P212121	39.13	47.74	81.96	90	90	90	36.29	100	574	1405	0.409	3.843		12.93		0.29722		1.9	1.9	1.9	0	11829	0	0	39	21	16	24	CA WO4		ALPHA-BETA FOLD, HYDROLASE
1UL1	2005	2.9	P212121	82.2	143.38	246.66	90	90	90	63.79	100	576	13162	0.044	12.516		43.2597		0.28932		2.9	2.9	2.9	0	55764	4	0.01	30	25	22	23	MG		PROTEIN COMPLEX, DNA-BINDING PROTEIN, FLAP DNA, FLAP ENDONUCLEASE, SLIDING CLAMP, DNA CLAMP, REPLICATION, DNA REPAIR, HYDROLASE/DNA BINDING PROTEIN COMPLEX
1UP5	2005	1.9	P1	59.7	53.07	24.57	93.22	96.86	89.19	46.4	125	1430	2565	0.558	6.638		15.1673		0.43765		1.86	1.86	1.8	0.06	23130	2964	12.81	63	4	16	17	CA M3L		SIGNALLING PROTEIN, CA SIGNALLING, CALCIUM-BINDING, PHOSPHORYLATION
1US1	2005	2.9	P6522	226.1	226.1	223	90	90	120	73	100	254	11153	0.023	33.749		39.9348		0.8451		2.9	2.9	4.1	1.2	69535	19081	27.44	16	41	23	20	CA CU NAG TPQ		OXIDASE, COPPER AMINE OXIDASE, VASCULAR ADHESION PROTEIN-1
1UT6	2005	2.4	P3121	111.19	111.19	136.85	90	90	120	4.04	120	348	4393	0.079	25.532		40.3516		0.63274		2.4	2.4	2.4	0	37570	4	0.01	39	17	22	22	A8N NAG		HYDROLASE, SERINE HYDROLASE, ACETYLCHOLINESTERASE, NEUROTRANSMITTER CLEAVAGE, ALZHEIMER'S DISEASE, BIVALENT LIGAND, DUAL-SITE BINDING, INHIBITOR, TACRINE, AMINE, HETERODIMER, SERINE ESTERASE SYNAPSE, MEMBRANE, NERVE, MUSCLE, SIGNAL, GPI-ANCHOR NEUROTRANSMITTER DEGRADATION, GLYCOPROTEIN
1UTU	2005	2	P1211	51.18	32.64	51.61	90	92.51	90	39.27	100	737	1635	0.451	4.053		14.9576		0.27097		2	2	2	0	10795	0	0	72	0	9	19			CHROMATIN REGULATOR, CHROMATIN REGULATORS, ROYAL FAMILY DOMAIN
1UUV	2005	1.65	H32	139.6	139.6	209.3	90	90	120	52.3	100	1681	5601	0.3	0.637		27.1174		0.02349		1.65	1.65	1.65	0	92345	5	0.01	33	28	24	15	EDO FE FES IND NO SO4		OXIDOREDUCTASE, NON-HEME IRON DIOXYGENASE, ENZYME-SUBSTRATE COMPLEX, AROMATIC HYDROCARBONS CATABOLISM,
1UUW	2005	2.3	H32	140.56	140.56	210.29	90	90	120	53.1	100	1400	5453	0.257	0		25.5313		0		2.3	2.3	2.3	0	32800	2	0.01	32	29	24	15	FE FES NO SO4		OXIDOREDUCTASE, NON-HEME IRON DIOXYGENASE, ENZYME-SUBSTRATE COMPLEX, AROMATIC HYDROCARBONS CATABOLISM, METAL-BINDING, IRON-SULFUR, IRON, 2FE-2S, DIOXYGENASE, NAD, PLASMID
1UV4	2005	1.5	P1211	48.63	46.15	57.32	90	98.96	90	41.5	100	838	2591	0.323	1.038		10.7517		0.09654		1.5	1.5	1.5	0	36635	3	0.01	3	53	28	16	CA EDO		HYDROLASE, PROPELLER, CATALYSIS
1UVH	2005	2.8	H32	124.3	124.3	304.65	90	90	120	54	100	828	4978	0.166	0.831		58.8562		0.01412		2.81	2.81	2.81	0	22345	3	0.01	74	1	11	14	FE		DNA PROTECTION FROM OXIDATIVE DAMAGE, DNA BINDING PROTEIN
1UVZ	2005	2.01	P1	49.04	49.09	78.98	87.96	83.19	79.08	45.8	100	1596	5599	0.285	8.723		22.4048		0.38934		2.01	2.01	2.01	0	47020	6	0.01	39	26	21	14			THIOREDOXIN, MITOCHONDRION, OXIDOREDUCTASE
1UW9	2005	2.05	P1211	126.07	178.2	120.46	90	120.35	90	43.57	100	1037	41674	0.025	5.241		12.6741		0.41352		2.1	2.1	2.1	0	238513	12	0.01	40	18	20	22	CAP EDO HYP KCX MG SMC		LYASE, RUBISCO, PHOTOSYNTHESIS, PHOTORESPIRATION, OXIDOREDUCTASE, MONOOXYGENASE, CARBON DIOXIDE FIXATION
1UWA	2005	2.3	P1211	120.98	177.71	122.66	90	117.7	90	44.5	100	896	41073	0.022	9.667		28.8372		0.33523		2.28	2.1	2.1	0.18	255592	17291	6.77	40	18	19	23	CAP EDO HYP KCX MG SMC		LYASE, RUBISCO, PHOTOSYNTHESIS, PHOTORESPIRATION, OXIDOREDUCTASE, MONOOXYGENASE, CARBON DIOXIDE FIXATION
1UWF	2005	1.69	P212121	39.91	41.64	97.07	90	90	90	38.5	100	480	1525	0.315	8.421		10.6285		0.7923		1.69	1.69	1.69	0	18545	0	0	6	53	19	22	DEG GOL		BACTERIAL ADHESIN, CARBOHYDRATE RECOGNITION, ADHERENCE TO MAMMALIAN CELLS, IG-VARIABLE FOLD, CELL ADHESION
1UWI	2005	2.55	P212121	79.08	132.43	219.15	90	90	90	45	120	254	16494	0.015	6.766		27.1305		0.24939		2.5	2.5	2.5	0	79736	0	0	42	19	18	21			HYDROLASE, BETA-GLYCOSIDASE, GLYCOSIDASE
1UWX	2005	2.2	P212121	81.43	110.57	138.73	90	90	90	59.07	100	782	8120	0.096	20.275		34.1854		0.59309		2.63	2.2	2.26	0.43	49890	2610	5.23	9	49	18	24			IMMUNE SYSTEM, ANTIBODY/COMPLEX, FAB, IMMUNOGLOBULIN, PROTEIN G, PORA, ANTIBODY, IGB
1UYQ	2005	2.2	I422	136.42	136.42	173.34	90	90	90	60	120	630	4075	0.155	7.135		19.8744		0.359		2.1	2.1	2.1	0	47783	0	0	43	18	19	20	G2F NFG		HYDROLASE, B-GLUCOSIDASE, MUTATION AFFECTING STABILITY, HYDROLASE GLYCOSIDASE, CELLULOSE DEGRADATION
1UYU	2005	2	P1211	67.2	62.3	95.3	90	90.5	90	44.45	100	760	7038	0.108	5.589		23.7347		0.23548		2	2	2	0	53280	5	0.01	52	11	19	18	CAM HEM K XE		OXIDOREDUCTASE, MONO-OXYGENASE, HEME, ELECTRON TRANSPORT
1UYW	2005	2	P212121	73.56	89.61	138.14	90	90	90	46	77	831	7052	0.118	0.938		13.7767		0.06809		2	2	2	0	60472	2	0	7	52	18	23			IMMUNE SYSTEM
1UZ3	2005	1.1	P1211	31.64	55.54	51.28	90	92.53	90	29.3	100	1483	1921	0.772	6.467		8.80927		0.73411		1.1	1.1	1.1	0	71522	8	0.01	73	0	10	17			CHROMATIN REGULATOR, CHROMATIN REGULATORS, ROYAL FAMILY DOMAIN
1UZD	2005	2.4	P21212	220.01	224.08	111.72	90	90	90	54.26	100	496	40055	0.012	6.474		11.1188		0.58226		2.59	2.38	2.38	0.21	201956	13397	6.63	39	19	20	22	CAP EDO HYP KCX MG SMC		LYASE, RUBISCO, PHOTOSYNTHESIS, CARBON DIOXIDE FIXATION, PHOTORESPIRATION, OXIDOREDUCTASE, MONOOXYGENASE, CHLOROPLAST, TRANSIT PEPTIDE, MULTIGENE FAMILY
1UZG	2005	3.5	P212121	52.85	68.63	270.18	90	90	90	55.1	100	279	6214	0.045	6.456		98.4092		0.0656		3.6	3.9	3.6	0.3	10982	908	8.27	5	43	24	28	BMA FUL MAN NAG		VIRAL PROTEIN, MEMBRANE FUSION, FLAVIVIRUS, FUSION LOOP, CLASS 2 FUSION PROTEIN, GLYCOPROTEIN, ENVELOPE PROTEIN
1UZH	2005	2.2	P21212	220.82	223.97	111.75	90	90	90	53.55	100	473	40557	0.012	5.994		13.9942		0.42832		2.19	2.25	2.19	0.06	250002	4378	1.75	40	18	19	23	CAP EDO HYP KCX MG SMC		LYASE, RUBISCO, PHOTOSYNTHESIS, CARBON DIOXIDE FIXATION, PHOTORESPIRATION, OXIDOREDUCTASE, MONOOXYGENASE, CHLOROPLAST, TRANSIT PEPTIDE, MULTIGENE FAMILY
1UZL	2005	2	C121	81.58	117.16	52.49	90	122.65	90	32	100	296	3746	0.079	14.546	20.58	25.025	18.47	0.58126	1.11424	2	2	2.17	0.17	27346	2130	7.79	43	18	18	21	CS		OXIDOREDUCTASE, BETA-KETOACYL REDUCTASE, FATTY ACID BIOSYNTHESIS, NADP,
1UZM	2005	1.49	C121	81.27	116.99	51.98	90	122.05	90	32	100	339	3545	0.096	7.858	11.854	18.5564	16.948	0.42347	0.69943	1.47	1.51	1.6	0.13	65969	5846	8.86	47	18	16	19	CS		BETA-KETOACYL REDUCTASE, OXIDOREDUCTASE
1UZN	2005	1.91	C121	81.54	117.11	51.87	90	122.62	90	32	100	294	3653	0.08	18.092	22.877	29.8821	31.6727	0.60545	0.72229	1.78	1.78	1.93	0.15	35616	2138	6	44	17	18	21	CS NAP		BETA-KETOACYL REDUCTASE, OXIDOREDUCTASE
1V0A	2005	1.98	P21212	75.14	50.89	40.87	90	90	90	36.5	110	642	1527	0.42	0.883		12.0127		0.07351		1.98	1.98	1.98	0	11133	2	0.02	2	51	19	28	CA MSE SO4		CARBOHYDRATE BINDING MODULE, CELLULOSOME, CLOSTRIDIUM THERMOCELLUM, CELLULOSE DEGRADATION, HYDROLASE, GLYCOSIDASE
1V0C	2008	2.2	P43212	57.4	57.4	147.11	90	90	90	55.4	93	245	1644	0.149	0.152		17.3873		0.00874		2.2	2.2	2.2	0	13055	2	0.02	34	30	21	15	ACO CA KNC		GNAT, TRANSFERASE, AMINOGLYCOSIDE, FLUOROQUINOLONE, ACETYLTRANSFERASE, ANTIBIOTIC RESISTANCE
1V0J	2005	2.25	P21212	137.6	153.73	137.69	90	90	90	69.2	120	430	13892	0.031	6.786		39.8588		0.17025		2.25	2.37	2.25	0.12	122411	6141	5.02	37	19	21	23	BCN FAD		MUTASE, FLAVOPROTEIN, ISOMERASE
1V0Z	2006	1.84	P1211	106.48	73.75	106.81	90	90.37	90	50.48	100	1000	14347	0.07	13.736		10.9209		1.25777		1.84	1.94	1.84	0.1	133791	5930	4.43	3	44	27	26	BMA CA GOL MAN NAG PEG		GLYCOSIDASE, HYDROLASE
1V18	2005	2.1	P212121	50.83	90.06	122.81	90	90	90	49.92	100	486	4430	0.11	22.011	23.818	37.3569	38.6058	0.58921	0.61695	2.1	2.1	2.1	0	32805	1	0	69	0	17	14	SEP		SIGNALING PROTEIN, SIGNALLING COMPLEX, WNT SIGNAL, BETA-CATENIN DEGRADATION COMPLEX, CELL ADHESION, TRANSCRIPTION, TRANSCRIPTION REGULATION
1V1F	2005	3	I41	91.9	91.9	85.6	90	90	90	64.7	100	247	1614	0.153	0		76.1793		0		3	3	3.08	0.08	6976	69	0.99	54	2	26	18	CA IOD MN MPD		SIGNALLING PROTEIN, SALT STRESS RESPONSE IN PLANTS, CALCINEURIN B-LIKE PROTEIN, PROTEIN CRYSTALLOGRAPHY, CALCIUM SENSOR, EF-HAND
1V1G	2005	2.7	I41	91.6	91.6	85.4	90	90	90	64.3	100	261	1614	0.162	0.159		78.1568		0.00203		2.7	2.7	2.7	0	9722	0	0	59	3	21	17	CA IOD MPD		SIGNALLING PROTEIN, SALT STRESS RESPONSE IN PLANTS, CALCINEURIN B-LIKE PROTEIN, PROTEIN CRYSTALLOGRAPHY, CALCIUM SENSOR, EF-HAND
1V1J	2005	2.2	P212121	116.47	138.94	141.93	90	90	90	58.5	100	132	14496	0.009	11.208		19.8986		0.56326		2.63	2.2	2.2	0.43	113239	18782	16.59	46	16	22	16	FA3 TRS		DHQ, SHIKIMATE, DEHYDROQUINASE, AROMATIC AMINO ACID BIOSYNTHESIS, LYASE
1V1T	2005	1.8	P41212	72.34	72.34	125.68	90	90	90	49.7	100	486	2866	0.17	2.961		21.5244		0.13756		1.75	1.75	1.75	0	34021	1	0	16	39	24	21	BEZ		CELL ADHESION, ADHESION/COMPLEX, PDZ DOMAIN, SCAFFOLDING PROTEIN
1V4B	2005	1.8	P42212	92.18	92.18	51.85	90	90	90	47.06		482	1672	0.288	8.066		14.9315		0.5402		1.8	1.8	1.8	0	21187	0	0	43	22	15	20	EDO FMN IPA		AZO REDUCTASE, OXIDOREDUCTASE
1V4N	2005	2.45	C2221	79.87	142.89	169.56	90	90	90	53.08	100	310	6539	0.047	19.187		26.6768		0.71924		2.4	2.4	2.4	0	38305	0	0	30	23	23	24			TRANSFERASE, STRUCTURAL GENOMICS
1V53	2005	2.85	P3121	112.18	112.18	192.07	90	90	120	71.97	100	308	5549	0.056	15.149		40.4414		0.37459		2.85	2.85	2.85	0	33314	0	0	45	22	20	13			3-ISOPROPYLMALATE DEHYDROGENASE, IPMDH, BACILLUS COAGULANS, HOMO DIMER, X-RAY ANALYSIS, CRYSTAL STRUCTURE, OXIDOREDUCTASE
1V5B	2005	2.95	P212121	134.2	241.3	114.1	90	90	90	57.68	100	1482	21885	0.068	10.761		39.0356		0.27567		2.95	2.95	2.95	0	74349	1	0	43	22	21	14	SO4		3-ISOPROPYLMALATE DEHYDROGENASE, IPMDH, MUTANT, S225A/E251L, BACILLUS COAGULANS, HOMO DIMER, X-RAY ANALYSIS, CRYSTAL STRUCTURE, OXIDOREDUCTASE
1V5E	2005	1.6	I222	77.66	106.12	155.3	90	90	90	49.33	100	1604	5390	0.298	6.269	6.371	13.5129	13.6629	0.46393	0.4663	1.4	1.4	1.4	0	110878	0	0	41	16	22	21	FAD SO4		OXIDOREDUCTASE, FLAVOPROTEIN
1V5F	2005	1.8	I222	78.13	106.05	155.4	90	90	90	49.43	100	1665	5253	0.317	10.512		20.9051		0.50284		2.07	1.79	1.79	0.28	56020	6059	10.82	41	16	21	22	FAD MG SO4 TPP		OXIDOREDUCTASE, FLAVOPROTEIN
1V5G	2005	1.96	I222	78.01	105.5	155.85	90	90	90	49.42	100	1457	5362	0.272	14.239		20.6805		0.68852		1.92	1.92	1.92	0	47691	0	0	42	16	20	22	FAD HTL MG		OXIDOREDUCTASE, FLAVOPROTEIN
1V5I	2005	1.5	P212121	77.7	71.8	94.5	90	90	90	65.32	100	364	3039	0.12	4.983		12.9132		0.38588		1.41	1.34	1.37	0.07	120977	11175	9.24	30	25	23	22	CA CSD GOL SO4		PROTEASE-INHIBITOR COMPLEX, POIA1, SUBTILISIN, HYDROLASE-PROTEIN BINDING COMPLEX
1V5Y	2005	1.9	C121	101.6	63.3	74.4	90	100	90	47.64		491	3717	0.132	10.492		18.3321		0.57233		1.9	2	1.9	0.1	34076	1117	3.28	48	16	18	18	4HC FMN		COUMARIN, FMN OXIDOREDUCTASE, INHIBITOR
1V5Z	2005	2	C121	101.6	63.3	74.4	90	100	90	47.64	283	484	3714	0.13	12.038		20.545		0.58593		1.79	2.03	1.79	0.24	43423	6156	14.18	47	16	18	19	2HC FMN		FMN OXIDOREDUCTASE, INHIBITOR, O-COUMARIC ACID, 4- HYDROXYCOUMARIN
1V6A	2005	2.3	P41212	156.2	156.2	84.3	90	90	90	65.15	100	1664	5429	0.307	20.829	22.078	32.7852	33.7456	0.63532	0.65425	2.3	2.3	2.3	0	46121	0	0	45	17	18	20	TRE		L-LACTATE DEHYDROGENASE, CYPRINUS CARPIO, NADH, M-TYPE, OXIDOREDUCTASE
1V72	2005	2.05	P42212	95.49	95.49	107.11	90	90	90	63	100	988	2802	0.353	0.01		20.7004		0.00048		2.05	2.05	2.05	0	31529	0	0	43	16	24	17	PLP ZN		PLP-DEPENDENT ENZYME, LYASE
1V73	2005	1.82	P212121	56.5	76.77	81.02	90	90	90	47.5	103	723	3104	0.233	5.249		7.2762		0.72139		1.82	1.82	1.82	0	28645	1	0	31	22	25	22	ACY CA		COLD-ACTIVE ENZYME, PSYCHROPHILE, PROTEIN-TYROSINE PHOSPHATASE, SHEWANELLA SP, HYDROLASE
1V7Q	2005	1.59	P41212	42.82	42.82	156.52	90	90	90	29.27	100	594	1462	0.406	6.982		18.015		0.38757		1.59	1.59	1.59	0	20543	0	0	35	18	22	25			PHOSPHOGLYCERATE MUTASE, THERMUS THERMOPHILUS, RIKEN STRUCTURAL GENOMICS/PROTEOMICS INITIATIVE, RSGI, STRUCTURAL GENOMICS, ISOMERASE
1V8E	2005	1.5	P3221	74.22	74.22	73.52	90	90	120	41.96	100	631	1955	0.323	9	9.349	14.7333	15.2464	0.61086	0.61319	1.5	1.5	1.5	0	37844	0	0	37	24	23	16			GLYCEROPHOSPHORYL DIESTER PHOSPHODIESTERASE, GLYCEROPHOSPHODIESTER PHOSPHODIESTERASE, THERMUS THERMOPHILUS, STRUCTURAL GENOMICS, RIKEN STRUCTURAL GENOMICS/PROTEOMICS INITIATIVE, RSGI, HYDROLASE
1V8H	2005	1.2	P65	84.76	84.76	59.88	90	90	120	42.98	100	786	2040	0.385	2.545		11.1762		0.22772		1.2	1.2	1.2	0	76116	0	0	0	53	17	30			LITHOTROPHIC SULFUR OXIDATION, UNKNOWN FUNCTION, STRUCTURAL GENOMICS, RIKEN STRUCTURAL GENOMICS/PROTEOMICS INITIATIVE, RSGI
1V8R	2005	1.8	P3221	49.71	49.71	118.14	90	90	120	45.92		811	1313	0.618	4.9		13.541		0.36186		1.8	1.8	1.8	0	16208	0	0	23	45	14	18	APR ZN		NUDIX MOTIF, MUTT FAMILY, LOOP-HELIX-LOOP, STRUCTURAL GENOMICS, RIKEN STRUCTURAL GENOMICS/PROTEOMICS INITIATIVE, RSGI, HYDROLASE
1V94	2005	2.28	P43212	107.86	107.86	172.86	90	90	90	52.64	100	341	6860	0.05	3.779		29.6188		0.12759		2.28	2.28	2.28	0	47120	1	0	44	18	20	18			ISOCITRATE DEHYDROGENASE, 3 LAYERS, ALPHA/BETA/ALPHA, OXIDOREDUCTASE
1V96	2005	1.75	P212121	44.91	95.46	102.66	90	90	90	56.89	100	1252	2732	0.458	12.576	12.741	22.0295	22.3277	0.57087	0.57064	1.75	1.75	1.75	0	45089	0	0	65	13	9	13	GOL		ROSSMANN FOLD, TRNA SYNTHETASE, NUCLEOTIDE BINDING PROTEIN, STRUCTURAL GENOMICS, RIKEN STRUCTURAL GENOMICS/PROTEOMICS INITIATIVE, RSGI, UNKNOWN FUNCTION
1V98	2005	1.82	C121	40.91	95.44	56.68	90	91.41	90	48.98	100	534	1626	0.328	4.067	4.676	19.9433	20.7852	0.20393	0.22497	1.84	1.84	1.84	0	18770	1	0.01	38	30	20	12	MG SO4		OXIDOREDUCTASE, STRUCTURAL GENOMICS, RIKEN STRUCTURAL GENOMICS/PROTEOMICS INITIATIVE, RSGI
1V9A	2005	2	P212121	59.98	63.81	132.42	90	90	90	48.82	100	324	3737	0.087	8.856	9.492	29.7932	30.7345	0.29725	0.30884	1.93	1.93	1.93	0	38651	0	0	27	26	28	19	FLC SAH		TRANSFERASE, STRUCTURAL GENOMICS, RIKEN STRUCTURAL GENOMICS/PROTEOMICS INITIATIVE, RSGI
1V9N	2005	2.1	P3121	74.19	74.19	127.28	90	90	120	50.86	100	932	2863	0.326	7.072		18.3762		0.38485		2.1	2.1	2.1	0	24324	1	0	40	17	22	21	GOL MSE NDP		DEHYDROGENASE, RIKEN STRUCTURAL GENOMICS/PROTEOMICS INITIATIVE, RSGI, STRUCTURAL GENOMICS, OXIDOREDUCTASE
1V9S	2005	2.1	P3221	116.15	116.15	157.64	90	90	120	61.3	100	508	6717	0.076	10.535		31.3974		0.33554		2.1	2.1	2.1	0	71915	4	0.01	34	30	19	17	MSE SO4		PYRIMIDINE SALVAGE, OLIGOMERIZATION, STRUCTURAL GENOMICS, RIKEN STRUCTURAL GENOMICS/PROTEOMICS INITIATIVE, RSGI, TRANSFERASE
1VA0	2005	1.97	P212121	60.5	63.57	131.9	90	90	90	2.42	100	373	3750	0.099	6.054	6.583	35.0715	35.2258	0.17262	0.18688	1.97	1.97	1.97	0	36734	1	0	27	26	28	19	CL EDO		TRANSFERASE, STRUCTURAL GENOMICS, RIKEN STRUCTURAL GENOMICS/PROTEOMICS INITIATIVE, RSGI
1VA7	2005	2.9	P1	38.8	48.75	48.84	60.7	70.74	70.6	53.49	100	490	1994	0.246	43.192		35.8191		1.20584		2.9	2.9	2.9	0	6221	128	2.06	5	44	23	28	GOL		STRUCTURAL GENOMICS, SH3 DOMAIN, CONTRACTILE PROTEIN
1VAH	2005	2.4	P212121	56.3	87.8	103.4	90	90	90	44.48	298	234	4090	0.057	2.569		12.6016		0.20386		2.17	2.17	2.17	0	25889	0	0	27	24	27	22	CA CL NPO		BETA-ALPHA-BARRELS, HYDROLASE
1VAT	2005	1.6	P43212	78.35	78.35	37.54	90	90	90	34.27	100	352	1091	0.323	0.642	0.633	10.9169	11.0663	0.05881	0.0572	1.61	1.61	1.61	0	15776	0	0	41	11	33	15	IOD		IODINE-DERIVATIVE, RIKEN STRUCTURAL GENOMICS/PROTEOMICS INITIATIVE, RSGI, STRUCTURAL GENOMICS, HYDROLASE
1VAU	2005	1.5	P43212	78.33	78.33	36.94	90	90	90	29.8	100	469	1146	0.409	1.916	1.812	9.33323	9.25302	0.20529	0.19583	1.5	1.5	1.5	0	18807	2	0.01	41	11	33	15	CL NA XE		XENON DERIVATIVE, RIKEN STRUCTURAL GENOMICS/PROTEOMICS INITIATIVE, RSGI, STRUCTURAL GENOMICS, HYDROLASE
1VB3	2005	2.2	P3121	86.93	86.93	141.33	90	90	120	62.61	100	288	3522	0.082	14.779		27.4792		0.53782		2.2	2.2	9.84	7.64	25814	25328	98.12	45	18	19	18	KPA SO4		PLP-DEPENDENT ENZYME, LYASE
1VB6	2005	1.56	P212121	47.89	69.34	81.88	90	90	90	43.86	100	721	2199	0.328	18.679	20.896	17.8414	19.0394	1.04695	1.09751	1.56	1.56	1.56	0	39232	2	0.01	29	36	21	14	HEM OXY		HEME, PAS, SENSOR, SIGNALING PROTEIN
1VB9	2005	2.2	P212121	113.05	118.27	112.11	90	90	90	52.78	100	585	10196	0.057	11.622		26.169		0.44411		2.2	2.2	2.2	0	76732	2	0	30	27	22	21	CA GLC		(BETA/ALPHA)8 BARREL, GH FAMILY 13, HYDROLASE
1VBG	2005	2.3	C121	108.16	100.22	108.41	90	96.53	90	59.19	100	299	6866	0.044	6.453		26.3257		0.24512		2.3	2.3	2.3	0	50989	0	0	48	17	19	16	MG SO4		TRANSFERASE, MAIZE, RIKEN STRUCTURAL GENOMICS/PROTEOMICS INITIATIVE, RSGI, STRUCTURAL GENOMICS
1VBH	2005	2.3	C121	109.34	100.51	108.15	90	98.48	90	61.22	100	222	6665	0.033	16.395		36.1776		0.45318		2.3	2.3	2.3	0	50481	0	0	47	17	18	18	MG PEP SO4		TRANSFERASE, MAIZE, RIKEN STRUCTURAL GENOMICS/PROTEOMICS INITIATIVE, RSGI, STRUCTURAL GENOMICS
1VBI	2005	1.8	P6522	78.32	78.32	253.21	90	90	120	53.6	100	1035	2997	0.345	4.29		9.5239		0.45045		1.8	1.8	1.8	0	43635	0	0	45	18	17	20	EDO NAD SO4		MALATE DEHYDROGENASE, NAD(P) BINDING PROTEIN, THERMUS THERMOPHILUS HB8, STRUCTURAL GENOMICS, RIKEN STRUCTURAL GENOMICS/PROTEOMICS INITIATIVE, RSGI, OXIDOREDUCTASE
1VBK	2005	1.9	P212121	71.74	71.16	141.77	90	90	90	46.87	100	965	5540	0.174	14.856		20.312		0.73139		1.9	1.9	1.9	0	57764	1	0	40	25	19	16	MRD		PYROCOCCUS HORIKOSHII, STRUCTURAL GENOMICS, RIKEN STRUCTURAL GENOMICS/PROTEOMICS INITIATIVE, RSGI, NPPSFA, NATIONAL PROJECT ON PROTEIN STRUCTURAL AND FUNCTIONAL ANALYSES, UNKNOWN FUNCTION
1VBL	2005	1.91	P3121	58.61	58.61	229.42	90	90	120	43.37		464	3712	0.125	2.035		15.9799		0.12735		1.81	1.81	1.81	0	40581	1	0	19	32	22	27	CA		PECTATE LYASE, PL 47, THERMOSTABLE, BACILLUS SUBTILIS, PECTIN, CALCIUM ION, LYASE
1VBM	2005	2.7	P3221	83.19	83.19	182.42	90	90	120	50.14	100	26	5216	0.005	5.286		42.3989		0.12467		2.5	2.5	2.5	0	23029	5	0.02	54	11	17	18	SO4 YSA		LIGASE, STRUCTURAL GENOMICS, RIKEN STRUCTURAL GENOMICS/PROTEOMICS INITIATIVE, RSGI
1VBN	2005	2.7	P3221	83.63	83.63	183.49	90	90	120	2.54	100	336	5207	0.065	1.182		34.5165		0.03424		2.7	2.7	2.7	0	20115	0	0	53	11	17	19	YSA		LIGASE, STRUCTURAL GENOMICS, RIKEN STRUCTURAL GENOMICS/PROTEOMICS INITIATIVE, RSGI
1VBR	2005	1.8	P1	58.46	58.43	61.29	70.43	84.33	68.77	42.27	100	1178	6114	0.193	14.869		16.3682		0.90841		1.8	1.8	1.8	0	64332	872	1.36	45	20	21	14	ACY XYP XYS		XYLANASE 10B, HYDROLASE
1VBU	2005	1.8	P1	58.5	59.1	61.34	84.59	71.14	68.32	43.54	100	1032	6065	0.17	4.718		10.3614		0.45534		1.8	1.8	1.8	0	64816	931	1.44	45	20	21	14	ACY GOL SO4		XYLANASE 10B, HYDROLASE
1VC8	2005	2	P212121	52.41	54.78	111.67	90	90	90	56.46	100	214	2317	0.092	10.794		14.0804		0.7666		2	2	2	0	22398	0	0	26	38	11	25	5FA		NUDIX PROTEIN, DIADENOSINE POLYPHOSPHATE, AP6A, THERMUS THERMOPHILUS HB8, HYDROLASE, RIKEN STRUCTURAL GENOMICS/PROTEOMICS INITIATIVE, RSGI, STRUCTURAL GENOMICS
1VC9	2005	2.3	P212121	47.9	55.12	113.87	90	90	90	49.57	100	240	2184	0.11	25.307		30.2451		0.83673		2.3	2.3	2.3	0	13922	0	0	26	37	11	26	ATP MG		NUDIX PROTEIN, DIADENOSINE POLYPHOSPHATE, AP6A, THERMUS THERMOPHILUS HB8, HYDROLASE, RIKEN STRUCTURAL GENOMICS/PROTEOMICS INITIATIVE, RSGI, STRUCTURAL GENOMICS
1VCD	2005	1.7	P212121	49.56	52.32	114.01	90	90	90	48.2	100	602	2207	0.273	21.03		17.4264		1.20679		1.65	1.65	1.65	0	36374	3	0.01	26	38	12	24	GOL SO4		NUDIX PROTEIN, DIADENOSINE POLYPHOSPHATE, AP6A, THERMUS THERMOPHILUS HB8, HYDROLASE, RIKEN STRUCTURAL GENOMICS/PROTEOMICS INITIATIVE, RSGI, STRUCTURAL GENOMICS
1VCE	2005	2.1	P41212	104.72	104.72	138.67	90	90	90	57.56	100	639	4676	0.137	1.101		34.4288		0.03198		2.1	2.1	2.1	0	45662	3	0.01	38	23	19	20	MSE SAH		TRANSFERASE, STRUCTURAL GENOMICS, RIKEN STRUCTURAL GENOMICS/PROTEOMICS INITIATIVE, RSGI
1VCF	2005	2.6	I422	144.43	144.43	169.82	90	90	90	64.18	100	643	4569	0.141	54.11	53.607	45.7389	46.4789	1.18302	1.15336	2.6	2.6	2.9	0.3	25755	1568	6.09	42	16	20	22	CD FMN MSE		TIM BARREL, STRUCTURAL GENOMICS, RIKEN STRUCTURAL GENOMICS/PROTEOMICS INITIATIVE, RSGI, ISOMERASE
1VCG	2005	3.02	P43212	112.95	112.95	261.28	90	90	90	59.7	100	207	9677	0.021	6.06	6.305	56.1555	56.5796	0.10791	0.11144	3.02	3.02	3.02	0	32077	1	0	42	17	21	20	FMN MSE		TIM BARREL, RIKEN STRUCTURAL GENOMICS/PROTEOMICS INITIATIVE, RSGI, STRUCTURAL GENOMICS, ISOMERASE
1VCH	2005	1.94	C121	167.42	61.4	102.39	90	93.97	90	54.39	100	811	6899	0.118	6.482	6.748	29.9738	31.1595	0.21626	0.21656	1.9	1.9	1.9	0	80673	1	0	24	38	17	21	ACY CA CL		TRANSFERASE, STRUCTURAL GENOMICS, RIKEN STRUCTURAL GENOMICS/PROTEOMICS INITIATIVE, RSGI
1VCK	2005	1.9	P4132	98.28	98.28	98.28	90	90	90	59.94	100	147	913	0.161	0		21.7166		0		1.9	1.9	1.9	0	13347	2	0.01	6	49	28	17	FE FES H2S		RIESKE-TYPE FERREDOXIN, CARBAZOLE 1, 9A-DIOXYGENASE, PSEUDOMONAS RESINOVORANS STRAIN CA10, ANGULAR DIOXYGENASE, RIESKE NON-HEME IRON OXYGENASE SYSTEM, CARAC, OXIDOREDUCTASE
1VCT	2005	1.85	P42212	70.75	70.75	98.02	90	90	90	53.9	100	1073	1836	0.584	8.973	9.158	20.3421	20.5935	0.4411	0.4447	1.85	1.85	1.85	0	21752	0	0	60	13	12	15	CL EDO NA		HELIX RICH, STRUCTURAL GENOMICS, RIKEN STRUCTURAL GENOMICS/PROTEOMICS INITIATIVE, RSGI, NPPSFA, NATIONAL PROJECT ON PROTEIN STRUCTURAL AND FUNCTIONAL ANALYSES, UNKNOWN FUNCTION
1VCZ	2005	1.8	P212121	37.28	69.55	73.97	90	90	90	35.28	100	476	1788	0.266	8.195	8.554	19.077	19.296	0.42957	0.4433	1.8	1.8	1.8	0	18278	0	0	32	22	20	26	5GP		HYDROLASE, RIBONUCLEASE
1VD1	2005	1.8	P212121	37.29	69.79	73.75	90	90	90	35.91	100	440	1779	0.247	6.143	6.308	20.3168	20.4807	0.30236	0.308	1.8	1.8	1.8	0	18359	0	0	32	22	21	25	AMP		HYDROLASE, RIBONUCLEASE, NUCLEIC ACID, RNA
1VD3	2005	1.8	P212121	37.23	68.98	73.86	90	90	90	35.17	100	514	1764	0.291	7.912	8.458	17.3554	17.826	0.45588	0.47448	1.8	1.8	1.8	0	17282	1	0.01	32	22	19	27	U2P		HYDROLASE, RIBONUCLEASE, NUCLEIC ACID, RNA
1VD6	2005	1.3	P3221	74.19	74.19	73.44	90	90	120	39.65	100	519	2029	0.256	5.492	5.698	13.0102	13.236	0.42213	0.43049	1.3	1.3	1.3	0	55664	6	0.01	37	23	23	17	GOL		GLYCEROPHOSPHORYL DIESTER PHOSPHODIESTERASE, GLYCEROPHOSPHODIESTER PHOSPHODIESTERASE, THERMUS THERMOPHILUS, HB8, GLYCEROL COMPLEX, RIKEN STRUCTURAL GENOMICS/PROTEOMICS INITIATIVE, RSGI, STRUCTURAL GENOMICS, HYDROLASE
1VDG	2005	2.8	P1211	40.97	93.22	57.77	90	107.82	90	48.47	100	284	3010	0.094	3.446	4.107	8.54973	9.31739	0.40305	0.44079	2.76	2.76	2.76	0	10560	0	0	6	42	20	32			IMMUNOGLOBULIN-LIKE, IMMUNE SYSTEM
1VDM	2005	2.5	P212121	105.6	157.35	170.63	90	90	90	63.35	100	661	15181	0.044	18.479		38.2843		0.48268		2.56	2.49	2.49	0.07	99330	2261	2.28	26	34	19	21			PURINE PHOSPHORIBOSYLTRANSFERASE, PYROCOCCUS HORIKOSHII, STRUCTURAL GENOMICS, RIKEN STRUCTURAL GENOMICS/PROTEOMICS INITIATIVE, RSGI
1VDN	2005	1.6	P212121	31.74	40.01	112.74	90	90	90	38.36	100	712	1444	0.493	4.983		8.6401		0.57673		1.6	1.6	1.6	0	18082	0	0	14	32	29	25	ACE MCM		BETA BARREL, ISOMERASE-ISOMERASE INHIBITOR COMPLEX, ROTAMASE
1VDX	2005	2.4	P212121	44.07	45.47	93.17	90	90	90	44.3	100	375	1530	0.245	7.942	7.595	37.5122	38.5227	0.21172	0.19716	2.4	2.4	2.4	0	7657	1	0.01	30	45	11	14	CL		LIGASE, STRUCTURAL GENOMICS, NPPSFA, NATIONAL PROJECT ON PROTEIN STRUCTURAL AND FUNCTIONAL ANALYSES, RIKEN STRUCTURAL GENOMICS/PROTEOMICS INITIATIVE, RSGI
1VDZ	2005	2.55	P43212	127.98	127.98	104.73	90	90	90	62.32	100	210	4033	0.052	6.738		44.345		0.15194		2.55	2.55	2.55	0	28892	2	0.01	34	19	23	24	MPD		A-TYPE ATPASE, CATALYTIC SUBUNIT, ARCHAEA, HYDROLASE
1VE0	2005	2	P213	71.72	71.72	71.72	90	90	90	39.68	100	581	1100	0.528	0		22.4378		0		2	2	2	0	8540	5	0.06	26	39	18	17	MSE SO4 ZN		STRUCTURAL GENOMICS, ZINC BINDING PROTEIN, METAL BINDING PROTEIN
1VE1	2005	1.45	P3121	104.47	104.47	79.67	90	90	120	67.59	100	602	2756	0.218	0.564		13.5263		0.0417		1.45	1.45	1.45	0	86397	0	0	42	18	22	18	PLP		PLP, TRANSFERASE, RIKEN STRUCTURAL GENOMICS/PROTEOMICS INITIATIVE, RSGI, STRUCTURAL GENOMICS
1VE2	2005	1.8	P212121	54.61	87.92	91.6	90	90	90	45.07	100	754	3695	0.204	8.475	9.005	19.4375	20.1174	0.43601	0.44762	1.8	1.8	1.8	0	41129	0	0	31	26	26	17			PORPHYRIN, METHYLTRANSFERASE, HEME, BIOSYNTHESIS, STRUCTURAL GENOMICS, NPPSFA, NATIONAL PROJECT ON PROTEIN STRUCTURAL AND FUNCTIONAL ANALYSES, RIKEN STRUCTURAL GENOMICS/PROTEOMICS INITIATIVE, RSGI
1VE3	2005	2.1	P3221	58.17	58.17	252.46	90	90	120	46	100	923	3887	0.237	11.92		31.1965		0.38209		2.1	2.1	2.1	0	29759	0	0	38	32	15	15	MSE SAM		DIMER, RIKEN STRUCTURAL GENOMICS/PROTEOMICS INITIATIVE, RSGI, STRUCTURAL GENOMICS, UNKNOWN FUNCTION, NPPSFA, NATIONAL PROJECT ON PROTEIN STRUCTURAL AND FUNCTIONAL ANALYSES
1VE4	2005	1.2	C121	112.78	34.25	56.47	90	113.67	90	44.78	100	807	1770	0.456	5.086		9.99509		0.50885		1.2	1.23	1.2	0.03	61195	1158	1.89	32	29	20	19	GOL SO4		TRANSFERASE, RIKEN STRUCTURAL GENOMICS/PROTEOMICS INITIATIVE, RSGI, STRUCTURAL GENOMICS
1VEF	2005	1.35	P1211	60.82	70.96	92.08	90	107.6	90	43.49	100	676	6288	0.108	3.517		9.23709		0.38075		1.35	1.35	1.35	0	162798	2	0	41	20	23	16	PLP		AMINOTRANSFERASE, PLP, RIKEN STRUCTURAL GENOMICS/PROTEOMICS INITIATIVE, RSGI, STRUCTURAL GENOMICS, TRANSFERASE
1VEM	2005	1.85	P1211	57.58	92.75	65.79	90	102.36	90	58.1	298	400	4536	0.088	4.907		15.2232		0.32234		1.72	1.81	1.72	0.09	56032	1211	2.16	37	19	22	22	CA GLC		BETA-ALPHA-BARRELS, OPTIMUM PH, HYDROLASE
1VEN	2005	2.02	P1211	57.49	92.9	65.96	90	102.36	90	58.1	298	380	4447	0.085	1.827		16.4242		0.11124		1.89	2.05	1.89	0.16	41132	2007	4.88	37	19	22	22	CA GLC		BETA-ALPHA-BARRELS, OPTIMUM PH, Y164E, HYDROLASE
1VEO	2005	2.12	P1211	57.2	92.18	65.67	90	102.17	90	58.1	298	398	4451	0.089	4.284		15.5842		0.27489		1.98	1.98	1.88	0.1	42315	1614	3.81	38	19	22	21	BGC CA GLC		BETA-ALPHA-BARREELS, OPTIMUM PH, Y164F, HYDROLASE
1VEP	2005	2.06	P1211	57.45	92.69	65.75	90	102.37	90	58.1	293	488	4564	0.107	5.618		14.6082		0.38458		1.83	2.19	1.88	0.36	46025	5927	12.88	38	19	21	22	BGC CA GLC		BETA-ALPHA-BARRELS, OPTIMUM PH, T47M/Y164E/T328N, HYDROLASE
1VEV	2005	2.51	P41212	82.19	82.19	201.04	90	90	90	70	100	472	2942	0.16	4.742		37.6815		0.12584		2.51	2.51	2.51	0	22652	1	0	29	28	19	24	FMT MES ZN		CLOSED CONFORMATION, MES, HYDROLASE
1VEY	2005	3.3	P41212	83.31	83.31	203.92	90	90	90	70	100	251	2708	0.093														29	25	19	27	EPE ZN		CLOSED CONFORMATION, HEPES, HYDROLASE
1VEZ	2005	2.3	P41212	81.52	81.52	201.56	90	90	90	70	100	930	3074	0.303	7.258		36.5471		0.19859		2.3	2.3	2.3	0	30878	3	0.01	29	27	20	24	FMT TRS ZN		CLOSED CONFORMATION, HYDROLASE
1VF1	2005	1.77	I212121	55.16	85.61	114.37	90	90	90	52	123	136	2152	0.063	0.605		18.15		0.03333		1.75	1.75	1.75	0	27088	0	0	57	7	22	14	GSH		GLUTATHIONE, DETOXIFICATION, TRANSFERASE
1VF2	2005	2.15	C2221	101.32	115.35	95.14	90	90	90	53	298	90	3807	0.024	0.987		34.8675		0.02831		2.15	2.15	2.15	0	30228	0	0	56	7	22	15	GTX ZN		GLUTATHIONE, DETOXIFICATION, TRANSFERASE
1VF3	2005	2.15	C2221	99.26	114.18	94.63	90	90	90	52	123	138	3931	0.035	1.038		30.5684		0.03396		2.14	2.14	2.14	0	28062	0	0	57	7	22	14	ACY GDN		GLUTATHIONE, DETOXIFICATION, TRANSFERASE
1VF4	2005	2.45	I212121	55.12	84.83	114.26	90	90	90	52	123	64	1930	0.033	4.782		32.4114		0.14754		2.44	2.44	2.44	0	9881	0	0	56	8	22	14	ACY		GLUTATHIONE, DETOXIFICATION, TRANSFERASE
1VF8	2005	1.31	P1211	50.61	60.12	60.11	90	94.67	90	44	100	882	3485	0.253	5.649	6.008	11.3385	11.5582	0.49821	0.5198	1.31	1.31	1.31	0	79147	0	0	38	23	23	16			YM1, CHITINASE, CHI-LECTIN, STRUCTURAL PLASTICITY, FUNCTIONAL VERSATILITY, IMMUNE SYSTEM
1VFF	2005	2.5	C121	122.56	61.17	73.74	90	92.47	90	54.8	293	291	3615	0.08	18.608		31.5726		0.58937		2.5	2.5	2.5	0	18544	2	0.01	43	19	17	21			GLYCOSYL HYDROLASE, MEMBRANE-BOUND ENZYME, THERMOSTABILITY, TIM BARREL, ALKYLGLUCOSIDES
1VFL	2005	1.8	P43212	73.73	73.73	134.01	90	90	90	52		838	3036	0.276	8.201		24.1565		0.33949		1.8	1.8	1.8	0	34162	1	0	54	14	16	16	ZN		BETA-BAREL, HYDROLASE
1VFM	2005	2.9	P212121	115.39	118.43	113.69	90	90	90	57.2	100	355	9924	0.036	18.631		58.3554		0.31927		2.9	2.9	2.9	0	32474	4	0.01	28	24	25	23	BGC CA GLC		AMYLASE, COMPLEX, CYCLODEXTRIN, HYDROLASE
1VFO	2005	2.81	P212121	115.08	118.81	114.28	90	90	90	57.44	100	392	9936	0.039	26.381		41.8905		0.62976		2.81	2.81	2.81	0	38561	1	0	28	26	24	22	BGC CA GLC		AMYLASE, COMPLEX, CYCLODEXTRIN, HYDROLASE
1VFQ	2005	1.9	P1211	25.61	55.16	37.43	90	95.96	90	24	100	338	1162	0.291	6.897	7.299	19.4098	19.8872	0.35534	0.36702	1.92	1.92	1.92	0	7711	0	0	34	32	15	19			CYTOSKELETON, ACTIN-BINDING PROTEIN, PROTEIN BINDING
1VFU	2005	3.1	P212121	113.45	118.5	114.08	90	90	90	56.66	100	401	9863	0.041	28.633		64.6633		0.4428		3.1	3.1	3.1	0	26435	2	0.01	27	25	25	23	CA GLC		AMYLASE, COMPLEX, CYCLODEXTRIN, HYDROLASE
1VGJ	2005	1.94	P212121	41.5	45.7	97.6	90	90	90	43.5	100	256	1529	0.167	8.239		25.5421		0.32257		1.94	1.94	1.94	0	14317	1	0.01	31	44	11	14	MSE		ALPHA+BETA, LIGT-LIKE, STRUCTURAL GENOMICS, LIGASE
1VGK	2005	2.06	P21212	89.08	110.39	47.01	90	90	90	54		721	3583	0.201	18.698	19.574	24.8207	25.3249	0.75332	0.77292	2.06	2.06	2.06	0	29473	8	0.03	21	41	18	20			MHC, H-2KD, CRYSTAL STRUCTURE, CLASS I, IMMUNE SYSTEM
1VGL	2005	2.6	P121	63.74	33.41	93.74	90	100.12	90	39	100	1139	3259	0.349	8.146		35.7298		0.22799		2.6	2.6	2.6	0	12394	0	0	36	30	17	17	HG		CIRCADIAN CLOCK PROTEIN
1VGM	2005	2	P1211	62.87	94.17	77.62	90	97.22	90	53.96	90	538	6346	0.085	1.875		7.64825		0.24515		2	2	2	0	56875	0	0	59	6	16	19	GOL SO4		OPEN FORM, TRANSFERASE
1VGO	2005	2.5	C2221	122.88	139.48	108.1	90	90	90	71.9	100	205	3956	0.052	16.997		53.7588		0.31617		2.57	2.57	2.5	0.07	27030	1281	4.74	75	4	13	8	BNG RET SO4	Archaerhodopsin-2 (aR-2)	RETINAL-BINDING PROTEIN, PROTON TRANSPORT
1VGP	2005	2.7	P41212	121.6	121.6	108.83	90	90	90	4.28	90	907	3084	0.294	1.617		38.3606		0.04215		2.7	2.7	2.7	0	22985	0	0	58	3	17	22			OPEN FORM, TRANSFERASE
1VPR	2005	1.8	P212121	58.99	63.96	96.99	90	90	90	42	100	366	2912	0.126	23.577		21.0033		1.12254		1.7	1.7	1.7	0	35879	0	0	20	29	29	22	MSE		BETA BARREL, FATTY ACID BINDING PROTEIN, LIPOCALIN, LUCIFERASE, PH REGULATION, LUMINESCENT PROTEIN
1VQ1	2005	2.8	C121	140.97	58.61	85.67	90	109.46	90	56.55	100	344	4177	0.082	56.352		66.5138		0.84722		3.13	2.8	2.87	0.33	15827	1768	11.17	43	17	19	21	MSE SAM		TM0488, N5-GLUTAMINE METHYLTRANSFERASE, HEMK(EC 2.1.1.-), STRUCTURAL GENOMICS, JOINT CENTER FOR STRUCTURAL GENOMICS, JCSG, PROTEIN STRUCTURE INITIATIVE, PSI, TRANSFERASE
1VQ4	2005	2.7	C2221	213	301.03	575.27	90	90	90	60.64		172	98999	0.002	16.488	16.984	50.1822	53.806	0.32856	0.31565	2.69	2.69	2.69	0	506033	1	0	30	22	23	25	1MA 2OP 5AA CD CL K MG NA OMG OMU PO2 PSU UR3		RIBOSOME 50S, PROTEIN-PROTEIN COMPLEX, RNA-RNA COMPLEX, PROTEIN-RNA COMPLEX, PEPTIDYL TRANSFERASE REACTION, RIBOSOME
1VQ5	2005	2.6	C2221	211.79	300.61	573.36	90	90	90	60.23		246	99060	0.002	13.065	13.968	50.895	55.5166	0.2567	0.2516	2.63	2.63	2.5	0.13	602848	49858	8.27	30	21	23	26	1MA 2OP 5AA CD CL DCZ K MG NA OMG OMU PO2 PSU UR3		RIBOSOME 50S, PROTEIN-PROTEIN COMPLEX, RNA-RNA COMPLEX, PROTEIN-RNA COMPLEX, PEPTIDYL TRANSFERASE REACTION, RIBOSOME
1VQ6	2005	2.7	C2221	212.05	300.19	573.99	90	90	90	60.26		195	99029	0.002	12.732	14.174	53.31	58.7729	0.23883	0.24117	2.85	2.7	2.7	0.15	492064	23081	4.69	30	21	23	26	1MA 5AA ACA BTN CD CL HFA K MG NA OMG OMU PSU UR3		RIBOSOME 50S, PROTEIN-PROTEIN COMPLEX, RNA-RNA COMPLEX, PROTEIN-RNA COMPLEX, PEPTIDYL TRANSFERASE REACTION, RIBOSOME
1VQ7	2005	2.5	C2221	211.15	300.13	573.29	90	90	90	60.04		198	99063	0.002	12.84		43.7512		0.29348		2.8	2.64	2.5	0.3	603656	82315	13.64	30	21	23	26	1MA 2OP 5AA CD CL K MG NA OMG OMU PAE PSU UR3		RIBOSOME 50S, PROTEIN-PROTEIN COMPLEX, RNA-RNA COMPLEX, PROTEIN-RNA COMPLEX, PEPTIDYL TRANSFERASE REACTION, RIBOSOME
1VQ8	2005	2.2	C2221	211.52	298.48	574.91	90	90	90	60.02		220	99035	0.002	2.939		39.4231		0.07455		2.2	2.54	2.2	0.34	906548	120398	13.28	30	22	23	25	1MA ACA CD CL K MG NA OMG OMU PSU SPS SR UR3		RIBOSOME 50S, PROTEIN-PROTEIN COMPLEX, RNA-RNA COMPLEX, PROTEIN-RNA COMPLEX, PEPTIDYL TRANSFERASE REACTION, RIBOSOME
1VQ9	2005	2.4	C2221	211.82	298.6	574.06	90	90	90	60.04		232	98979	0.002	8.119		41.6477		0.19494		2.6	2.6	2.46	0.14	699093	119141	17.04	29	22	24	25	1MA ACA CD CL K MG NA OMG OMU PSU SPS SR UR3		RIBOSOME 50S, PROTEIN-PROTEIN COMPLEX, RNA-RNA COMPLEX, PROTEIN-RNA COMPLEX, PEPTIDYL TRANSFERASE REACTION, RIBOSOME
1VQK	2005	2.3	C2221	211.87	298.57	575.39	90	90	90	60.14		230	99036	0.002	8.146		41.486		0.19636		2.49	2.49	2.36	0.13	798741	135278	16.94	30	22	23	25	1MA ACA CD CL K MG NA OMG OMU PSU SR UR3		RIBOSOME 50S, PROTEIN-PROTEIN COMPLEX, RNA-RNA COMPLEX, PROTEIN-RNA COMPLEX, PEPTIDYL TRANSFERASE REACTION, RIBOSOME
1VQL	2005	2.3	C2221	211.45	298.56	574.49	90	90	90	59.94		204	99053	0.002	5.796		40.4067		0.14344		2.58	2.5	2.3	0.28	787940	136197	17.29	30	22	24	24	1MA C CD CL DA K MG NA OMG OMU PPU PSU SR TSE UR3		RIBOSOME 50S, PROTEIN-PROTEIN COMPLEX, RNA-RNA COMPLEX, PROTEIN-RNA COMPLEX, PEPTIDYL TRANSFERASE REACTION, RIBOSOME
1VQM	2005	2.3	C2221	211.45	298.56	574.49	90	90	90	59.94		209	99045	0.002	8.421		45.5305		0.18495		2.57	2.5	2.3	0.27	789297	136820	17.33	30	22	23	25	1MA C CD CL DA K MG NA OMG OMU PO2 PPU PSU SR UR3		RIBOSOME 50S, PROTEIN-PROTEIN COMPLEX, RNA-RNA COMPLEX, PROTEIN-RNA COMPLEX, PEPTIDYL TRANSFERASE REACTION, RIBOSOME
1VQN	2005	2.4	C2221	211.72	298.78	575.27	90	90	90	60.09		208	99077	0.002	3.741		42.9658		0.08707		2.53	2.77	2.46	0.31	698913	138705	19.85	30	22	23	25	1MA ACA BTN CD CL HFA K MG NA OMG OMU PPU PSU SR UR3		RIBOSOME 50S, PROTEIN-PROTEIN COMPLEX, RNA-RNA COMPLEX, PROTEIN-RNA COMPLEX, PEPTIDYL TRANSFERASE REACTION, RIBOSOME
1VQO	2005	2.2	C2221	212.04	299.41	575.2	90	90	90	60.27		214	99040	0.002	8.231		40.0488		0.20552		2.33	2.47	2.26	0.21	895394	151639	16.94	30	22	24	24	1MA CD CL K MG NA OMG OMU PPU PSU SR UR3		RIBOSOME 50S, PROTEIN-PROTEIN COMPLEX, RNA-RNA COMPLEX, PROTEIN-RNA COMPLEX, PEPTIDYL TRANSFERASE REACTION, RIBOSOME
1VQP	2005	2.25	C2221	211.61	298.19	574.98	90	90	90	59.97		188	99070	0.002	4.593		41.3749		0.11101		2.44	2.44	2.25	0.19	842702	124289	14.75	30	22	23	25	1MA CD CL DCZ HFA K MG NA OMG OMU PO2 PPU PSU SR UR3		RIBOSOME 50S, PROTEIN-PROTEIN COMPLEX, RNA-RNA COMPLEX, PROTEIN-RNA COMPLEX, PEPTIDYL TRANSFERASE REACTION, RIBOSOME
1VQS	2005	1.5	I422	94.79	94.79	303.13	90	90	90	41.69	100	1297	5720	0.227	2.233		12.4814		0.17891		1.5	1.5	1.5	0	110198	1	0	38	33	16	13	MPD MSE SO4		FERREDOXIN-LIKE FOLD, STRUCTURAL GENOMICS, JOINT CENTER FOR STRUCTURAL GENOMICS, JCSG, PROTEIN STRUCTURE INITIATIVE, PSI, UNKNOWN FUNCTION
1VQT	2005	2	C121	70.69	85.55	48.72	90	130.2	90	52.04	100	280	1555	0.18	24.22		44.6512		0.54243		2	1.9	1.9	0.1	17333	806	4.65	42	21	17	20	EDO		TM0332, OROTIDINE 5'-PHOSPHATE DECARBOXYLASE, STRUCTURAL GENOMICS, JOINT CENTER FOR STRUCTURAL GENOMICS, JCSG, PROTEIN STRUCTURE INITIATIVE, PSI, LYASE
1VQU	2005	1.85	P1211	67.56	47.23	99.38	90	92.72	90	44.47	100	755	5067	0.149	12.909		30.4795		0.42353		2.01	1.85	1.85	0.16	52530	4025	7.66	51	13	16	20	ACT GOL MSE		17130499, ANTHRANILATE PHOSPHORIBOSYLTRANSFERASE 2, STRUCTURAL GENOMICS, JOINT CENTER FOR STRUCTURAL GENOMICS, JCSG, PROTEIN STRUCTURE INITIATIVE, PSI, TRANSFERASE
1VQV	2005	2.65	P43	65.58	65.58	192.06	90	90	90	59	100	430	4732	0.091	23.329		58.4059		0.39943		2.65	2.65	2.65	0	23421	0	0	37	25	16	22	MSE PO4		THIL, KINASE, DIMER, PHOSPHATE, NEW YORK SGX RESEARCH CENTER FOR STRUCTURAL GENOMICS, NYSGXRC, PROTEIN STRUCTURE INITIATIVE, PSI, T1881, STRUCTURAL GENOMICS, TRANSFERASE
1VQW	2005	2.4	P1	59.59	72.64	80.35	99	107.09	102.02	61	100	226	7492	0.03	23.088		29.7755		0.7754		2.4	2.4	2.4	0	47252	169	0.36	28	21	26	25	EPE FAD MSE		DIMER, FLAVIN-CONTAINING, NYSGXRC, PROTEIN STRUCTURE INITIATIVE, PSI, T1729, STRUCTURAL GENOMICS, NEW YORK SGX RESEARCH CENTER FOR STRUCTURAL GENOMICS, UNKNOWN FUNCTION
1VQY	2005	2.4	P212121	68.04	110.92	129.93	90	90	90	48.44	100	236	7283	0.032	7.376		15.0512		0.49006		2.4	2.4	2.4	0	38222	1	0	41	36	11	12	MSE PO4		STRUCTURAL GENOMICS, JOINT CENTER FOR STRUCTURAL GENOMICS, JCSG, PROTEIN STRUCTURE INITIATIVE, PSI, UNKNOWN FUNCTION
1VQZ	2005	1.99	P212121	45.5	70.28	113.63	90	90	90	43.41	100	506	2962	0.171	4.007		18.3393		0.21849		1.99	1.99	1.99	0	25660	0	0	32	28	18	22	EDO MSE UNL		CLASS II AARS AND BIOTIN SYNTHETASES FOLD, SUFE/NIFU FOLD, STRUCTURAL GENOMICS, JOINT CENTER FOR STRUCTURAL GENOMICS, JCSG, PROTEIN STRUCTURE INITIATIVE, PSI, LIGASE
1VR0	2005	2.49	C2221	46.69	69.19	453.52	90	90	90	46.9	100	507	5603	0.09	28.485		34.1035		0.83525		2.55	2.49	2.49	0.06	22761	53	0.23	43	20	19	18	3SL MG MSE		15026306, PUTATIVE 2-PHOSPHOSULFOLACTATE PHOSPHATASE, STRUCTURAL GENOMICS, JOINT CENTER FOR STRUCTURAL GENOMICS, JCSG, PROTEIN STRUCTURE INITIATIVE, PSI, HYDROLASE
1VR3	2005	2.06	P41212	79.14	79.14	114.13	90	90	90	66.57	100	315	1721	0.183	4.775		30.5358		0.15637		2.06	2.06	2.06	0	23091	0	0	22	34	22	22	IPA MSE NI UNL		13543033, ACIREDUCTONE DIOXYGENASE, STRUCTURAL GENOMICS, JOINT CENTER FOR STRUCTURAL GENOMICS, JCSG, PROTEIN STRUCTURE INITIATIVE, PSI, OXIDOREDUCTASE
1VR4	2005	2.09	P1	51.94	53.56	53.48	65.88	70.37	70.88	43	99.8	452	3756	0.12	11.012		15.6585		0.70326		2.09	2.09	2.09	0	26115	382	1.46	23	42	18	17			STRUCTURAL GENOMICS, PENTAMER, HYPOTHETICAL PROTEIN, PSI, PROTEIN STRUCTURE INITIATIVE, THE MIDWEST CENTER FOR STRUCTURAL GENOMICS, MCSG, UNKNOWN FUNCTION
1VR5	2005	1.73	P21212	140.03	96.64	115.78	90	90	90	55.56	100	905	10029	0.09	11.407		20.8488		0.54713		1.77	1.73	1.73	0.04	163504	4049	2.48	34	20	23	23	ACT CL EDO EPE FMT MSE NA		TM1223, OLIGOPEPTIDE ABC TRANSPORTER, PERIPLASMIC OLIGOPEPTIDE- BINDING, STRUCTURAL GENOMICS, JOINT CENTER FOR STRUCTURAL GENOMICS, JCSG, PROTEIN STRUCTURE INITIATIVE, PSI, PROTEIN TRANSPORT
1VR6	2005	1.92	P212121	73.15	74.23	249.54	90	90	90	43.59	100	672	11010	0.061	3.622		33.2349		0.10898		1.92	1.97	1.92	0.05	102353	2346	2.29	37	23	19	21			TM0343, PHOSPHO-2-DEHYDRO-3-DEOXYHEPTONATE ALDOLASE (EC 2.5.1.54) (DAHP SYNTHASE), STRUCTURAL GENOMICS, JOINT CENTER FOR STRUCTURAL GENOMICS, JCSG, PROTEIN STRUCTURE INITIATIVE, PSI, TRANSFERASE
1VR7	2005	1.2	H3	105.3	105.3	69.43	90	90	120	40.4	100	364	2120	0.172		0.46		11.9836		0.03839								30	45	14	11	EDO MSE		TM0655, S-ADENOSYLMETHIONINE DECARBOXYLASE PROENZYME, STRUCTURAL GENOMICS, JOINT CENTER FOR STRUCTURAL GENOMICS, JCSG, PROTEIN STRUCTURE INITIATIVE, PSI, LYASE
1VR8	2005	1.75	P3221	57.73	57.73	87.94	90	90	120	46.46	100	804	1305	0.616	1.16		12.7002		0.09134		1.75	1.75	1.75	0	16381	3	0.02	21	46	21	12	AZI GOL MSE		TM1622, GTP BINDING REGULATOR, STRUCTURAL GENOMICS, JOINT CENTER FOR STRUCTURAL GENOMICS, JCSG, PROTEIN STRUCTURE INITIATIVE, PSI, SIGNALING PROTEIN
1VR9	2005	1.7	C121	228.04	52.65	44.16	90	100.44	90	53.45	100	914	2279	0.401	9.387		18.0544		0.51993		1.79	1.7	1.7	0.09	45986	1132	2.46	32	29	24	15	MSE		STRUCTURAL GENOMICS, JOINT CENTER FOR STRUCTURAL GENOMICS, JCSG, PROTEIN STRUCTURE INITIATIVE, PSI, UNKNOWN FUNCTION
1VRA	2005	2	P41212	70.66	70.66	222.29	90	90	90	59.62	100	757	3498	0.216	1.839		16.0574		0.11453		2	2	2	0	38572	0	0	36	27	18	19	EDO MSE SO4 UNL		10175521, ARGININE BIOSYNTHESIS BIFUNCTIONAL PROTEIN ARGJ, STRUCTURAL GENOMICS, JOINT CENTER FOR STRUCTURAL GENOMICS, JCSG, PROTEIN STRUCTURE INITIATIVE, PSI, TRANSFERASE
1VRB	2005	2.6	P212121	47.3	104.66	286.61	90	90	90	45.49	100	208	9036	0.023	29.273		65.9227		0.44405		2.6	2.6	2.6	0	44728	3	0.01	39	21	20	20	FE MSE		2636534, PUTATIVE ASPARAGINYL HYDROXYLASE, STRUCTURAL GENOMICS, JOINT CENTER FOR STRUCTURAL GENOMICS, JCSG, PROTEIN STRUCTURE INITIATIVE, PSI, OXIDOREDUCTASE
1VRD	2005	2.18	I4	120.08	120.08	144.08	90	90	90	67.42	100	954	4876	0.196	20.261		33.0806		0.61247		2.18	2.18	2.6	0.42	50025	7177	14.35	37	20	21	22			TM1347, INOSINE-5'-MONOPHOSPHATE DEHYDROGENASE, STRUCTURAL GENOMICS, JOINT CENTER FOR STRUCTURAL GENOMICS, JCSG, PROTEIN STRUCTURE INITIATIVE, PSI, OXIDOREDUCTASE
1VRG	2005	2.3	P212121	113.92	162.21	187.12	90	90	90	49.58	100	444	25115	0.018	11.316		24.8223		0.45588		2.36	2.36	2.3	0.06	148456	5887	3.97	45	19	18	18	BCT MG MSE		TM0716, PROPIONYL-COA CARBOXYLASE, BETA SUBUNIT, STRUCTURAL GENOMICS, JOINT CENTER FOR STRUCTURAL GENOMICS, JCSG, PROTEIN STRUCTURE INITIATIVE, PSI, LIGASE
1VRM	2005	1.58	P212121	57.74	76.95	86.59	90	90	90	47.76	100	639	2895	0.221	0.755		8.3272		0.09067		1.58	1.71	1.58	0.13	51326	3476	6.77	36	28	24	12	MPD MRD MSE UNL		STRUCTURAL GENOMICS, JOINT CENTER FOR STRUCTURAL GENOMICS, JCSG, PROTEIN STRUCTURE INITIATIVE, PSI, BIOSYNTHETIC PROTEIN
1VRN	2005	2.2	P43212	219.4	219.4	112.6	90	90	90	72.5	100	227	10747	0.021	4.874	4.873	21.9962	22.7213	0.22158	0.21447	2.2	2.2	2.2	0	119616	3	0	49	9	22	20	BCB BPB FE2 FME HEM LDA MQ9 NS5 SO4 UQ7		INTEGRAL MEMBRANE PROTEIN UBIQUINONE SECONDARY QUINONE (QB), PHOTOSYNTHESIS
1VRP	2005	2.1	P212121	70.63	87.19	127.6	90	90	90	46.16	108	302	6102	0.049	0.79		19.8941		0.03971		2.1	2.1	2.1	0	43543	0	0	38	16	24	22	ADP IOM MG NO3		CREATINE KINASE, TRANSITION-STATE ANALOGUE COMPLEX, GUANIDINO KINASES, PHOSPHOCREATINE, ARGININE KINASES, TRANSFERASE
1VRQ	2005	2.2	P6522	199.4	199.4	197.31	90	90	120	59.8	100	477	13880	0.034	11.483		22.0338		0.52115		2.2	2.2	2.2	0	116675	2	0	25	29	24	22	DMG FAD FMN FON NAD SO4 ZN		HETEROTETRAMERIC SARCOSINE OXIDASE, FLAVOENZYME, OXIDOREDUCTASE
1VRR	2005	2.7	C121	78.58	110.91	80.08	90	107.17	90	57.87	110	315	3904	0.081	63.928		67.0829		0.95297		2.7	2.7	2.7	0	17690	0	0	41	25	19	15			ENZYME-DNA COMPLEX, DOUBLE HELIX, HYDROLASE/DNA COMPLEX
1VRX	2005	2.4	P3221	96.69	96.69	258.6	90	90	120	71.66	295	434	5942	0.073														29	18	29	24			ALPHA/BETA BARREL, ENDO-1.4-BETA-D-GLUCANASE, HYDROLASE
1VS0	2006	2.4	P3221	57.1	57.1	368.96	90	90	120	50.77	100	1818	5287	0.344	9.017		30.4753		0.29588		2.4	2.4	2.4	0	28488	0	0	22	37	19	22	APK CL MG MSE ZN		LIGASE OB FOLD NUCLEOTIDYL TRANSFERASE, STRUCTURAL GENOMICS, PSI, PROTEIN STRUCTURE INITIATIVE, TB STRUCTURAL GENOMICS CONSORTIUM, TBSGC, LIGASE
1VS1	2006	2.3	P1211	54.77	130.4	78.36	90	110.61	90	43.55	100	420	8422	0.05	28.634		32.149		0.89067		2.3	2.3	2.3	0	44085	5	0.01	40	19	19	22	MN PEP		(BETA/ALPHA)8 BARREL, TRANSFERASE
1VS3	2006	2.25	P41212	91.53	91.53	163.99	90	90	90	60.22	298	863	4477	0.193	7.725		31.3655		0.24629		2.25	2.25	2.25	0	33910	0	0	27	32	20	21			TRUA, PSEUDOURIDINE SYNTHASE, TRNA MODIFICATION, STRUCTURAL GENOMICS, NPPSFA, NATIONAL PROJECT ON PROTEIN STRUCTURAL AND FUNCTIONAL ANALYSES, RIKEN STRUCTURAL GENOMICS/PROTEOMICS INITIATIVE, RSGI, ISOMERASE
1VSN	2007	2	P212121	38.42	51	104.2	90	90	90	44.48	298	573	1917	0.299	5.498		21.9444		0.25054		2.45	2.07	2.59	0.52	16006	7284	45.51	28	22	22	28	NFT		OSTEOPOROSIS, STRUCTURE-GUIDED DRUG DESIGN, PROTEAE, HYDROLASE
1VSO	2007	1.85	P64	108.9	108.9	51.09	90	90	120	59.05	100	582	2179	0.267	5.673	6.298	17.5938	18.3274	0.32244	0.34364	1.85	1.85	1.85	0	29446	2	0.01	38	21	21	20	AT1 GOL		ANTAGONIST COMPLEX, MEMBRANE PROTEIN
1VST	2009	2.8	P6422	122.2	122.2	62.2	90	90	120	55.63	120	502	1760	0.285	3.268		24.5449		0.13314		2.8	2.8	2.8	0	7090	1	0.01	33	30	17	20	GTP MG PRP		URACIL, PHOSPHORIBOSYLTRANSFERASE, ALLOSTERIC REGULATION, SULFOLOBUS SOLFATARICUS, PRPP, GTP, GLYCOSYLTRANSFERASE, MAGNESIUM, TRANSFERASE
1VSU	2009	2.2	P1211	69.36	121.65	80	90	92.31	90	46.03	103	444	10129	0.044	6.53		27.3015		0.23918		2.17	2.17	2.17	0	68024	0	0	32	27	22	19			DEHYROGENASE, GLYCOLYSIS, GLYCOLYTIC ENZYME, OXIDOREDUCTASE
1VSV	2009	2	P1211	69.12	121.19	80.33	90	92.21	90	45.86	103	454	10679	0.043	7.294		25.7682		0.28306		2.05	2	2	0.05	87579	1753	2	31	26	24	19	NAD		DEHYROGENASE, GLYCOLYSIS, GLYCOLYTIC ENZYME, OXIDOREDUCTASE
1VYA	2015	2.05	P1211	66.96	179.2	88.47	90	99.28	90	50	277	1755	16251	0.108	8.175		19.4032		0.42132		1.94	1.94	1.94	0	142876	0	0	43	17	21	19			G4-BINDING PROTEIN, NDPK, DNA METABOLISM, G-QUADRUPLEX, TRANSFERASE
1VYH	2005	3.4	P1211	205.77	101.22	246.13	90	98.06	90	74.44	100	772	41590	0.019	29.513		78.9699		0.37372		3.39	3.48	3.39	0.09	134482	2036	1.51	20	33	25	22			LISSENCEPHALY, ACETYLHYDROLASE, PLATELET ACTIVACTING FACTOR, REGULATOR OF CYTOPLASMIC DYNEIN, HYDROLASE, CELL DIVISION, MITOSIS, NEUROGENESIS, CYTOSKELETON
1VYJ	2005	2.8	P3121	119.1	119.1	305.82	90	90	120	60.7	100	442	13057	0.034	0		58.5114		0		2.87	2.95	2.8	0.15	61989	4575	7.38	18	45	19	18			DNA, REPLICATION, PROCESSIVITY, ONCOGENE, DNA-BINDING PROTEIN, DNA REPLICATION, DNA-BINDING SYSTEMIC LUPUS ERYTHEMATOSUS
1VYK	2005	1.49	P3221	49.94	49.94	96.97	90	90	120	41.32	120	680	1305	0.521	0.959		19.9487		0.04807		1.49	1.49	1.49	0	23522	0	0	73	3	8	16	ACT ZN		PHOTOSYSTEM II, OXYGEN-ENHANCER EVOLVING COMPLEX, WATER OXIDIZING COMPLEX, PSBQ, OEE3, PHOTOSYNTHESIS, CHLOROPLAST, TRANSIT PEPTIDE, THYLAKOID, MEMBRANE
1VYM	2005	2.3	C121	136.65	83.26	71.63	90	117.49	90	40.8	100	609	6033	0.101	4.571		36.7222		0.12448		2.3	2.3	2.3	0	31413	6	0.02	18	45	20	17			DNA, REPLICATION, PROCESSIVITY, ONCOGENE, DNA-BINDING PROTEIN, DNA REPLICATION, DNA-BINDING SYSTEMIC LUPUS ERYTHEMATOSUS
1VYQ	2005	2.4	P41	62.83	62.83	121.53	90	90	90	40	120	367	3330	0.11	2.555		37.8532		0.0675		2.41	2.41	2.41	0	18214	0	0	9	43	18	30	DUX		DRUG DESIGN, PLASMODIUM FALCIPARUM, DUTPASE, DEOXYURIDINE NUCLEOTIDOHYDROLASE, MALARIA, HYDROLASE
1VZJ	2005	2.35	P1211	53.73	58.79	58.8	90	111.38	90	37.2	100	392	2603	0.151	19.072		51.8306		0.36797		2.61	2.46	2.46	0.15	12934	1785	13.8	78	0	5	17	MSE		HYDROLASE, ACETYLCHOLINESTERASE, SIGNAL, SYNAPSE, NEUROTRANSMITTER DEGRADATION, ALTERNATIVE SPLICING, DISEASE MUTATION,
1VZQ	2005	1.54	C121	70.9	71.4	72.4	90	100.4	90	43	100	473	2739	0.173	4.128		11.3777		0.36281		1.54	1.54	1.54	0	43087	0	0	17	30	24	29	CA NA SHY		HYDROLASE, BLOOD COAGULATION, PLASMA, CALCIUM-BINDING, GLYCOPROTEIN, SERINE PROTEASE, HYDROLASE-HYDROLASE INHIBITOR COMPLEX
1VZW	2005	1.8	P3121	64.47	64.47	102.87	90	90	120	49.6	100	907	1887	0.481	0.171		11.2648		0.01518		1.8	1.8	1.8	0	23409	14	0.06	42	24	15	19	GOL SO4		ISOMERASE, HISTIDINE BIOSYNTHESIS, TRYPTOPHAN BIOSYNTHESIS
1W00	2005	2.2	P212121	35.65	73.17	95.61	90	90	90	47.44	100	408	2059	0.198	7.705		18.0658		0.4265		1.7	1.7	1.7	0	27932	1	0	31	40	15	14			ISOMERASE, CONESHELL, CLOSED BARREL, CURVED B-SHEET
1W03	2005	2.1	P212121	46.77	71.2	100.97	90	90	90	45	100	693	2939	0.236	10.559		11.6318		0.90777		2.1	2.1	2.1	0	20072	1	0	30	21	22	27	FE2 HCG SO4		OXIDOREDUCTASE, B-LACTAM ANTIBIOTIC, OXYGENASE, PENICILLIN BIOSYNTHESIS
1W04	2005	1.28	P212121	46.65	70.75	100.97	90	90	90	45	100	820	3001	0.273	2.407		7.83871		0.30707		1.28	1.28	1.28	0	79852	1	0	30	21	22	27	FE2 HCG HOA SO4		OXIDOREDUCTASE, B-LACTAM ANTIBIOTIC, OXYGENASE, PENICILLIN BIOSYNTHESIS
1W05	2005	2.46	P3121	101.77	101.77	115.68	90	90	120	45	100	394	2978	0.132	8.193		37.1758		0.22039		2.26	2.26	2.46	0.2	34482	5170	14.99	30	22	22	26	FE2 SO4 W05		OXIDOREDUCTASE, B-LACTAM ANTIBIOTIC, OXYGENASE, PENICILLIN BIOSYNTHESIS
1W06	2005	1.65	P212121	47.13	71.45	101.88	90	90	90	45	100	820	3020	0.272	4.416		13.8761		0.31825		1.65	1.65	1.65	0	38692	0	0	31	21	21	27	FE2 HOA SO4 W05		OXIDOREDUCTASE, B-LACTAM ANTIBIOTIC, OXYGENASE, PENICILLIN BIOSYNTHESIS
1W0V	2005	2.27	P212121	50.86	82.49	109.42	90	90	90	53	100	801	3626	0.221	3.276		11.6157		0.28203		2.28	2.1	2.28	0.18	25393	3596	14.16	18	41	20	21	GOL		IMMUNE SYSTEM, MHC, MAJOR HISTOCOMPATIBILITY COMPLEX, HLA- B*2705, MHC I
1W0W	2005	2.1	P212121	51.17	82.67	110.18	90	90	90	53	100	782	3666	0.213	3.225		19.589		0.16463		2.22	2.16	2.16	0.06	24159	2263	9.37	19	41	19	21	GOL		IMMUNE SYSTEM, MHC, MAJOR HISTOCOMPATIBILITY COMPLEX, HLA- B*2705, MHC I
1W0X	2005	2.2	P212121	73.77	72.55	54.06	90	90	90	42.22	287	138	2358	0.059	9.422		25.7111		0.36646		2.2	2.2	2.2	0	15009	1	0.01	37	17	22	24	OLO		PROTEIN KINASE INHIBITORS, CYCLIN-DEPENDENT KINASE, CELL CYCLE REGULATION, CANCER, TRANSFERASE, SERINE/THREONINE - PROTEIN KINASE, ATP-BINDING
1W0Y	2005	2.5	P212121	71.34	82.38	123.96	90	90	90	49.5	100	410	5060	0.081	6.747		16.0574		0.42018		2.5	2.5	2.5	0	24966	0	0	16	37	23	24	771 BGC CA CAC CGU FUC		SERINE PROTEASE, HYDROLASE, BLOOD COAGULATION, GLYCOPROTEIN, PLASMA, VITAMIN K, CALCIUM-BINDING, GAMMA-CARBOXYGLUTAMIC ACID, CO-FACTOR, COAGULATION, ENZYME COMPLEX
1W17	2005	1.9	P65	88.11	88.11	120.96	90	90	120	44.78	100	936	4212	0.222	9.692		19.8562		0.48811		1.9	1.9	1.9	0	41702	0	0	43	16	15	26			HYDROLASE, FAMILY 4 CARBOHYDRATE ESTERASE, DEACETYLASE, PEPTIDOGLYCAN, NODB HOMOLOGY DOMAIN
1W18	2005	2.5	P212121	53.8	119.39	215.1	90	90	90	58.4	100	344	7848	0.044	3.413		30.8655		0.11058		2.5	2.8	2.5	0.3	48513	4925	10.15	10	40	26	24	SO4		TRANSFERASE, FRUCTOSYL TRANSFERASE, GLYCOSYLTRANSFERASE
1W19	2005	2	C121	131.27	80.69	86.19	90	120.29	90	48	100	1429	6151	0.232	13.148		18.8061		0.69913		2	2	2	0	52167	0	0	50	19	17	14	ACY D1D DTU DTV K T1P T2P T4P T5P		TRANSFERASE, RIBOFLAVIN BIOSYNTHESIS, LUMAZINE SYNTHASE, INHIBITOR BINDING
1W1A	2005	2.25	P65	87.86	87.86	120.29	90	90	120	44.78	100	856	4156	0.206	17.355	18.982	28.9912	31.291	0.59863	0.60663	2.31	2.31	2.25	0.06	24572	1075	4.37	44	16	14	26	CD GOL NDG		FAMILY 4 CARBOHYDRATE ESTERASE, DEACETYLASE, PEPTIDOGLYCAN, NODB HOMOLOGY DOMAIN, HYDROLASE, SPORULATION
1W1B	2005	2.1	P65	87.82	87.82	120.56	90	90	120	50.43	100	976	4195	0.233	10.262		23.8088		0.43102		2.1	2.1	2.1	0	30186	6	0.02	44	15	14	27	CD		FAMILY 4 CARBOHYDRATE ESTERASE, DEACETYLASE, PEPTIDOGLYCAN, NODB HOMOLOGY DOMAIN, HYDROLASE, SPORULATION
1W1P	2005	2.1	P212121	56.07	103.91	186.44	90	90	90	49	100	898	8961	0.1	0.755		23.5436		0.03207		2.1	2.1	2.1	0	57897	0	0	32	20	26	22	GIO GOL SO4		HYDROLASE, GLYCOSIDE HYDROLASE, CHITINASE, STRUCTURE-BASED INHIBITOR DESIGN, CYCLIC DIPEPTIDE
1W1T	2005	1.9	P212121	55.85	103.97	186.02	90	90	90	49	100	874	8817	0.099	3.912		22.2557		0.17578		1.9	1.9	1.9	0	85077	0	0	32	20	25	23	CHQ GOL SO4		HYDROLASE, GLYCOSIDE HYDROLASE, CHITINASE, STRUCTURE-BASED INHIBITOR DESIGN, CYCLIC DIPEPTIDE
1W1V	2005	1.85	P212121	55.74	103.26	185.69	90	90	90	48	100	850	8801	0.097	3.471		20.9558		0.16563		1.85	1.85	1.85	0	88422	4	0	32	20	26	22	ALJ GOL SO4		HYDROLASE, GLYCOSIDE HYDROLASE, CHITINASE, STRUCTURE-BASED INHIBITOR DESIGN, CYCLIC DIPEPTIDE
1W1X	2006	2	P1211	106.99	73.46	107.41	90	90.38	90	50.86	100	918	14123	0.065	25.623	36.26	14.0606	16.4033	1.82233	2.21053	2	2.39	2	0.39	111900	18004	16.09	3	43	27	27	BMA CA GOL MAN NAG PEG SIA		HYDROLASE, INFLUENZA TYPE A, NEURAMINIDASE, HB SITE, SIALIC ACID, SUBTYPE N6
1W1Y	2005	1.85	P212121	55.43	103.53	183.86	90	90	90	47	100	1176	9122	0.129	0.664		16.0971		0.04125		1.85	1.85	1.85	0	89459	0	0	32	20	25	23	GOL SO4 TYP		HYDROLASE, GLYCOSIDE HYDROLASE, CHITINASE, STRUCTURE-BASED INHIBITOR DESIGN, CYCLIC DIPEPTIDE
1W20	2006	2.08	P1211	106.48	74	106.46	90	90.5	90	51.6	100	766	14289	0.054	18.286		13.5794		1.3466		2.08	2.13	2.08	0.05	98271	1831	1.86	3	44	27	26	BMA CA GOL MAN NAG SIA		INFLUENZA TYPE A, NEURAMINIDASE, HB SITE, SIALIC ACID, SUBTYPE N6, HYDROLASE
1W21	2006	2.08	P1211	106.48	74	106.46	90	90.5	90	50.55	100	766	14285	0.054	18.286		13.5794		1.3466		2.08	2.13	2.08	0.05	98271	1831	1.86	3	44	27	26	BMA CA GOL MAN NAG SIA		INFLUENZA TYPE A, NEURAMINIDASE, HB SITE, SIALIC ACID, SUBTYPE N6, HYDROLASE
1W24	2005	2.1	P43212	53.87	53.87	124.2	90	90	90	46	100	182	1474	0.123	3.077		32.8317		0.09372		2.1	2.1	2.1	0	10863	0	0	15	37	23	25			CYTOPLASMIC PROTEIN, VACUOLAR PROTEIN SORTING PROTEIN, ALPHA-BETA-BETA-ALPHA SANDWICH
1W29	2005	2.3	C121	131.37	80.76	85.96	90	120.18	90	48	100	1159	5939	0.195	10.188		18.4341		0.55267		2.3	2.49	2.3	0.19	33906	2491	7.35	50	20	18	12	ACY D1D K TS0 TS1		TRANSFERASE, RIBOFLAVIN BIOSYNTHESIS, LUMAZINE SYNTHASE, INHIBITOR BINDING
1W2G	2005	2.1	P3121	63.87	63.87	195.34	90	90	120	57.52	100	562	3104	0.181	11.704	15.636	21.4681	22.9258	0.54518	0.68203	2.1	2.1	2.1	0	27866	0	0	54	12	18	16	ACT THM		MYCOBACTERIUM TUBERCULOSIS, THYMIDYLATE KINASE, AZT, INHIBITION MECHANISM, CRYSTAL STRUCTURE, TRANSFERASE
1W2H	2005	2	P3121	64.52	64.52	195.37	90	90	120	57.84	100	633	3171	0.2	19.063		18.3866		1.03679		2.17	2.17	2	0.17	30030	4149	13.82	54	13	19	14	ACT ATM		TRANSFERASE, MYCOBACTERIUM TUBERCULOSIS, THYMIDYLATE KINASE, AZT, INHIBITION MECHANISM, CRYSTAL STRUCTURE
1W2K	2005	3	P212121	71.87	82.64	123.72	90	90	90	49.5	100	388	5058	0.077	7.606		16.6446		0.45697		2.5	2.5	2.5	0	24966	1	0	16	36	23	25	380 BGC CA CAC CGU FUC		SERINE PROTEASE, HYDROLASE, BLOOD COAGULATION, GLYCOPROTEIN, PLASMA, VITAMIN K, CALCIUM-BINDING, GAMMA-CARBOXYGLUTAMIC ACID, CO-FACTOR, COAGULATION, ENZYME COMPLEX
1W2M	2005	2.4	C2221	208.36	312.69	160.2	90	90	90	71.7	113	1383	22063	0.063	7.31	7.526	27.816	27.6882	0.2628	0.27181	2.4	2.4	2.4	0	192279	0	0	41	19	18	22	CA CL CSO IPA		HYDROLASE, PROLINE-SPECIFIC PEPTIDASE, METALLOENZYME, PITA- BREAD FOLD, METALLOPROTEASE
1W2T	2005	1.87	P1211	94.5	114.7	130	90	98.9	90	44	294	2071	23234	0.089	8.168	8.409	15.5875	15.6766	0.52401	0.5364	1.87	1.87	1.87	0	220442	10	0	3	57	24	16	CIT GLA SO4 SUC		HYDROLASE, GLYCOSIDASE, INVERTASE, RAFFINOSE, BETA FRUCTOSIDASE
1W31	2005	1.9	I422	102.57	102.57	168.38	90	90	90	57	100	45	2960	0.015	13.495		31.7441		0.42512		1.9	1.9	1.9	0	35723	0	0	41	17	23	19	SHO ZN		DEHYDRATASE, ALDOLASE, TIM BARREL, TETRAPYRROLE SYNTHESIS, HEME BIOSYNTHESIS, LYASE, ZINC
1W33	2005	2.7	P43212	89.8	89.8	145.58	90	90	90	63	100	567	3054	0.186	39.089		57.3932		0.68107		2.77	2.77	2.7	0.07	15962	780	4.89	80	0	10	10	GOL		COMPLEMENT REGULATOR, COMPLEMENT REGULATOR ACQUIRING SURFACE PROTEIN, LYME BORRELIOSIS, FACTOR H BINDING, TICK, MEMBRANE PROTEIN
1W34	2005	1.73	P65	86.33	86.33	96.73	90	90	120	60	120	651	2832	0.23	6.964		18.469		0.37706		1.73	1.73	1.73	0	42422	0	0	27	29	24	20	FAD SO4		3D-STRUCTURE, FAD, FLAVOPROTEIN, FNR, MEMBRANE, NADP, NADP REDUCTASE, OXIDOREDUCTASE, PHYCOBILISOME, THYLAKOID
1W35	2005	1.9	P65	87.08	87.08	96.23	90	90	120	60	120	624	2889	0.216	6.605		12.0125		0.54984		1.9	1.9	1.9	0	32487	0	0	27	30	24	19	FAD SO4		OXIDOREDUCTASE, FLAVOPROTEIN, NADP, FAD, FNR, NADP REDUCTASE
1W3A	2005	2.65	P6322	101.53	101.53	193.43	90	90	120	70	100	362	2603	0.139	7.948		38.5047		0.20642		2.65	2.65	2.65	0	17456	0	0	6	51	20	23	GOL LBT		TOXIN, PORE-FORMING TOXIN, HEMOLYTIC LECTIN, OLIGOMER, BETA-TREFOIL, SUGAR-BINDING PROTEIN
1W3E	2006	1.77	P1211	23.19	53.8	34.17	90	109.36	90	36	100	565	834	0.677	3.737		12.8736		0.29028		1.77	1.77	1.77	0	7817	1	0.01	47	20	16	17			RIBOSOMAL PROTEIN, THERMAL STABLE
1W3F	2005	2.58	P6322	101.76	101.76	193.03	90	90	120	70	120	495	2652	0.187	3.571		36.457		0.09795		2.58	2.58	2.58	0	18950	0	0	7	53	19	21	GOL NLC		TOXIN/LECTIN, PORE-FORMING TOXIN, HEMOLYTIC LECTIN, OLIGOMER, BETA-TREFOIL
1W3G	2005	2.68	P6322	101.72	101.72	192.91	90	90	120	70	120	401	2667	0.15	0.817		36.1309		0.02261		2.68	2.68	2.68	0	17269	0	0	7	51	18	24	GOL NLC		TOXIN/LECTIN, PORE-FORMING TOXIN, HEMOLYTIC LECTIN, OLIGOMER, BETA-TREFOIL
1W3M	2005	1	P1	33.49	36.39	37.51	65.64	68.35	69.88	40	100	1016	1316	0.772		4.895		6.31483		0.77516								0	0	61	39	2AS CA CL CPI EOH LNG VDL VLL		AMPHOMYCIN, DAPTOMYCIN, LIPOPETIDE, ANTIBIOTIC, ANTIBACTERIAL
1W3S	2005	2.4	C121	134.43	52.35	101.08	90	106.32	90	58	100	391	3557	0.11	19.544		45.5883		0.42871		2.46	2.4	2.53	0.13	26328	1999	7.59	38	21	20	21	ZN		DNA REPAIR, SAD, CYS4 ZINC FINGER, OB-FOLD, RECO
1W3V	2005	1.4	P212121	46.99	71.03	100.92	90	90	90	45.19	100	709	2918	0.243	2.665		8.08308		0.3297		1.4	1.44	1.4	0.04	66874	1665	2.49	30	21	22	27	FE2 MDZ		SYNTHASE, 3D-STRUCTURE, ANTIBIOTIC BIOSYNTHESIS, B-LACTAM ANTIBIOTIC, IRON, OXIDOREDUCTASE, OXYGENASE, PENICILLIN BIOSYNTHESIS
1W3W	2005	1.99	P1211	50.76	65.58	59.23	90	100.7	90	54.14	290	348	2560	0.136	3.12		19.5955		0.15922		1.99	1.99	1.99	0	25608	1	0	73	0	13	14	CA		COAGULATION, ANNEXIN FAMILY, CALCIUM AND PHOSPHOLIPID BINDING PROTEINS
1W3X	2005	1.46	P212121	46.51	70.79	100.81	90	90	90	44.37	100	713	2883	0.247	3.666		14.2251		0.25771		1.46	1.46	1.46	0	56167	2	0	30	21	22	27	FE2 W2X		SYNTHASE, 3D-STRUCTURE, ANTIBIOTIC BIOSYNTHESIS, B-LACTAM ANTIBIOTIC, IRON, OXIDOREDUCTASE, OXYGENASE, PENICILLIN BIOSYNTHESIS
1W3Z	2005	3.2	P43212	91.56	91.56	146.52	90	90	90	59	100	489	3009	0.163	67.224		90.7268		0.74095		3.2	3.2	3.2	0	10824	0	0	79	0	12	9	MSE		COMPLEMENT REGULATOR, COMPLEMENT REGULATOR ACQUIRING SURFACE PROTEIN, LYME BORRELIOSIS, FACTOR H BINDING, TICK, SELENOMETHIONINE
1W40	2005	2.03	P1211	23.22	54.16	34.16	90	109.79	90	32.15	100	377	790	0.477	4.073	4.111	10.1179	10.0841	0.40255	0.40767	2.03	2.03	2.03	0	4994	0	0	46	19	17	18			RIBOSOMAL PROTEIN, ELECTROSTATIC INTERACTIONS, THERMOSTABILITY, PROTEIN ENGINEERING
1W41	2005	1.7	P1211	23.02	53.89	34.05	90	109.22	90	32.15	100	471	843	0.559	1.962	2.04	9.63473	9.58735	0.20364	0.21278	1.7	1.7	1.7	0	8655	0	0	47	19	16	18			RIBOSOMAL PROTEIN, ELECTROSTATIC INTERACTIONS, THERMOSTABILITY, PROTEIN ENGINEERING
1W42	2005	1.8	P1211	23.31	53.78	34.44	90	110.48	90	35.69	100	549	816	0.673	5.078	5.199	13.9879	13.9828	0.36303	0.37181	1.8	1.8	1.8	0	7419	1	0.01	47	19	16	18			RIBOSOMAL PROTEIN, ELECTROSTATIC INTERACTIONS, THERMOSTABILITY, PROTEIN ENGINEERING
1W45	2005	2.51	P1	49.3	59.65	70.79	84.42	83.32	74.1	47.7	100	808	5053	0.16	8.353		25.6248		0.32597		2.72	2.51	2.51	0.21	23748	1626	6.85	71	0	14	15			COAGULATION, ANNEXIN FAMILY, CALCIUM AND PHOSPHOLIPID BINDING PROTEINS, INTACT N-TERMINUS, CXALCIUM AND MEMBRANE- BINDING PROTEIN
1W4N	2005	1.65	I121	158.11	63	184.49	90	112.04	90	59	100	2182	19849	0.11	4.565		20.295		0.22493		1.65	1.65	1.65	0	200660	0	0	13	43	21	23	CU GOL NA SO4 TCQ		AMINE OXIDASE, ARTHROBACTER GLOBIFORMIS, COPPER CONTAINING, METAL-BINDING, OXIDOREDUCTASE, TCQ, QUINONE, INHIBITED, TCP, TRANYLCYPROMINE
1W4O	2005	1.6	C121	99.82	32.56	72.47	90	90.25	90	37.5	100	733	2123	0.345	3.153	3.404	25.0094	24.6117	0.12607	0.13831	1.61	1.61	1.61	0	27148	0	0	21	35	25	19	UA3		RIBONUCLEASE A, NONATURAL 3'-NUCLEOTIDES, HYDROLASE, NUCLEASE, ENDONUCLEASE
1W4P	2005	1.69	C121	100.45	32.94	73.09	90	90.02	90	35.75	100	872	2231	0.391	2.389	2.498	10.2385	10.3487	0.23333	0.24138	1.68	1.68	1.68	0	25584	2	0.01	21	35	25	19	UM3		NONNATURAL 3'-NUCLEOTIDES, RNASE A, HYDROLASE, RIBONUCLEASE, ENDONUCLEASE
1W4Q	2005	1.68	C121	100.1	32.92	72.79	90	90.39	90	48.3	100	976	2252	0.433	2.638	2.633	8.33662	8.42666	0.31644	0.31246	1.68	1.68	1.68	0	26216	0	0	21	35	24	20	UMF		NONNATURAL 3'-NUCLEOTIDES, RNASE A, HYDROLASE, RIBONUCLEASE, ENDONUCLEASE
1W4R	2005	1.83	C121	157.5	122.92	115.27	90	130	90	48	100	750	11477	0.065	12.4		22.57		0.5494		1.83	1.83	1.83	0	147576	9	0.01	30	28	23	19	DTU TTP ZN		TRANSFERASE, TYPE II, TRANSFERASE
1W4S	2005	1.55	P212121	39.6	57.71	70.38	90	90	90	45	100	666	1327	0.502	0.548		20.3509		0.02693		1.55	1.55	1.55	0	23905	1	0	9	47	18	26	CL		POLYBROMO, BAH, BROMO-ASSOCIATED HOMOLOGY DOMAIN, CHROMATIN REMODELLING, PBAF, SWI/SNF-B, RSC, NUCLEAR PROTEIN
1W4T	2005	1.95	P3221	81.67	81.67	79.58	90	90	120	52.4	100	459	2357	0.195	2.182	1.957	19.9677	19.7451	0.10928	0.09911	1.95	1.95	1.95	0	22909	0	0	33	26	20	21	SO4		TRANSFERASE, ARYLAMINE N-ACETYLTRANSFERASE, PSEUDOMONAS AERUGINOSA, 5- AMINOSALICYLIC ACID, NAT, XENOBIOTIC METABOLISM, ACYLTRANSFERASE
1W4V	2005	1.8	P1	49.06	49.14	78.71	87.75	82.77	79.2	45.8	100	1790	5837	0.307	6.331		17.0331		0.37169		1.8	1.8	1.8	0	65984	87	0.13	40	26	20	14			THIOREDOXIN, ANTIOXIDANT ENZYME, MITOCHONDRION, ELECTRON TRANSPORT, OXIDOREDUCTASE
1W4W	2005	1.55	P212121	40.33	68.3	117.05	90	90	90	45.05	90	492	2802	0.176	3.058		10.7675		0.284		1.51	1.51	1.51	0	49482	0	0	50	4	29	17	CA FMT HEM		OXIDOREDUCTASE, 3D-STRUCTURE, FORMATE ION, CALCIUM, FERRIC STATE, GLYCOPROTEIN, HEME, HORSERADISH, IRON, MULTIGENE FAMILY, PEROXIDASE, PYRROLIDONE CARBOXYLIC ACID, SIGNAL
1W4Y	2005	1.6	P212121	40.43	67.56	117.19	90	90	90	44.84	90	517	2764	0.187	2.424		12.0669		0.20088		1.57	1.57	1.57	0	41574	3	0.01	50	5	28	17	CA CMO HEM		OXIDOREDUCTASE, 3D-STRUCTURE, CARBON MONOXIDE, CALCIUM, FERROUS STATE, GLYCOPROTEIN, HEME, HORSERADISH, IRON, MULTIGENE FAMILY, PEROXIDASE, PYRROLIDONE CARBOXYLIC ACID, SIGNAL
1W52	2006	2.99	P3221	128.43	128.43	85.82	90	90	120	70	100	234	3524	0.066	0.006		42.8566		0.00014		2.99	2.99	2.99	0	16808	0	0	24	20	25	31	CA DDQ		LIPASE, PANCREATIC LIPASE RELATED PROTEINS, DETERGENT, CLEAVED FLAP
1W54	2005	2.2	P4212	125.23	125.23	86.03	90	90	90	44.38	100	1256	5297	0.237	6.304		24.7019		0.2552		2.2	2.2	2.2	0	35207	3	0.01	45	19	21	15	FMT K MG ZN		SYNTHASE, EVOLUTION, METALLOENZYME, PORPHOBILINOGEN SYNTHASE, PSEUDOMONAS AERUGINOSA, PROTEIN ENGINEERING,
1W5D	2005	2.1	P3212	67.41	67.41	228.46	90	90	120	57.7	100	635	3824	0.166	13.896		31.9221		0.43531		2.1	2.1	2.1	0	34427	1	0	33	25	24	18	CA		PENICILLIN-BINDING PROTEIN, D-ALA-D-ALA-CARBOXYPEPTIDASE, PEPTIDOGLYCAN, BACILLUS SUBTILIS, BETA-LACTAM, HYDROLASE, PEPTIDOGLYCAN SYNTHESIS
1W5M	2005	1.6	P4212	126.31	126.31	85.16	90	90	90	44.75	100	2533	6446	0.393	2.949		11.1309		0.26494		1.6	1.6	1.6	0	90037	0	0	44	18	22	16	CL FMT MG ZN		SYNTHASE, EVOLUTION, METALLOENZYME, PORPHOBILINOGEN SYNTHASE, PSEUDOMONAS AERUGINOSA, PROTEIN ENGINEERING,
1W5N	2005	1.65	P4212	125.32	125.32	85.79	90	90	90	44.28	100	2195	6084	0.361	2.127		16.3111		0.1304		1.6	1.6	1.6	0	88821	9	0.01	45	18	21	16	CL FMT MG NA ZN		SYNTHASE, EVOLUTION, METALLOENZYME, PORPHOBILINOGEN SYNTHASE, PSEUDOMONAS AERUGINOSA, PROTEIN ENGINEERING,
1W5O	2005	1.85	P4212	126.99	126.99	85.37	90	90	90	45.49	100	1868	5971	0.313	3.796		17.4324		0.21776		1.85	1.85	1.85	0	59731	0	0	44	18	22	16	GOL K MG ZN		SYNTHASE, EVOLUTION, METALLOENZYME, PORPHOBILINOGEN SYNTHASE, PSEUDOMONAS AERUGINOSA, PROTEIN ENGINEERING,
1W5P	2005	1.55	P4212	126.97	126.97	86.43	90	90	90	46.08	100	2009	5969	0.337	0.504		15.6613		0.03218		1.55	1.55	1.55	0	99340	1	0	45	18	20	17	EDO FMT GOL K MG SO4 ZN		SYNTHASE, EVOLUTION, METALLOENZYME, PORPHOBILINOGEN SYNTHASE, PSEUDOMONAS AERUGINOSA, PROTEIN ENGINEERING,
1W5Q	2005	1.4	P4212	125.67	125.67	85.52	90	90	90	44.33	100	2020	6026	0.335	3.318		12.5563		0.26425		1.4	1.4	1.4	0	130143	0	0	44	18	21	17	FMT MG NA ZN		SYNTHASE, EVOLUTION, METALLOENZYME, PORPHOBILINOGEN SYNTHASE, PSEUDOMONAS AERUGINOSA, PROTEIN ENGINEERING,
1W5R	2005	1.45	P41212	98.88	98.88	130.82	90	90	90	53.95	100	624	4642	0.134	3.465	3.803	12.5128	12.59	0.27692	0.30207	1.49	1.49	1.45	0.04	103481	4441	4.29	32	27	20	21			TRANSFERASE, ACYLTRANSFERASE
1W5U	2005	1.14	P212121	30.06	31.3	51.69	90	90	90	29.14	100				2.518	2.862	9.39928	9.71329	0.26789	0.29465	1.15	1.15	1.15	0	17748	1	0.01	0	87	0	13	CL DLE DVA EOH ETA FVA RB		ANTIBIOTIC, GRAMICIDIN, ANTIFUNGAL, ANTIBACTERIAL, MEMBRANE ION CHANNEL, LINEAR GRAMICIDIN
1W5Z	2005	1.86	C121	158.13	62.67	92.28	90	112.07	90	59	100	8171	9933	0.823	1.846		24.1629		0.0764		1.86	1.91	1.86	0.05	65981	1566	2.37	13	43	21	23	3TY CU GOL NA SO4		AMINE OXIDASE, ARTHROBACTER GLOBIFORMIS, COPPER CONTAINING, METAL-BINDING, OXIDOREDUCTASE, TPQ, QUINONE, INHIBITED, BH, BENZYLHYDRAZINE, 3TY
1W60	2005	3.15	P3	82.89	82.89	70.86	90	90	120	49.2	100	786	3984	0.197	3.682		59.0229		0.06238		3.14	3.14	3.14	0	9258	4	0.04	15	42	21	22			DNA, REPLICATION, PROCESSIVITY, ONCOGENE, DNA-BINDING PROTEIN, DNA REPLICATION, DNA-BINDING SYSTEMIC LUPUS ERYTHEMATOSUS
1W61	2006	2.1	C121	131.15	91.21	85.98	90	126.52	90	50.8	110	478	5748	0.083	4.626		19.2661		0.24011		2.1	2.1	2.1	0	46959	0	0	19	39	22	20	PYC		RACEMASE, RACEMASE PYRIDOXAL PHOSPHATE-INDEPENDENT, STEREO INVERSION, B-CELL MITOGEN, ACID/BASE CATALYSIS, HOMODIMER, ALPHA/BETA DOMAINS
1W62	2006	2.5	C121	136.02	89.38	84.46	90	125.98	90	53.5	110	453	5554	0.082	18.023		37.3791		0.48217		2.5	2.5	2.5	0	27653	2	0.01	20	37	23	20	PYC		RACEMASE, RACEMASE PYRIDOXAL PHOSPHATE-INDEPENDENT, STEREO INVERSION, B-CELL MITOGEN, HOMODIMER, ALPHA/BETA DOMAINS
1W66	2005	1.08	P212121	48.92	57.37	73.8	90	90	90	35.9	100	459	1989	0.231	2.479	2.529	8.68374	8.70377	0.28548	0.29056	1.08	1.08	1.08	0	89624	0	0	30	29	19	22	DKA		LIPOATE-PROTEIN LIGASE B, LIPOYLTRANSFERASE, LIPOIC ACID, ACYLTRANSFERASE, TRANSFERASE, MYCOBACTERIUM TUBERCULOSIS STRUCTURAL PROTEOMICS PROJECT, XMTB, STRUCTURAL GENOMICS
1W6C	2005	2.2	C121	158.04	64.06	69.69	90	111.74	90	47.28	100	6979	9465	0.737	1.709		23.858		0.07163		2.2	2.2	2.2	0	31420	0	0	13	42	21	24	CU NA TPQ		OXIDOREDUCTASE, AMINE OXIDASE, COPPER CONTAINING, METAL-BINDING, TPQ, QUINONE, HOLOENZYME
1W6F	2005	2.1	P212121	101.21	106.04	140.36	90	90	90	50	100	876	9166	0.096	11.397	12.004	16.0359	16.327	0.71072	0.73522	2.1	2.27	2.1	0.17	81906	6396	7.81	32	27	20	21	ISZ		NAT, TUBERCULOSIS, ACETYLTRANSFERASE, TRANSFERASE
1W6G	2005	1.55	C121	157.84	63.24	91.98	90	112.03	90	59.41	100	8656	9992	0.866	4.94		16.6443		0.2968		1.55	1.78	1.55	0.23	117990	13840	11.73	13	42	21	24	CU GOL NA SO4 TPQ		AMINE OXIDASE, ARTHROBACTER GLOBIFORMIS, COPPER CONTAINING, METAL-BINDING, OXIDOREDUCTASE, TPQ, QUINONE, HOLOENZYME
1W6H	2006	2.24	P1211	44.21	77.61	84.24	90	90	90	40.57	100	872	5470	0.159	19.783		29.0802		0.68029		2.24	2.24	2.24	0	27291	0	0	14	47	21	18	TIT		MALARIA, DRUG, ASPARTIC PROTEASE, PLASMEPSIN, HYDROLASE, GLYCOPROTEIN
1W6I	2006	2.7	P3121	142.29	142.29	98.09	90	90	120	68.14	100	884	5542	0.16	2.774		28.6374		0.09687		2.61	2.61	2.61	0	35048	5	0.01	13	46	23	18	IVA STA		MALARIA, DRUG, ASPARTIC PROTEASE, PLASMEPSIN, GLYCOPROTEIN, HYDROLASE-HYDROLASE INHIBITOR COMPLEX
1W6L	2005	2	P3121	102.07	102.07	137.98	90	90	120	63.97	100	700	4655	0.15	0.104		19.4515		0.00535		2	2	2	0	56307	0	0	8	41	21	30	CU GOL OXY		OXIDASE, MULTICOPPER-OXIDASE, LACCASE, OXYGEN REDUCTION, COPPER
1W6T	2005	2.1	I4	143.7	143.7	100.58	90	90	90	55.12	100	818	7393	0.111	3.909		24.2135		0.16144		2.1	2.1	2.1	0	59527	6	0.01	43	18	19	20	2PE MG		BACTERIAL INFECTION, SURFACE PROTEIN, MOONLIGHTING PROTEIN, GLYCOLYSIS, PHOSPHOPYRUVATE HYDRATASE, LYASE
1W6W	2005	2.2	P3121	101.83	101.83	137.36	90	90	120	64.69	110	642	4541	0.141	1.767		22.7587		0.07764		2.2	2.2	2.2	0	42412	0	0	9	41	22	28	AZI CU GOL		MULTICOPPER-OXIDASE, LACCASE, OXYGEN REDUCTION, OXIDASE
1W6X	2005	2	P1211	35.16	45.16	35.06	90	111.43	90	42.44	100	328	965	0.34	27.889		31.3018		0.89097		2	2	2	0	6871	0	0	5	57	21	17			NADPH OXIDASE, P40PHOX, PHAGOCYTE, SH3 DOMAIN
1W6Y	2005	2.1	C2221	35.32	95.87	72.97	90	90	90	47.13	287	400	1028	0.389	19.503	19.463	24.688	24.791	0.78998	0.78508	2.1	2.1	2.1	0	7313	0	0	32	40	14	14	BME EQU		ISOMERASE, SOLVENT-EXPOSED, HYDROPHOBIC CLUSTER, CONFORMATIONAL STABILITY, KETOSTEROID ISOMERASE, CONESHELL, CLOSED BARREL, CURVED B-SHEET
1W70	2005	1.46	P212121	39.64	50.49	68.18	90	90	90	34.19	100	1057	1436	0.736	4.619		11.8362		0.39024		1.46	1.46	1.46	0	23120	0	0	4	42	20	34	ACE SO4 TFA		NADPH OXIDASE, P40PHOX, P47PHOX, SH3 DOMAIN, POLYPROLINE
1W77	2006	2	H32	74.5	74.5	223.03	90	90	120	48	160	661	1832	0.361	3.144		33.0266		0.0952		2	2	2	0	16507	0	0	33	24	20	23	C5P CD CU		PLANTHERBICIDE, CYTIDYLYLTRANSFERASE, ARABIDOPSIS THALIANA, NON-MEVALONATE PATHWAY, ISOPRENOID, TRANSFERASE
1W79	2005	1.8	P1211	105.19	93.37	107.27	90	94.25	90	49.5	100	2207	15239	0.145	9.487		16.254		0.58367		1.7	1.75	1.7	0.05	214195	3221	1.5	31	24	23	22	MG SO4		PENICILLIN-BINDING, PEPTIDOGLYCAN, ACTINOMADURA, TRANSPEPTIDASE, ANTIBIOTIC RESISTANCE, HYDROLASE
1W7C	2006	1.23	C121	139.95	67.03	108.69	90	118.95	90	55.18	100	11779	12713	0.927	7.408		13.8331		0.53553		1.23	1.3	1.23	0.07	242737	12599	5.19	14	39	22	25	BMA CA CL CU IMD MG NAG TPQ		AMINE OXIDASE, OXIDOREDUCTASE, QUINOPROTEIN, TOPAQUINONE ENZYME
1W7F	2006	1.8	P1211	46.9	104.65	63.77	90	94.33	90	53.1	100	912	4215	0.216	6.995		22.3158		0.31346		1.8	1.8	1.8	0	52916	1	0	42	18	21	19	ICT		HYDROLASE, BETA-LACTAMASE, ISOCITRATE, BACILLUS LICHENIFORMIS HYDROLASE
1W7G	2006	1.65	C121	70.51	71.34	72.56	90	100.59	90	50.58	100	246	2554	0.096	7.245		11.92		0.6078		1.65	1.65	1.65	0	40936	0	0	17	30	23	30	MIU		BLOOD COAGULATION-INHIBITOR, THROMBIN, ARGATROBAN, SERINE PROTEASE, COAGULATION, HYDROLASE-HYDROLASE INHIBITOR COMPLEX
1W7I	2005	3	P1211	54.93	99.25	112.51	90	101.78	90	56.7	100	214	6910	0.031	10.684	11.209	64.833	65.0609	0.16479	0.17228	3	3	3	0	23148	1	0	48	15	19	18	ADP		UNCONVENTIONAL MYOSIN, MYOSIN V, CHICKEN, MOLECULAR MOTOR, ATPASE, ELC, IQ MOTIF, MUSCLE PROTEIN, MGADP, MOTOR PROTEIN
1W7J	2005	2	C121	169.68	95.99	84.31	90	96.11	90	61.9	100	356	7454	0.048	2.481	2.554	20.0164	20.0711	0.12395	0.12725	2	2	2	0	90599	0	0	49	14	18	19	ADP BEF MG		MOTOR PROTEIN, UNCONVENTIONAL MYOSIN, MYOSIN V, CHICKEN, MOLECULAR MOTOR, ATPASE, ELC, IQ MOTIF, MUSCLE PROTEIN, ATP-BINDING, ACTIN- BINDING, CALMODULIN-BINDING, DIRECT PROTEIN SEQUENCING, MYOSIN, PHOSPHORYLATION,
1W7K	2005	2.1	P212121	66.11	81.6	93.67	90	90	90	54.42	100	567	3582	0.158	17.923		18.2076		0.98437		2.1	2.1	2.1	0	29894	1	0	43	18	20	19	ADP KCX MG SO4		FOLC, DHFS, DIHYDROFOLATE SYNTHASE, SYNTHASE, ATP-BINDING, FOLATE BIOSYNTHESIS, LIGASE, MULTIFUNCTIONAL ENZYME
1W7Q	2005	1.1	P65	83.54	83.54	35.73	90	90	120	51.2	100	984	1089	0.904		2.865		7.17478		0.39932								0	85	0	15	D3P D4P EDO EOH GHP		ANTIVIRAL, ANTI HIV, ANTIBACTERIAL, ANTIBIOTIC
1W7R	2005	1.4	P64	60.3	60.3	83.75	90	90	120	52.6	100	622	1239	0.502		3.557		17.7281		0.20064								0	85	0	15	D3P D4P FLC GHP IPA		ANTIVIRAL, ANTI HIV, ANTIBACTERIAL, ANTIBIOTIC
1W7S	2005	1.85	C121	154.97	52.73	141.63	90	120.01	90	43	100	578	8222	0.07	3.764	3.874	13.1551	13.1939	0.28612	0.29362	1.85	1.85	1.85	0	82734	5	0.01	11	52	22	15	GYS		LUMINESCENT PROTEIN, BIOLUMINIESCENCE, FLUORESCENT PROTEIN, BETA-BARREL, BIOLUMINESCENCE
1W7T	2005	1.85	C121	155.31	52.81	141.94	90	120.07	90	43	100	580	8223	0.071	3.835	4.012	14.3371	14.4371	0.26749	0.2779	1.85	1.85	1.85	0	83303	9	0.01	11	52	22	15	ABA GYS		LUMINESCENT PROTEIN, BETA-BARREL, BIOLUMINESCENCE, PHOTOPRODUCT
1W7U	2005	1.85	C121	155.27	52.71	141.75	90	119.91	90	43	100	586	8219	0.071	4.411		15.7475		0.28011		1.85	1.85	1.85	0	83223	0	0	11	52	22	15	ABA GYS		LUMINESCENT PROTEIN, BETA-BARREL, BIOLUMINESCENCE, PHOTOPRODUCT
1W7V	2005	2	C121	111.73	236.53	138	90	106.34	90	71.8	100	1366	15192	0.09	12.168		30.186		0.4031		2	2	2	0	225626	4	0	41	18	18	23	CL MG OCS ZN		HYDROLASE, PROLINE-SPECIFIC PEPTIDASE, METALLOENZYME, PITA-BREAD FOLD, DINUCLEAR HYDROLASE
1W7X	2005	1.8	P41212	95	95	115.85	90	90	90	58	100	454	3008	0.151	4.892		12.3936		0.39472		1.8	1.8	1.8	0	49623	0	0	16	35	25	24	413 CA GOL SO4		HYDROLASE, SERINE PROTEASE, COAGULATION, ENZYME COMPLEX
1W7Z	2005	1.67	C121	71.16	82.34	62.93	90	118.8	90	48	100	374	1887	0.198	1.729		20.1975		0.0856		1.67	1.67	1.81	0.14	35559	2342	6.59	10	25	27	38	FMT NA		SQUASH SEED INHIBITOR, CYSTEIN KNOT, ECBALLIUM ELATERIUM, TRYPSIN, PROTEASE INHIBITOR
1W81	2005	2.01	P212121	54.1	76.1	103.93	90	90	90	38	100	516	3237	0.159	2.491		29.6079		0.08413		2.01	2.01	2.01	0	26086	0	0	20	29	23	28	IMD		PLASMODIUM ANTIGEN, MALARIA VACCINE CANDIDATE, ANTIGEN
1W87	2005	3	I4	221.27	221.27	37.67	90	90	90	62	120	258	4882	0.053	42.919		32.914		1.30397		2.98	2.98	3.45	0.47	16865	653	3.87	28	29	24	19	FAD NAP		OXIDOREDUCTASE, 3D-STRUCTURE, FAD, FLAVOPROTEIN, FNR, NADP, NADP REDUCTASE, PHYCOBILISOME, THYLAKOID
1W89	2005	2	P1	49.58	49.61	80.02	87.77	82.3	79.31	52.6	100	1380	5572	0.248	3.448		22.7795		0.15136		2	2	2	0	48732	68	0.14	38	26	23	13			ANTIOXIDANT ENZYME, MITOCHONDRION, ELECTRON TRANSPORT
1W8B	2005	3	P43212	82.85	82.85	147.77	90	90	90	65	100	340	2434	0.14	7.605		20.6133		0.36894		2.91	2.91	2.84	0.07	9735	409	4.2	15	34	25	26	413 CA		SERINE PROTEASE, COAGULATION, ENZYME COMPLEX, HYDROLASE
1W8C	2006	2.05	P212121	53.51	71.93	72.09	90	90	90	39.65	100	694	2532	0.274	9.966		18.2916		0.54484		2.05	2.05	2.05	0	17454	3	0.02	35	16	24	25	ACE CSD N69		TRANSFERASE, CELL CYCLE, PHOSPHORYLATION, MITOSIS, INHIBITION, CELL DIVISION
1W8E	2005	2.2	P3121	102.72	102.72	137.35	90	90	120	65.35	100	662	4552	0.145	2.116		27.7089		0.07637		2.2	2.2	2.2	0	42871	0	0	8	41	22	29	CU GOL PER		MULTICOPPER-OXIDASE, LACCASE, OXYGEN REDUCTION, OXIDASE
1W8F	2005	1.05	P1	47.01	48.35	52.47	85.35	80.05	65.6	45.6	100	1684	4528	0.372	0.774		4.91623		0.15744		1.05	1.05	1.05	0	180478	1629	0.9	0	69	16	15	BGC CA FUC GAL GOL NAG SO4		SUGAR BINDING PROTEIN, PENTASSACHARIDE, CYSTIC FIROSIS INFECTION OF LUNGS
1W8G	2006	2	I4122	124.02	124.02	83.73	90	90	90	60	100	588	2102	0.28	3.138		21.6235		0.14512		2	2	2	0	22287	0	0	49	18	14	19	ICT PLP		STRUCTURAL GENOMICS, HYPOTHETICAL PROTEIN, PUTATIVE ENZYME WITH PLP-BINDING DOMAIN, PLP-BINDING PROTEIN
1W8J	2005	2.7	P212121	134.48	162.31	174.7	90	90	90	56.2	100	804	22756	0.035	8.009		51.7863		0.15465		2.6	2.6	2.6	0	117481	0	0	44	16	20	20	SO4		MOTOR PROTEIN, UNCONVENTIONAL MYOSIN, MYOSIN V, CHICKEN, MOLECULAR MOTOR, ATPASE, ELC, IQ MOTIF, MUSCLE PROTEIN, ATP-BINDING MOTOR PROTEIN
1W8K	2005	1.8	C121	150.03	53.76	60.29	90	113.18	90	44	100	301	3150	0.096	5.71		30.1981		0.18908		1.8	1.8	2.01	0.21	40889	4182	10.23	20	29	23	28	IMD		PLASMODIUM ANTIGEN, MALARIA VACCINE CANDIDATE, ANTIGEN
1W8Q	2005	2.85	P1211	104.56	94.37	106.96	90	94.05	90	55.19	100	1088	13592	0.08	21.13		40.9027		0.51659		2.85	2.85	2.85	0	47775	0	0	31	25	24	20	CO SO4		PENICILLIN-BINDING, PEPTIDOGLYCAN, ACTINOMADURA, TRANSPEPTIDASE, ANTIBIOTIC RESISTANCE, HYDROLASE
1W8S	2005	1.85	P1211	82.5	157.3	101.2	90	107.9	90	45	100	696	20960	0.033	1.487		20.2385		0.07347		1.85	1.85	1.85	0	199615	0	0	46	16	21	17	FBP		ALDOLASE, FRUCTOSE 1, 6-BISPHOSPHATE, TIM BARREL, GLYCOLYTIC, ARCHAEAL, CATALYTIC MECHANISM, REACTION INTERMEDIATE, LYASE
1W8T	2005	1.4	C121	107.71	42.76	35.33	90	105.23	90	52	100	596	1360	0.438	0.911		11.61		0.07847		1.4	1.4	1.4	0	30499	1	0	0	54	24	22	BGC GLC		CARBOHYDRATE-BINDING DOMAIN, CARBOHYDRATE BINDING MODULE, GLUCOMANNAN, CELLOHEXAOSE, MANNOHEXAOSE, CELLULOSOME
1W8U	2005	1.3	C121	51.15	42.64	60.18	90	93.71	90	0.43	100	751	1350	0.556	0.509		6.94831		0.07326		1.3	1.3	1.3	0	31860	0	0	2	55	21	22	BMA		CARBOHYDRATE-BINDING DOMAIN, CARBOHYDRATE BINDING MODULE, GLUCOMANNAN, CELLOHEXAOSE, MANNOHEXAOSE, CELLULOSOME
1W8W	2005	2.1	P43212	92.49	92.49	80.85	90	90	90	60	100	377	2343	0.161	1.223		32.8635		0.03721		2.1	2.1	2.1	0	20991	0	0	2	54	24	20			CARBOHYDRATE BINDING DOMAIN, CARBOHYDRATE BINDING MODULE, GLUCOMANNAN, CELLOHEXAOSE, MANNOHEXAOSE, CELLULOSOME
1W8Y	2005	2.4	P1211	103.49	94.36	107.2	90	94.58	90	52.13	100	1651	14391	0.115	24.582		34.1511		0.7198		2.4	2.6	2.4	0.2	69686	4334	6.22	31	25	24	20	MG NCF SO4		HYDROLASE, PENICILLIN-BINDING, ACTINOMADURA, PEPTIDOGLYCAN, NITROCEFIN
1W8Z	2005	1.85	P43212	93.04	93.04	83.19	90	90	90	61.4	100	772	2505	0.308	0.45		22.0204		0.02044		1.85	1.85	1.9	0.05	31748	783	2.47	2	55	24	19			CARBOHYDRATE BINDING DOMAIN, CARBOHYDRATE BINDING MODULE, GLUCOMANNAN, CELLOHEXAOSE, MANNOHEXAOSE, CELLULOSOME
1W90	2005	1.6	P43212	93.19	93.19	82.35	90	90	90	60	100	718	2448	0.293	0.097		25.6735		0.00378		2.5	2.5	2.5	0	13056	3	0.02	2	53	24	21	EDO NA		CARBOHYDRATE BINDING DOMAIN, CARBOHYDRATE BINDING MODULE, GLUCOMANNAN, CELLOHEXAOSE, MANNOHEXAOSE, CELLULOSOME
1W93	2005	2.5	P62	101.74	101.74	145.83	90	90	120	63.2	100	697	4438	0.157	2.295		28.7738		0.07976		2.5	2.5	2.5	0	25509	4	0.02	29	17	28	26			OBESITY, DIABETES, FATTY ACID METABOLISM, STRUCTURE-BASED DRUG DESIGN, ALLOSTERIC INHIBITION, POLYKETIDE, LIGASE
1W94	2005	2	P1211	33.67	77.53	60.97	90	100.01	90	38	100	636	2560	0.248	2.313		26.0211		0.08889		2	2	2	0	20919	8	0.04	19	39	19	23	MSE		ARCHAEAL IMP4-BRIX DOMAIN, IMP4 DOMAIN, BRIX DOMAIN, RNA-BINDING PROTEIN
1W96	2005	1.8	P1211	63.83	96.52	139.95	90	96.82	90	44.1	100	2518	14282	0.176	5.411	6.162	17.3554	18.0979	0.31178	0.34048	1.79	1.79	1.79	0	156180	0	0	36	21	22	21	S1A		LIGASE, OBESITY, DIABETES, FATTY ACID METABOLISM, STRUCTURE-BASED DRUG DESIGN, ALLOSTERIC INHIBITION, POLYKETIDE
1W98	2005	2.15	P41212	99.62	99.62	149.99	90	90	90	56	100	583	5164	0.113	9.683		37.2282		0.2601		2.15	2.15	2.15	0	39294	0	0	48	10	20	22	TPO		CELL CYCLE, TRANSFERASE
1W99	2005	1.75	H32	185.8	185.8	187.9	90	90	120	74	100	802	5257	0.153	5.432		19.8227		0.27403		1.75	1.75	1.75	0	124078	1	0	30	31	19	20	BR P6G		MEMBRANE PORE, BIO-INSECTICIDE, DIPTERAN SPECIFICITY, CONFORMATIONAL CHANGE, HYDROPHOBIC PATCH, TOXIN
1W9A	2005	1.8	P1211	46.95	55.12	55.23	90	108.31	90	40.7	100	1305	2668	0.489	7.117		13.4946		0.5274		1.8	1.8	1.8	0	24183	2	0.01	28	36	16	20	MSE		STRUCTURAL GENOMICS, OXIDOREDUCTASE, RELATED TO FMN-BINDING PROTEINS
1W9B	2005	1.7	C2221	135.3	137.2	80.6	90	90	90	50	100	1390	5133	0.271	0.922		9.2319		0.09987		1.69	1.69	1.69	0	82050	0	0	43	18	20	19	BMA CGT FUC GOL MAN NAG SO4 XYP ZN		THIOGLUCOSIDASE, THIOGLYCOSIDASE, MYROSINASE, HYDROLASE, THIO-GLUCOSIDE, THIOHYDROXIMATE, GLUSOSINOLATE, GLUCOTROPAEOLIN
1W9D	2005	1.6	C2221	135.3	137.2	80.6	90	90	90	50	100	1427	5112	0.279	1.454		9.42258		0.15431		1.39	1.39	1.39	0	146737	1	0	43	18	20	19	BMA FUC GOL MAN NAG SEH SO4 XYP ZN		THIOGLUCOSIDASE, THIOGLYCOSIDASE, MYROSINASE, HYDROLASE, THIO-GLUCOSIDE, THIOHYDROXIMATE, GLUSOSINOLATE, GLUCOTROPAEOLIN
1W9E	2006	1.56	P41212	72.21	72.21	126.05	90	90	90	49.7	100	1047	3044	0.344	1.245		16.284		0.07646		1.45	1.45	1.45	0	59743	0	0	16	39	24	21	BEZ		CELL ADHESION, ADHESION/COMPLEX, PDZ DOMAIN, SCAFFOLDING PROTEIN SIGNALING PROTEIN
1W9F	2005	2.25	P43212	91.8	91.8	79.86	90	90	90	58.7	100	436	2302	0.189	1.259		42.794		0.02942		2.25	2.25	2.37	0.12	15475	611	3.95	0	55	26	19			CARBOHYDRATE BINDING DOMAIN, GLUCOMANNAN, CELLOHEXAOSE, MANNOHEXAOSE, CELLULOSOME
1W9H	2005	1.95	P21212	69.09	137.86	51.66	90	90	90	52.6	100	612	3482	0.176	1.721		21.5525		0.07985		1.95	1.95	1.95	0	36197	2	0.01	38	25	18	19	CD CL NI		ARGONAUTE, PIWI DOMAIN, RNAI, RISC, NUCLEAR PROTEIN
1W9I	2006	1.75	P21212	105.02	186.51	54.71	90	90	90	60.8	100	573	6489	0.088	8.377		13.7047		0.61125		1.75	1.75	1.75	0	104945	2	0	44	16	19	21	ADP BEF EDO MG		MOLECULAR MOTOR, MYOSIN, ATPASE, MOTOR DOMAIN, MUTANT, MUSCLE CONTRACTION
1W9J	2006	2	C2221	88.61	151.49	154.16	90	90	90	59.4	100	310	6194	0.05	33.54		30.0252		1.11706		2	2.58	2	0.58	62765	8702	13.86	46	16	17	21	ADP ALF EDO MG		MOLECULAR MOTOR, MYOSIN, ATPASE, MOTOR DOMAIN, MUTANT, MUSCLE CONTRACTION
1W9K	2006	2.05	P21212	104.7	179.43	54.15	90	90	90	58.7	100	633	6109	0.104	6.46		23.2625		0.2777		2.05	2.05	2.05	0	63788	7	0.01	47	16	17	20	ADP BEF EDO MG		MOLECULAR MOTOR, MYOSIN, MUSCLE CONTRACTION, POWERSTROKE, MUTANT
1W9L	2006	1.95	C2221	88.04	145.98	152.37	90	90	90	57.1	100	320	6228	0.051	20.425		27.9227		0.73148		1.95	2.18	1.95	0.23	70083	6864	9.79	47	17	17	19	ADP ALF EDO MG		MOLECULAR MOTOR, MYOSIN, POWERSTROKE, MOTOR DOMAIN, MUTANT, MUSCLE CONTRACTION
1W9M	2005	1.35	P212121	64.27	66.84	134.76	90	90	90	40.6	100	753	5065	0.149	0.532		8.56096		0.06214		1.35	1.35	1.35	0	127874	3	0	51	12	17	20	CSS FS2 SF4		HYBRID CLUSTER PROTEIN, ANAEROBIC, OXIDISED, AS-ISOLATED, DESULFOVIBRIO VULGARIS, OXIDOREDUCTASE
1W9O	2006	2.25	P41212	72.13	72.13	126.22	90	90	90	49.6	100	394	2798	0.141	3.167		22.5955		0.14016		2.25	2.25	2.25	0	16403	0	0	16	39	25	20	BEZ		CELL ADHESION, ADHESION/COMPLEX, PDZ DOMAIN, SCAFFOLDING PROTEIN
1W9Q	2006	1.7	P41212	72.19	72.19	125.89	90	90	90	49.7	100	615	2912	0.211	2.633		20.6029		0.1278		1.7	1.7	1.7	0	37317	2	0.01	17	39	25	19	BEZ		CELL ADHESION, ADHESION/COMPLEX, PDZ DOMAIN, SCAFFOLDING PROTEIN
1W9V	2005	2	P41	117.7	117.7	99.78	90	90	90	66.07	113	1226	7347	0.167	1.976		19.8504		0.09954		2	2	2	0	88302	2	0	37	20	20	23	DAL IAS MEA SO4 VR0		CHITINASE, ARGIFIN, CHITINASE INHIBITORS, CYCLOPENTAPEPTIDE INHIBITORS, HYDROLASE-HYDROLASE INHIBITOR COMPLEX
1W9X	2005	2.1	P212121	48.18	75.85	155.23	90	90	90	52.2	110	426	4300	0.099	1.309		16.1875		0.08086		2.1	2.1	2.1	0	33962	0	0	27	25	26	22	AC1 BGC CA GLC NA		HYDROLASE, AMYLASE, ACARBOSE, BACILLUS, GLYCOSIDE HYDROLASE
1W9Y	2005	2.1	I222	70.3	107.93	108.08	90	90	90	58.11	100	709	2474	0.287	15.666		41.1803		0.38042		2.12	2.17	2.12	0.05	23599	546	2.31	41	20	17	22	MSE SO4		OXYGENASE, 2OG OXYGENASE, ACCO, ACC OXIDASE
1WA0	2005	1.6	H3	89.79	89.79	143.46	90	90	120	56.77	100	1504	2995	0.502	7.94	8.43	15.8523	16.0844	0.50087	0.52411	1.6	1.6	1.6	0	54423	6	0.01	11	39	23	27	CU MES PG4 SO4 ZN		OXIDOREDUCTASE, REDUCTASE, NITRITE REDUCTASE, W138H MUTANT, DENITRIFICATION
1WA1	2005	1.65	H3	90.16	90.16	143.68	90	90	120	59.4	100	1336	2931	0.456	8.89	10.087	20.3513	20.0824	0.43683	0.50228	1.65	1.65	1.65	0	51920	0	0	11	39	23	27	CU MES SO4 ZN		REDUCTASE, NITRITE REDUCTASE, H313Q MUTANT
1WA2	2005	1.72	H3	89.64	89.64	143.57	90	90	120	59.4	100	50	2892	0.017	5.768	6.453	15.0505	15.1756	0.38324	0.42522	1.72	1.72	1.72	0	44678	4	0.01	11	39	24	26	CU MES NO2 SO4 ZN		REDUCTASE, NITRITE REDUCTASE, H313Q MUTANT, NO2, DENITRIFICATION
1WA3	2005	1.9	P1211	42.6	101.1	124.6	90	97.2	90	38.5	100	1149	9569	0.12	0.728		16.3888		0.04442		1.9	1.9	1.9	0	77495	0	0	50	17	19	14	PYR SO4		KDPG, PYRUVATE, LYASE
1WA4	2007	2.1	C121	51.63	79.1	48.78	90	98.75	90	43.6	100	739	1691	0.437	3.487		15.6137		0.22333		2.1	2.1	2.1	0	11186	0	0	14	37	22	27	GOL		EPIMERASE, EVAD, AMYCOLATOPSIS ORIENTALIS, DOUBLE MUTANT, ORF24
1WA6	2005	2.55	I222	70.34	107.06	108.38	90	90	90	56.8	100	532	2460	0.216	26.709		45.8776		0.58218		2.55	2.55	2.55	0	12797	0	0	41	20	18	21	FE2 MSE PO4 SO4		OXGENASE, 2OG OXYGENASE, ACCO, ACC OXIDASE
1WA9	2005	3.15	P43	140.44	140.44	61.45	90	90	90	65	100	338	5039	0.067	4.103		91.3261		0.04493		3	3	3	0	24137	1	0	29	25	20	26			PERIOD, PAS DOMAIN, CIRCADIAN RHYTHM, CLOCK PROTEIN, PHOSPHORYLATION, POLYMORPHISM
1WAC	2005	3	P1211	76.58	105.85	157.71	90	98.86	90	50	150	693	15693	0.044	19.993		31.7773		0.62916		3.15	2.9	2.9	0.25	54739	4210	7.69	45	14	20	21			POLYMERASE, PHI6 RNA-DEPENDENT RNA POLYMERASE, TRANSCRIPTION
1WAM	2006	2.35	P3221	86	86	100.81	90	90	120	47.65	93	400	3246	0.123	0.43		43.502		0.00988		2.35	2.35	2.41	0.06	18319	195	1.06	32	23	24	21	FAD		FAD, FLAVOPROTEIN, ISOMERASE, LIPOPOLYSACCHARIDE BIOSYNTHESIS
1WAQ	2005	2.28	P3221	97.77	97.77	43.33	90	90	120	72	100	0	877	0	1.51		56.1964		0.02687		2.28	2.28	2.28	0	10849	4	0.04	14	45	18	23	MPD		GROWTH FACTOR, TGF-BETA SUPERFAMILY, CYTOKINE
1WAR	2005	2.22	P43212	80.54	80.54	100	90	90	90	57.7	300	1350	4838	0.279	11.699		33.4827		0.3494		2.22	2.22	2.48	0.26	15934	1571	9.86	24	24	26	26	FE NAG PO4		GLYCOPROTEIN, HYDROLASE, IRON, IRON TRANSPORT, METALLOENZYME, PURPLE ACID PHOSPHATASE, TARTRATE RESISTANT ACID PHOSPHATASE, UTEROFERRIN
1WAU	2006	2.8	P321	105.19	105.19	51.44	90	90	120	65	100	259	1672	0.155	2.27		58.9278		0.03852		2.95	2.88	2.8	0.15	8196	602	7.35	42	17	28	13	SO4		KDPG ALDOLASE, ESCHERICHIA COLI, LYASE, E45N MUTANT, MULTIFUNCTIONAL ENZYME
1WAW	2005	1.75	P1211	45.29	47.54	84.63	90	102.2	90	31.74	100	750	3337	0.225	2.859		8.74454		0.32695		1.75	1.75	1.75	0	35491	2	0.01	36	23	23	18	0AR DPR GOL HSE IPA SO4 UN1		HUMAN CHITINASE, ARGADIN, CYCLOPENTAPEPTIDE INHIBITORS, CHITINASE INHIBITORS, GLYCOSIDASE, HYDROLASE-HYDROLASE INHIBITOR COMPLEX
1WB0	2005	1.65	P212121	48.29	53.72	134.65	90	90	90	43.2	100	563	3206	0.176	3.014		15.384		0.19592		1.65	1.65	1.65	0	40112	0	0	35	23	22	20	DAL GOL IAS IPA MEA SO4 VR0		CYCLOPENTAPEPTIDE INHIBITORS, CHITINASE INHIBITORS, CARBOHYDRATE METABOLISM, CHITIN DEGRADATION, CHITIN-BINDING, GLYCOSIDASE, HYDROLASE-HYDROLASE INHIBITOR COMPLEX
1WB4	2005	1.4	P212121	65.07	108.4	113.18	90	90	90	58	100	901	5611	0.161	0.458		9.54508		0.04798		1.4	1.4	1.4	0	154052	1	0	33	20	26	21	ACY CD GOL SXX		ESTERASE FAMILY 1, FERULIC ACID, GLYCOSIDASE, HYDROLASE, REPEAT, XYLAN DEGRADATION, XYLANASE
1WB5	2005	1.4	P212121	64.93	108.63	112.97	90	90	90	58	100	872	5458	0.16	0.215		8.90055		0.02416		1.4	1.4	1.4	0	143190	0	0	33	20	27	20	ACT CD GOL SYR		ESTERASE FAMILY 1, FERULIC ACID, GLYCOSIDASE, HYDROLASE, REPEAT, XYLAN DEGRADATION, XYLANASE
1WB6	2006	1.4	P212121	64.99	108.46	113.03	90	90	90	58	100	866	5508	0.157	0.498		9.85815		0.05052		1.4	1.4	1.4	0	155147	1	0	33	20	26	21	ACT CD GOL VXX		ESTERASE FAMILY 1, FERULIC ACID, GLYCOSIDASE, HYDROLASE, XYLAN DEGRADATION
1WB9	2006	2.1	P212121	89.65	92.12	260.74	90	90	90	56.2	100	1344	13862	0.097	13.128		25.3663		0.51754		2.1	2.51	2.1	0.41	115677	9942	8.59	47	19	17	17	ADP MG		DNA-BINDING, ATP-BINDING, DNA BINDING, DNA REPAIR, MISMATCH RECOGNITION
1WBB	2006	2.5	P212121	89.55	92.49	261.26	90	90	90	56.2	100	912	13190	0.069	20.024		36.8361		0.5436		2.5	2.99	2.5	0.49	75216	12003	15.96	47	18	18	17	ADP MG		DNA-BINDING, ATP-BINDING, DNA BINDING, DNA REPAIR, MISMATCH RECOGNITION
1WBD	2006	2.4	P212121	89.62	92.04	260.98	90	90	90	56.2	100	878	13160	0.067	17.403		34.7878		0.50026		2.4	2.6	2.4	0.2	84583	6060	7.16	46	19	18	17	ADP MG		DNA-BINDING, ATP-BINDING, DNA BINDING, DNA REPAIR, MISMATCH RECOGNITION
1WBE	2005	1.36	P1211	55.74	35.39	58.42	90	116.55	90	38.49	100	804	2084	0.386	0.397		13.5812		0.02923		1.36	1.36	1.4	0.04	41882	676	1.61	66	1	17	16	DKA GOL		GLYCOLIPID TRANSFER PROTEIN, GLYCOLIPID TRANSFER, ACETYLATION, LIPID TRANSPORT
1WBH	2006	1.55	P212121	54.49	84.24	132.4	90	90	90	46.2	100	766	5440	0.141	0.325		11.8696		0.02738		1.55	1.55	1.55	0	87384	5	0.01	44	17	26	13	PO4		LYASE, ALDOLASE, KDPG ALDOLASE, ESCHERICHIA COLI
1WBI	2005	1.4	P212121	97.67	99.94	135.19	90	90	90	56.24	100	1075	9122	0.118	1.06		10.6069		0.09993		1.4	1.4	1.4	0	257866	0	0	7	49	19	25	BTN GOL SO4		AVIDIN-RELATED PROTEIN, AVIDIN RELATED PROTEIN, BIOTIN
1WBJ	2006	1.5	C121	182.04	59.56	67.41	90	94.56	90	51.53	100	777	5569	0.14	2.727		16.7185		0.16311		5.99	5.99	5.99	0	144691	142947	98.79	48	18	19	15	G3P NA PLP		LYASE, PYRIDOXAL PHOSPHATE, TRYPTOPHAN BIOSYNTHESIS
1WBQ	2005	2.3	C121	111.97	236.7	137.64	90	106.14	90	68.2	100	1351	14814	0.091	9.869		27.5967		0.35762		2.3	2.3	2.3	0	150167	2	0	41	19	18	22	CL MG OCS ZN		HYDROLASE, PROLINE-SPECIFIC PEPTIDASE, METALLOENZYME, PITA-BREAD FOLD, DINUCLEAR HYDROLASE, METAL BINDING PROTEIN
1WBX	2005	1.9	P43212	56.76	56.76	276	90	90	90	46.65	100	832	3677	0.226	0.38		19.0588		0.01994		1.9	1.9	1.9	0	36561	0	0	20	41	19	20			MHC CLASS I, INFLUENZA PEPTIDE, HA468, IMMUNE SYSTEM
1WBY	2005	2.3	P43212	56.55	56.55	277.65	90	90	90	52.12	100	500	3367	0.149	4.979		31.3024		0.15906		2.2	2.2	2.2	0	23980	0	0	19	42	20	19			IMMUNE SYSTEM, MHC CLASS I, INFLUENZA PEPTIDE, PA224, IMMMUNE SYSTEM
1WBZ	2005	2	P1211	89.17	91.26	67.18	90	111.37	90	56.44	100	1060	6952	0.152	0.844		26.2591		0.03214		2	2.06	2	0.06	63884	934	1.46	19	41	20	20			MHC CLASS I, INFLUENZA PEPTIDE, HA468, IMMUNE SYSTEM
1WC2	2006	1.2	P212121	45.47	52.41	80.29	90	90	90	48.2	100	842	1742	0.483	0.098		6.42272		0.01526		1.2	1.2	1.2	0	60556	0	0	13	29	36	22	ACT PEG		HYDROLASE, CELLULASE, CELLULOSE, DOUBLE-PSI FOLD, GLYCOSIDE HYDROLASE
1WC7	2005	2.33	P1211	63.48	81.69	79.33	90	89.98	90	35.8	100	534	6610	0.081		24.275		39.1129		0.62064								6	45	20	29	IOD PP3		ANTIBODY, CATALYTIC ANTIBODY, TRANSAMINATION, PYRIDOXAL-PHOSPHATE, PHOSPHOPYRIDOXYL-L-ALANINE
1WCB	2006	2.5	P1	57.9	60.3	64.6	79.4	78.2	80.8	34.7	100	1080	7167	0.151	5.711		18.2597		0.31277		2.29	2.29	2.29	0	33619	14	0.04	7	49	20	24	IOD PE1		CATALYTIC ANTIBODY, TRANSAMINATION, PYRIDOXAL-PHOSPHATE, HAPTEN, PHOSPHOPYRIDOXYL-L-LYSINE, IMMUNE SYSTEM
1WCD	2005	3	P63	258.93	258.93	347.19	90	90	120	54	100	0	3206	0	8.562		57.0585		0.15006		3	3	3	0	255304	0	0	10	45	21	24			VIRUS, NON-ENVELOPED ICOSAHEDRAL VIRUSES, DOUBLE-STRANDED RNA VIRUS PROTEIN, BIRNAVIRUS, TRANSCRIPTASE MACHINERY, HYDROLASE, MEMBRANE TRANSLOCATION ACTIVITY, EVOLUTION, ICOSAHEDRAL VIRUS
1WCF	2006	1.54	P6322	96.9	96.9	103.31	90	90	120	65.7	100	621	1596	0.389	6.142		13.9295		0.44093		1.54	1.54	1.54	0	42712	1	0	22	35	22	21	K PO4		STRUCTURAL GENOMICS, POTASSIUM, HYDROLASE
1WCG	2005	1.1	P1211	73.85	67.36	97.3	90	93.7	90	39.4	100	1476	9245	0.16	0.858		6.3202		0.13576		1.1	1.1	1.1	0	330432	9	0	47	15	19	19	GOL		APHID, BETA-GLUCOSIDASE, MYROSINASE, THIOGLUCOSIDASE, INSECT, GLUCOSIDASE, BETA-BARREL, HYDROLASE, GLYCOSIDASE
1WCI	2006	1.84	P3121	145.04	145.04	69.51	90	90	120	53.4	100	541	6497	0.083	7.612		14.0262		0.5427		1.84	1.84	1.84	0	71041	2	0	43	15	22	20	CL GOL K MN WWF		OXIDOREDUCTASE, KETOACID DEHYDROGENASE, BRANCHED-CHAIN, MULTI ENZYME COMPLEX, ACYLATION, OXIDATIVE DECARBOXYLATION, MAPLE SYRUP URINE DISEASE, THIAMINE DIPHOSPHATE, PHOSPHORYLATION, CONFORMATIONAL SWITCH, REACTIVITY, FLAVOPROTEIN, MAPLE SYRU URINE DISEASE, MITOCHONDRION, THIAMINE
1WCK	2005	1.36	P6322	68.56	68.56	163.35	90	90	120	52.1	100	1011	1170	0.864	7.296		12.7354		0.57289		1.36	1.36	1.36	0	48881	0	0	0	60	20	20	CAC		COLLAGEN-LIKE PROTEIN, BACTERIAL SURFACE ANTIGEN, JELLY- ROLL TOPOLOGY, STRUCTURAL PROTEIN
1WCQ	2005	2.1	P3221	143.26	143.26	160.25	90	90	120	46.7	100	840	14833	0.057	1.725		31.8126		0.05422		2.1	2.1	2.1	0	110803	0	0	3	48	25	24	DAN GOL NA		HYDROLASE, SIALIDASE, MICROMONOSPORA VIRIDIFACIENS, HYDROLASE NEURAMINIDASE, GLYCOSIDASE
1WCU	2005	1.5	P212121	30.05	57.51	76.13	90	90	90	33.7	100	1276	1469	0.869	0.345		8.25669		0.04178		1.5	1.5	1.5	0	21735	6	0.03	5	56	19	20	GOL		CARBOHYDRATE BINDING, CBM29, CBM29_1, CARBOHYDRATE BINDING MODULE
1WCV	2005	1.6	P43212	61.35	61.35	124.53	90	90	90	43.15	100	556	2051	0.271	0.786		16.3101		0.04819		1.6	1.6	1.6	0	32229	3	0.01	48	16	17	19	CL IOD		SOJ, ATPASE, BACTERIAL, CHROMOSOME SEGREGATION
1WCW	2005	1.3	P1211	35.55	66.31	55.68	90	91.78	90	46.66	100	940	2257	0.416	3.531		10.8252		0.32618		1.3	1.3	1.3	0	57964	0	0	49	20	14	17	GOL		UROPORPHYRINOGEN, PORPHYRIN, CONGENITAL ERYTHROPOIETIC PORPHYRIA, STRUCTURAL GENOMICS, RIKEN STRUCTURAL GENOMICS/PROTEOMICS INITIATIVE, RSGI, LYASE
1WCX	2005	2	P1211	35.55	66.11	55.86	90	91.4	90	46.14	100	678	2108	0.322	5.945		18.1715		0.32716		2	2	2	0	17472	0	0	48	21	14	17	GOL MSE		UROPORPHYRINOGEN, PORPHYRIN, CONGENITAL ERYTHROPOIETIC PORPHYRIA, STRUCTURAL GENOMICS, RIKEN STRUCTURAL GENOMICS/PROTEOMICS INITIATIVE, RSGI, LYASE
1WDP	2005	1.27	P3121	84.89	84.89	143.4	90	90	120	37.8	298	1544	4870	0.317	4.574	4.803	10.3831	10.6288	0.44052	0.45189	1.27	1.27	1.27	0	154121	0	0	40	12	23	25	SO4		(BETA/ALPHA)8 BARREL, HYDROLASE
1WDQ	2005	1.28	P3121	84.99	84.99	144.02	90	90	120	38.9	298	1128	4841	0.233	3.942	4.174	8.23867	8.78677	0.47848	0.47503	1.28	1.28	1.28	0	150248	0	0	40	12	23	25	MAL SO4		(BETA/ALPHA)8 BARREL, HYDROLASE
1WDR	2005	1.35	P3121	85.13	85.13	143.6	90	90	120	39	298	1566	5007	0.313	5.442	5.923	8.81705	9.24209	0.61721	0.64087	1.35	1.35	1.35	0	131326	0	0	39	12	23	26	CME GLC MAL SO4		(BETA/ALPHA)8 BARREL, HYDROLASE
1WDS	2005	1.64	P3121	84.61	84.61	143.11	90	90	120	55.08	298	1068	4792	0.223	0.469		4.81985		0.09731		1.38	1.38	1.38	0	96738	1	0	40	12	23	25	BGC GLC SO4		(BETA/ALPHA)8 BARREL, HYDROLASE
1WDX	2005	2.5	P1	28.73	44.77	51.12	89.83	83.37	85.41	40.6	100	468	2084	0.225	13.908		9.892		1.40598		2.63	2.2	2.2	0.43	11615	1909	16.44	5	49	23	23			SH3 DOMAIN, CONTRACTILE PROTEIN
1WE2	2005	2.3	P3221	62.91	62.91	90.92	90	90	120	56.19	100	515	1412	0.365	6.01		28.6238		0.20997		2.04	2.04	2.04	0	13119	0	0	61	12	15	12	ADP CL DHK MG		SHIKIMATE PATHWAY, SHIKIMATE KINASE, X-RAY CRYSTALLOGRAPHY, SYNCHROTRON, DRUG DESIGN, TRANSFERASE
1WE4	2005	1.7	P3221	72.71	72.71	98.27	90	90	120	53.46	100	890	2404	0.37	2.513		9.32246		0.26956		1.7	1.7	1.7	0	33594	0	0	42	19	24	15	SO4		HYDROLASE, ANTIBIOTIC RESISTANCE
1WE5	2005	2.4	P212121	161.34	174.79	209.63	90	90	90	56.2	100	570	37302	0.015	22.582		44.7322		0.50483		2.4	2.4	2.46	0.06	228751	5809	2.54	21	33	23	23	MES MSE		TIM BARREL, GLYCOSIDE HYDROLASE, GH FAMILY 31
1WK8	2005	1.7	P41212	102	102	84.88	90	90	90	51.78	100	1301	3205	0.406	1.731		23.8087		0.0727		1.65	1.65	1.65	0	54090	2	0	25	31	23	21	VMS		EDITING, CP1, ISOLEUCYL-TRNA SYNTHETASE, FIDELITY, THERMUS THERMOPHILUS, TRANSLATION, AMINO ACID, STRUCTURAL GENOMICS, RIKEN STRUCTURAL GENOMICS/PROTEOMICS INITIATIVE, RSGI, NPPSFA, NATIONAL PROJECT ON PROTEIN STRUCTURAL AND FUNCTIONAL ANALYSES, LIGASE
1WK9	2005	1.75	P6522	95.49	95.49	72.3	90	90	120	57.24	100	361	1351	0.267	0.339		10.4328		0.03249		1.7	1.7	1.7	0	21912	0	0	25	29	28	18	TSB		EDITING, CP1, VALYL-TRNA SYNTHETASE, FIDELITY, THERMUS THRMOPHILUS, TRANSLATION, AMINO ACID, THR-AMS, STRUCTURAL GENOMICS, RIKEN STRUCTURAL GENOMICS/PROTEOMICS INITIATIVE, RSGI, LIGASE
1WKA	2005	1.7	P6522	95.96	95.96	71.85	90	90	120	57.13	100	330	1311	0.252	3.081		16.8591		0.18275		1.7	1.7	1.7	0	21991	2	0.01	26	29	27	18			EDITING, CP1, VALYL-TRNA SYNTHETASE, FIDELITY, THERMUS THRMOPHILUS, TRANSLATION, AMINO ACID, STRUCTURAL GENOMICS, RIKEN STRUCTURAL GENOMICS/PROTEOMICS INITIATIVE, RSGI, LIGASE
1WKB	2005	2.05	H3	186.2	186.2	91.43	90	90	120	61.43	100	640	7475	0.086	1.33		29.8598		0.04454		2.05	2.05	2.05	0	73341	0	0	46	18	18	18	SO4		LEUCYL-TRNA SYNTHETASE, LEUCINE, AMINOACYL-TRNA, EDITING, AMINO ACID, AMINOACYLATION, PYROCOCCUS HORIKOSHII, TRNALEU, STRUCTURAL GENOMICS, RIKEN STRUCTURAL GENOMICS/PROTEOMICS INITIATIVE, RSGI, LIGASE
1WKG	2005	2.25	P212121	71.27	69.79	140.5	90	90	90	38.7	180	624	6574	0.095	7.084		17.9809		0.39397		2.05	2.1	2.05	0.05	42701	1082	2.53	41	19	23	17	POI		AMINOTRANSFERASE, PLP, RIKEN STRUCTURAL GENOMICS/PROTEOMICS INITIATIVE, RSGI, STRUCTURAL GENOMICS
1WKO	2005	1.8	P321	109.35	109.35	64.7	90	90	120	54.9	100	846	3084	0.274	3.699		19.848		0.18637		1.8	1.8	1.8	0	41659	0	0	14	35	23	28			CIS-PEPTIDE, PEBP, SIGNALING PROTEIN
1WKP	2005	2.6	P1	53.97	61.54	66.84	75.15	72.18	70.55	51.44	100	714	5412	0.132	30.295		27.9654		1.0833		2.49	2.49	2.49	0	23310	827	3.55	13	35	25	27	SO4		CIS-PEPTIDE, PEBP, SIGNALING PROTEIN
1WKU	2005	1.6	P1	38.5	45.96	67	86.67	87.8	87.33	39.04	100	1216	4085	0.298	10.506		13.6428		0.77008		1.55	1.55	1.55	0	61723	3	0	61	2	18	19			CALPONIN HOMOLOGY DOMAIN, ACTIN BINDING DOMAIN, CONTRACTILE PROTEIN
1WKV	2005	2	P43212	74.87	74.87	275.91	90	90	90	45.6	100	1036	6506	0.159	13.658		21.2094		0.64396		2	2	2	0	52803	1	0	44	19	20	17	ACT PLP		HOMODIMER, OPEN ALPHA/BETA FOLDING, TRANSFERASE
1WKW	2005	2.1	P43	87.77	87.77	38.36	90	90	90	58.97	100	538	1875	0.287	5.506		9.41863		0.58459		2.1	2.1	2.1	0	12894	0	0	31	23	20	26	GTA		TRANSLATION, INITIATION FACTOR, CAP-BINDING PROTEIN, MRNA- CAP, TRANSLATION/PROTEIN BINDING COMPLEX
1WKY	2005	1.65	P212121	70.68	79.48	80.42	90	90	90	45.6	100	692	3883	0.178	2.397	2.45	13.4794	13.9065	0.17783	0.17618	1.65	1.65	1.65	0	55202	0	0	26	32	23	19	CA CL NA		TIM BARREL, CATALYTIC DOMAIN, CBM, HYDROLASE
1WKZ	2005	3.4	P4212	152.68	152.68	66.85	90	90	90	55	100	438	4649	0.094	12.541	22.968	71.2249	75.4297	0.17608	0.3045	3.4	3.4	3.4	0	10950	1	0.01	75	1	11	13	SO4		TRANS-TYPE PRENYLTRANSFERASE, THERMOPHILIC, TRANSFERASE
1WL0	2005	3.2	P4212	149.97	149.97	68.23	90	90	90	55	100	402	4588	0.088	45.718	45.858	79.9462	81.9748	0.57186	0.55942	3.2	3.2	3.2	0	13015	0	0	73	1	12	14	SO4		TRANS-TYPE PRENYLTRANSFERASE, THERMOPHILIC, TRANSFERASE
1WL1	2005	3.45	P4212	150.31	150.31	68.72	90	90	90	55	100	351	4531	0.077	37.236	42.129	68.9615	71.7535	0.53995	0.58714	3.45	3.45	3.45	0	10717	2	0.02	73	1	12	14			TRANS-TYPE PRENYLTRANSFERASE, THERMOPHILIC, TRANSFERASE
1WL2	2005	2.8	I422	150.86	150.86	64.82	90	90	90	55	100	512	2496	0.205	7.725	8.96	46.2038	47.8878	0.16719	0.1871	2.8	2.8	2.8	0	9426	0	0	74	1	12	13	SO4		TRANS-TYPE PRENYLTRANSFERASE, THERMOPHILIC, TRANSFERASE
1WL3	2005	3.5	P4212	149.55	149.55	68.03	90	90	90	55	100	452	4533	0.1	57.448	63.113	75.8628	76.2855	0.75726	0.82733	3.5	3.5	3.5	0	10206	3	0.03	74	1	12	13			TRANS-TYPE PRENYLTRANSFERASE, THERMOPHILIC, TRANSFERASE
1WL4	2005	1.55	I222	57.86	109.83	155.69	90	90	90	58.8	100	1386	3577	0.387	4.098		11.323		0.36192		1.55	1.55	1.55	0	69372	0	0	38	23	19	20	COA CSO GOL SO4		THIOLASE FOLD, TRANSFERASE
1WL5	2005	2.26	I222	57.85	109.88	155.64	90	90	90	58.79	100	925	3184	0.291	5.727		23.594		0.24273		2.26	2.26	2.26	0	23254	0	0	40	23	18	19	CSO GOL SO4		THIOLASE FOLD, TRANSFERASE
1WL6	2005	2	P6422	177.73	177.73	96.48	90	90	120	72	113	1341	4160	0.322	1.835		18.6676		0.0983		2	2	2	0	56174	3	0.01	41	19	18	22	CL IPA MG XPE		PROLINE-SPECIFIC PEPTIDASE, METALLOENZYME, PITA-BREAD FOLD, HYDROLASE
1WL7	2005	1.9	P212121	40.27	77.81	89.68	90	90	90	38.5	100	626	2741	0.228	18.57	20.23	18.2773	19.108	1.01601	1.05872	1.9	1.9	1.9	0	22710	0	0	3	47	27	23	CA		ARABINANASE, ABN-TS, THERMOSTABLE ENZYME, GLYCOSIDE HYDROLASE, BACILLUS
1WL8	2005	1.45	P212121	46.81	63.48	65.16	90	90	90	45.1	100	684	1720	0.398	7.465		7.91336		0.94334		1.45	1.45	1.45	0	34978	0	0	25	31	25	19	ACY CL CSO SNN		TRANSFERASE, GATASES, RIKEN STRUCTURAL GENOMICS/PROTEOMICS INITIATIVE, RSGI, STRUCTURAL GENOMICS, LIGASE
1WL9	2005	1.9	P6422	177.42	177.42	96.42	90	90	120	71.9	113	1326	4125	0.321	2.082		18.6793		0.11146		1.9	1.9	1.9	0	65584	4	0.01	42	19	17	22	CL CSO MN		PROLINE-SPECIFIC PEPTIDASE, METALLOENZYME, PITA-BREAD FOLD, HYDROLASE
1WLE	2005	1.65	C2221	79.86	230.35	135.59	90	90	90	55.1	100	965	8106	0.119	4.527		17.4097		0.26003		1.64	1.69	1.64	0.05	145388	2889	1.99	41	20	21	18	SRP		LIGASE
1WLI	2005	1.6	P1211	36.67	79.39	39.97	90	91.25	90	35	100	932	2222	0.419	2.577		6.88621		0.37423		1.6	1.6	1.6	0	23610	1	0	19	47	22	12	FMN		ELECTRON TRANSPORT, FLAVOPROTEIN, FMN
1WLK	2005	1.9	P1211	60.16	57.96	62.02	90	91.54	90	40.03	100	1414	4252	0.333	4.749	4.732	10.9678	11.4351	0.43299	0.41381	1.9	1.9	1.9	0	33769	0	0	19	50	19	12	FMN		ELECTRON TRANSPORT, FLAVOPROTEIN, FMN
1WLR	2005	2.1	P6422	177.32	177.32	96.31	90	90	120	72	113	1103	3990	0.276	2.003		19.5005		0.10272		2.1	2.1	2.1	0	47222	2	0	41	19	18	22	CL IPA PG4		PROLINE-SPECIFIC PEPTIDASE, METALLOENZYME, PITA-BREAD FOLD, HYDROLASE
1WLS	2005	2.16	P21212	125.68	77.2	98.69	90	90	90	62.47	100	321	5344	0.06	2.263		21.4326		0.10559		2.16	2.16	2.16	0	51970	1	0	30	25	24	21	MSE		STRUCTURAL GENOMICS, HYDROLASE
1WLT	2005	1.9	P212121	47.15	73.14	126.24	90	90	90	49.4	95	384	3187	0.12	1.247		21.5609		0.05784		1.9	1.9	1.9	0	35170	0	0	10	51	21	18			JELLY ROLL-LIKE TOPOLOGY, FLATTENED BARREL, ISOMERASE
1WLU	2005	1.45	I4122	76.8	76.8	155.7	90	90	90	69.2	100	2	1047	0.002	5.482		14.0823		0.38928		1.45	1.45	1.45	0	41591	8	0.02	21	50	15	14	CL GOL		THIOESTERASE, HOT DOG FOLD, PHENYLACETIC ACID DEGRADATION, STRUCTURAL GENOMICS, RIKEN STRUCTURAL GENOMICS/PROTEOMICS INITIATIVE, RSGI, UNKNOWN FUNCTION
1WLV	2005	1.9	P1211	87.09	82.58	59.39	90	92.16	90	33.7	100	1481	7821	0.189	3.777		19.1651		0.19708		1.9	1.9	1.9	0	66307	0	0	22	50	15	13	ACT CL COA		THIOESTERASE, HOT DOG FOLD, PHENYLACETIC ACID DEGRADATION, STRUCTURAL GENOMICS, RIKEN STRUCTURAL GENOMICS/PROTEOMICS INITIATIVE, RSGI, UNKNOWN FUNCTION
1WLY	2005	1.3	C121	140.8	49.18	59.05	90	100.97	90	56.06	100	506	2765	0.183	12.03		13.5721		0.88638		1.3	1.37	1.3	0.07	94815	3461	3.65	34	27	18	21			NADPH-DEPENDENT OXIDOREDUCTASE, OXIDOREDUCTASE
1WLZ	2005	1.6	P1211	42.67	68.52	69.21	90	102.19	90	40.36	100	1095	3200	0.342	4.23		11.7295		0.36063		1.6	1.6	1.6	0	51547	0	0	61	5	15	19			EF-HAND LIKE, UNKNOWN FUNCTION
1WM5	2005	1.95	H3	121.67	121.67	45.71	90	90	120	54.85	100	620	1817	0.341	12.651		27.9573		0.45251		1.95	1.95	1.95	0	17115	0	0	62	3	14	21	SO4		TETRATRICOPEPTIDE REPEATS, HORMONE/GROWTH FACTOR COMPLEX
1WM6	2005	2.4	C2221	185.63	206.25	107.98	90	90	90	72.6	90	290	7427	0.039	15.269		31.3771		0.48663		2.4	2.4	2.4	0	80972	0	0	22	50	14	14	CL		THIOESTERASE, HOT DOG FOLD, PHENYLACETIC ACID DEGRADATION, STRUCTURAL GENOMICS, RIKEN STRUCTURAL GENOMICS/PROTEOMICS INITIATIVE, RSGI, UNKNOWN FUNCTION
1WM9	2005	2.2	C121	160.22	110.48	70.65	90	105.27	90	49.88	100	222	7677	0.029	9.12	10.078	26.9682	28.4115	0.33818	0.35472	2.2	2.2	2.2	0	58232	2	0	44	27	17	12	ZN		BETA BARREL, HYDROLASE, PTERIDINE, TETRAHYDROBIOPTERIN, STRUCTURAL GENOMICS, RIKEN STRUCTURAL GENOMICS/PROTEOMICS INITIATIVE, RSGI
1WMA	2005	1.24	P212121	54.45	55.35	95.93	90	90	90	40.3	110	1126	2850	0.395	1.988		5.78014		0.34394		1.24	1.24	1.24	0	82224	0	0	48	16	17	19	AB3 NDP P33 PE5 SO4		OXIDOREDUCTASE
1WMB	2005	2	P21212	64.34	99.03	110.23	90	90	90	63	100	989	4198	0.236	12.26		14.3729		0.85299		2	2	2	0	47777	0	0	54	14	15	17	CAC MG		NAD, NADH, SHORT CHAIN DEHYDROGENASE, OXIDOREDUCTASE
1WMG	2005	2.1	C121	124.88	47.21	121.18	90	119.56	90	47.9	100	890	4298	0.207	19.012	20.404	28.0332	29.1184	0.6782	0.70073	2.1	2.1	2.1	0	35889	1	0	64	0	19	17	MSE SO3 SO4		SIX HELIX BUNDLE, DEATH DOMAIN, APOPTOSIS, STRUCTURAL GENOMICS, NPPSFA, NATIONAL PROJECT ON PROTEIN STRUCTURAL AND FUNCTIONAL ANALYSES, RIKEN STRUCTURAL GENOMICS/PROTEOMICS INITIATIVE, RSGI
1WMI	2005	2.3	P21212	47.53	142.65	37.17	90	90	90	23.5	100	901	2544	0.354	19.081	20.035	31.923	33.2556	0.59772	0.60245	2.29	2.29	2.29	0	11137	1	0.01	41	23	15	21			TOXIN-ANTITOXIN COMPLEX, HYDROLASE-HYDROLASE INHIBITOR COMPLEX
1WMK	2006	3.6	P212121	86.19	143.29	255.72	90	90	90	53.66	100	550	19951	0.028	47.234		71.1025		0.66431		3.6	3.6	3.6	0	37261	6	0.02	34	16	25	25			PROTEIN KINASE, AUTOINHIBITORY HELIX, TRANSFERASE
1WMM	2005	2.2	P3121	95.69	95.69	44.22	90	90	120	60.9	100	122	1257	0.097	31.948		42.773		0.74692		2.2	2.2	2.38	0.18	12134	939	7.74	24	34	16	26			PYROCOCCUS HORIKOSHII, RIKEN STRUCTURAL GENOMICS/PROTEOMICS INITIATIVE, RSGI, STRUCTURAL GENOMICS, UNKNOWN FUNCTION
1WMN	2005	1.8	I121	157.68	63.09	184.09	90	111.76	90	58.8	100	728	10893	0.067	14.152		16.0625		0.88106		1.8	1.8	1.8	0	155353	15	0.01	12	43	22	23	CO TPQ		OXIDOREDUCTASE, COPPER, AMINE OXIDASE, TOPAQUINONE, TPQ, COBALT, BIOGENESIS
1WMO	2005	1.8	I121	157.68	62.99	183.67	90	111.83	90	58.6	100	744	10845	0.069	12.225		14.7472		0.82897		1.8	1.85	1.8	0.05	153016	3812	2.49	12	42	22	24	NI TPQ		OXIDOREDUCTASE, COPPER, AMINE OXIDASE, TOPAQUINONE, TPQ, NICKEL, BIOGENESIS
1WMP	2005	2	I121	157.58	63.38	184.2	90	112.47	90	58.8	100	662	10709	0.062	15.973		19.215		0.83128		2	2.11	2	0.11	112241	5748	5.12	13	43	21	23	CO		OXIDOREDUCTASE, COPPER, AMINE OXIDASE, TOPAQUINONE, COBALT, BIOGENESIS, INTERMEDIATE
1WMQ	2005	1.6	H3	76.21	76.21	133.56	90	90	120	30.3	298	558	2825	0.198	3.54		18.0367		0.19627		1.6	1.6	1.6	0	38073	0	0	39	31	17	13	HIS MG		HUTP, PROTEIN-RNA COMPLEX, ANTITERMINATION, RNA BINDING, TRANSCRIPTION REGULATION, TRANSCRIPTION/RNA COMPLEX
1WMR	2005	2.4	P212121	99.51	135.7	83.8	90	90	90	47.4	100	960	9361	0.103	5.537		13.1715		0.42038		2.4	2.4	2.4	0	45193	1	0	5	45	22	28	NAG NDG		PULLULAN, GLYCOSIDE HYDROLASE FAMILY 49, GLYCOPROTEIN, HYDROLASE
1WMW	2005	1.55	P43	139.88	139.88	73.35	90	90	90	50	100	1593	11326	0.141	2.387		10.9834		0.21733		1.55	1.55	1.55	0	182746	0	0	77	1	10	12			GGPP, PRENYL DIPHOSPHATE SYNTHASE, THERMUS, STRUCTURAL GENOMICS, RIKEN STRUCTURAL GENOMICS/PROTEOMICS INITIATIVE, RSGI, TRANSFERASE
1WN0	2005	2.2	C121	148.8	81.41	89.5	90	123.42	90	65	100	591	4278	0.138	6.291		36.4748		0.17248		2.26	2.2	2.2	0.06	42707	1103	2.58	81	0	13	6			FOUR-HELIX BUNDLE, SIGNALING PROTEIN, STRUCTURAL GENOMICS, NPPSFA, NATIONAL PROJECT ON PROTEIN STRUCTURAL AND FUNCTIONAL ANALYSES, RIKEN STRUCTURAL GENOMICS/PROTEOMICS INITIATIVE, RSGI
1WN1	2005	2.25	P212121	57.97	89	147.16	90	90	90	46.5	100	798	6143	0.13	5.379	4.975	27.9011	28.6801	0.19279	0.17347	2.25	2.25	2.25	0	36548	0	0	36	26	22	16	CO		PROLIDASE, PEPTIDASE, COBALT(II), STRUCTURAL GENOMICS, RIKEN STRUCTURAL GENOMICS/PROTEOMICS INITIATIVE, RSGI, HYDROLASE
1WN2	2005	1.2	P41212	49.67	49.67	85.79	90	90	90	37.3	100	848	1128	0.752	0.226		8.48445		0.02664		1.2	1.2	1.2	0	34325	0	0	44	26	16	14	NA		HYDROLASE, RIKEN STRUCTURAL GENOMICS/PROTEOMICS INITIATIVE, RSGI, STRUCTURAL GENOMICS
1WN3	2005	2.1	P1211	87.06	82.45	59.43	90	92.49	90	33.6	100	1235	7731	0.16	5.28		19.7628		0.26717		2.1	2.1	2.1	0	48737	1	0	23	50	14	13	ACT CL HXC		THIOESTERASE, HOT DOG FOLD, PHENYLACETIC ACID DEGRADATION, STRUCTURAL GENOMICS, RIKEN STRUCTURAL GENOMICS/PROTEOMICS INITIATIVE, RSGI, UNKNOWN FUNCTION
1WN5	2005	1.8	P212121	54.67	69.29	144.71	90	90	90	51.3	100	556	4077	0.136	11.848		18.8048		0.63005		1.7	1.7	1.7	0	58936	2	0	32	26	20	22	CAC ZN		HYDROLASE, CYTIDINE DEAMINASE FAMILY, TETRAMER
1WN6	2005	1.8	P43212	54.69	54.69	197.63	90	90	90	54.8	100	568	2068	0.275	15.736		20.2528		0.77698		1.8	1.8	1.8	0	27874	4	0.01	31	25	20	24	ARS BST ZN		HYDROLASE, CYTIDINE DEAMINASE FAMILY, ZINC, TETRAMER
1WN7	2005	2.75	P212121	74.34	111.13	111.56	90	90	90	51.9	100	361	6157	0.059	23.024		35.2497		0.65317		2.87	2.72	2.72	0.15	22659	792	3.5	37	20	21	22	GOL NI		TRANSFERASE
1WN9	2005	1.58	C121	74.66	54	36.2	90	113.93	90	49.21	93	384	1079	0.356	0.886		13.4101		0.06607		1.58	1.58	1.58	0	17936	0	0	41	25	17	17	ACY MSE		THERMUS THERMOPHILLUS, STRUCTURAL GENOMICS, RIKEN STRUCTURAL GENOMICS/PROTEOMICS INITIATIVE, RSGI, UNKNOWN FUNCTION
1WNA	2005	1.58	C2221	54.24	70.69	73.39	90	90	90	52.24	93	572	1084	0.528	8.038		17.4115		0.46165		1.58	1.58	1.58	0	19375	1	0.01	39	25	19	17	MSE		THERMUS THERMOPHILLUS, STRUCTURAL GENOMICS, RIKEN STRUCTURAL GENOMICS/PROTEOMICS INITIATIVE, RSGI, UNKNOWN FUNCTION
1WNF	2005	2.5	P21212	125.23	77.14	98.46	90	90	90	62.2	100	403	5437	0.074	5.738		29.3185		0.19571		2.5	2.5	2.5	0	33574	2	0.01	29	25	24	22	EDO		ALPHA AND BETA PROTEINS, RIKEN STRUCTURAL GENOMICS/PROTEOMICS INITIATIVE, RSGI, STRUCTURAL GENOMICS, HYDROLASE
1WNG	2005	2.1	P41212	104.91	104.91	137.34	90	90	90	61.2	100	888	4674	0.19	0.048		30.7912		0.00156		2.1	2.1	2.1	0	45377	7	0.02	38	23	20	19	SAH SO4		TRANSFERASE, METHYLTRANSFERASE, STRUCTURAL GENOMICS, NPPSFA, NATIONAL PROJECT ON PROTEIN STRUCTURAL AND FUNCTIONAL ANALYSES, RIKEN STRUCTURAL GENOMICS/PROTEOMICS INITIATIVE, RSGI
1WNH	2005	1.83	P43212	103.9	103.9	60	90	90	90	58	100	332	2059	0.161	1.661	1.757	29.6092	30.0207	0.0561	0.05853	1.83	1.83	1.83	0	29583	0	0	24	43	15	18			BI-CYSTATIN FOLD, CIS-PROLINE, HYDROLASE INHIBITOR
1WNL	2005	1.6	P1211	38.2	82.85	72.57	90	103.71	90	42.5	100	1784	4472	0.399	12.236	12.845	16.6098	17.1571	0.73667	0.74867	1.6	1.6	1.6	0	56724	0	0	25	31	23	21	ADP GOL		BIOTIN BIOSYNTHESIS, DIMER, STRUCTURAL GENOMICS, RIKEN STRUCTURAL GENOMICS/PROTEOMICS INITIATIVE, RSGI, LIGASE
1WNO	2005	2.1	P212121	95.68	100.46	134.29	90	90	90	65	100	1044	6775	0.154	1.049		18.4892		0.05674		2.1	2.1	2.1	0	74742	1	0	37	20	20	23	MG NAG NDG SO4		EIGHT-STRANDED BETA/ALPHA-BARREL, HYDROLASE
1WNT	2005	2.3	P1211	81.94	59.96	82.81	90	91.68	90	41	100	578	7598	0.076	29.225		31.1385		0.93855		3.27	5.96	2.98	2.98	32251	25249	78.29	47	17	18	18	NAP		7 STRANDED PARALLEL BETA SHEETS, 6 ALPHA HELICES, ROSSMANN FOLD, DINUCLEOTIDE CO-ENZYME BINDING MOTIF, OXIDOREDUCTASE
1WNU	2005	2.8	P212121	33.97	88.47	109.92	90	90	90	42.3	100	587	2620	0.224	18.992		40.2028		0.4724		2.8	2.8	2.8	0	8671	1	0.01	35	33	13	19	MSE SER ZN		HYDROLASE
1WO2	2005	2.01	P212121	70.09	113.3	117.22	90	90	90	70	100	824	4822	0.171	0.47		11.6287		0.04042		2.02	2.02	2.02	0	61315	1	0	28	24	27	21	BGC CA CL EDO GLC PCA		BETA-ALPHA-BARRELS, HYDROLASE
1WO8	2005	1.7	P3121	130.61	130.61	96.65	90	90	120	58.2	100	354	6357	0.056	2.95		15.4589		0.19083		1.7	1.7	1.7	0	104476	6	0.01	52	17	14	17	SO4		METHYLGLYOXAL SYNTHASE, THERMUS THERMOPHILUS HB8, STRUCTURAL GENOMICS, RIKEN STRUCTURAL GENOMICS/PROTEOMICS INITIATIVE, RSGI, LYASE
1WOC	2005	2	C121	103.52	70.32	74.81	90	131.59	90	43.07	100	1475	3270	0.451	16.145		19.1089		0.84489		2	2	8.94	6.94	26758	20563	76.85	6	66	16	12	MSE		OLIGONUCLEOTIDE BINDING FOLD, DNA BINDING PROTEIN
1WOF	2005	2	P1211	51.68	95.35	67.53	90	103.57	90	47.7	100	362	5059	0.072	25.623	26.127	28.2328	28.5514	0.90756	0.91509	2.01	2.01	2.01	0	42303	3	0.01	26	29	20	25	I12		ANTI-PARALLEL B-BARREL, ANTI-PARALLEL A-HELICES, HYDROLASE
1WOK	2005	3	P1211	90.05	77.08	113.72	90	117.43	90	46	100	814	11096	0.073	11.785		40.6256		0.29009		2.99	2.99	2.99	0	26338	0	0	35	18	22	25	CNQ		PROTEIN-INHIBITOR COMPLEX, TRANSFERASE
1WOL	2005	1.62	P3121	62.55	62.55	64.01	90	90	120	50	100	389	1091	0.357	0.73	0.687	16.1127	16.3399	0.04531	0.04204	1.62	1.62	1.62	0	18827	2	0.01	67	0	15	18	TBU		ALPHA HELIX, LOOP, UNKNOWN FUNCTION
1WOM	2005	2.5	P212121	77.51	82.4	137.36	90	90	90	65.1	100	490	4428	0.111	22.651		42.4146		0.53404		2.5	2.5	2.5	0	30951	3	0.01	49	18	18	15	MLA PGO		ALPHA/BETA HYDROLASE, SIGNALING PROTEIN
1WOV	2005	1.75	P1211	58.16	74.58	72.66	90	108.15	90	52.8	100	914	4655	0.196	1.805		14.0761		0.12823		1.7	1.7	1.7	0	56879	1	0	72	2	12	14	HEM		HOMO DIMER, OXIDOREDUCTASE
1WOW	2005	2.2	P1211	58.03	74.28	72.27	90	108.03	90	52.8	100	736	4474	0.165	12.985		15.7693		0.82344		2.18	2.18	2.18	0	29196	1	0	72	2	11	15	HEM		REDUCED FORM, OXIDOREDUCTASE
1WOX	2005	2.1	P1211	57.31	73.76	71.07	90	106.91	90	50.8	100	724	4327	0.167	12.923		14.6026		0.88498		2.1	2.1	2.1	0	33209	1	0	72	2	11	15	HEM NO		HOMO-DIMER, NO-BOUND HEME COMPLEX, OXIDOREDUCTASE
1WOY	2005	2	P212121	64.42	82.73	141.4	90	90	90	62.13	100	524	4452	0.118	9.727		18.0992		0.53743		2	2	2	0	46954	2	0	51	16	17	16	ZN		LIGASE, METAL-BINDING, CLASS 1A AMINOACYL-TRNA SYNTHETASE, ROSSMANN FOLD, MUTATION AT TYR225, STRUCTURAL GENOMICS, NPPSFA, NATIONAL PROJECT ON PROTEIN STRUCTURAL AND FUNCTIONAL ANALYSES, RIKEN STRUCTURAL GENOMICS/PROTEOMICS INITIATIVE, RSGI
1WOZ	2005	1.94	P213	84.67	84.67	84.67	90	90	90	50	100	445	1404	0.317	0		20.43		0		1.94	1.94	1.94	0	15249	0	0	70	8	9	13	MSE POG		STRUCTURAL GENOMICS, UNKNOWN FUNCTION
1WP0	2005	2.8	P212121	60.21	103.15	103.17	90	90	90	56.4	100	313	3909	0.08	3.328	2.845	49.4272	50.4547	0.06733	0.05639	2.78	2.78	2.78	0	16648	1	0.01	34	25	20	21	MSE		CU-BINDING PROTEIN, MITOCHONDRIAL ASSEMBLY FACTOR, REDOX, CHAPERONE
1WP4	2005	2	P212121	93.86	109.03	116.39	90	90	90	47.8	100	868	9776	0.089	6.141		21.723		0.2827		2	2	2	0	80570	1	0	56	14	15	15	NDP SO4		HYDROXYISOBUTYRATE, NADP, STRUCTURAL GENOMICS, RIKEN STRUCTURAL GENOMICS/PROTEOMICS INITIATIVE, RSGI, OXIDOREDUCTASE
1WP7	2005	2.2	P1	31.66	31.73	51.26	80.71	86.34	65.81	21.1		338	1569	0.215	19.921	20.991	27.2681	28.614	0.73056	0.73359	2.1	2.1	2.1	0	9858	72	0.73	90	0	3	7			NIPAH VIRUS, FUSION CORE, HEPTAD REPEAT, CRYSTAL STRUCTURE, VIRAL PROTEIN
1WP8	2005	2.2	P1	32.19	31.9	53.87	86.33	86.16	67.98	29.62		418	1670	0.25	16.285	17.655	15.0809	15.8164	1.07984	1.11625	2.2	2.2	2.2	0	9875	41	0.42	91	0	2	7			HENDRA VIRUS, FUSION CORE, HEPTAD REPEAT, CRYSTAL STRUCTURE, VIRAL PROTEIN
1WP9	2005	2.9	P1211	118.5	165.94	119.16	90	114.85	90	40	100	398	22913	0.017	11.161		61.3262		0.18199		2.78	2.78	2.78	0	103683	1	0	54	13	17	16	PO4		HELICASE, ATPASE, DNA REPLICATION, DNA REPAIR, DNA RECOMBINATION, HYDROLASE
1WPA	2005	1.5	P212121	33.02	35.31	107.82	90	90	90	53	100	633	1012	0.625	17.321		21.6009		0.80186		1.73	1.5	1.5	0.23	20580	2524	12.26	83	0	10	7			OCCLUDIN, COILED-COIL, ZO-1 BINDING, TRANSMEMBRANE PROTEIN, CELL ADHESION
1WPQ	2006	2.5	P43212	116	116	153.72	90	90	90	64.6	100	572	5993	0.095	4.056	1.116	21.1314	23.5279	0.19194	0.04743	2.46	2.46	2.46	0	38663	0	0	53	16	14	17	13P NAD SO4		NAD, GPD1, DEHYDROGENASE, DIHYDROXYACTONE COMPLEX, OXIDOREDUCTASE
1WPR	2005	2.6	P212121	77.2	81	136.93	90	90	90	65.1	100	342	4284	0.08	25.924		47.9904		0.54019		2.6	2.6	2.6	0	26939	2	0.01	48	19	18	15	GOL PMS		ALPHA/BETA HYDROLASE, SIGNALING PROTEIN
1WPS	2005	2.8	P213	96.82	96.82	96.82	90	90	90	47.6	298	473	2287	0.207	0		21.6036		0		2.78	2.78	2.78	0	7755	3	0.04	37	26	19	18			HUTP, RNA BINDING, ANTITERMINATION, TRANSCRIPTION REGULATION, RNA BINDING PROTEIN
1WPT	2005	2.7	P213	95.41	95.41	95.41	90	90	90	45.2	298	488	2211	0.221	0		53.793		0		2.6	2.6	2.6	0	8470	9	0.11	38	27	17	18			HUTP, RNA BINDING, ANTITERMINATION, TRANSCRIPTION REGULATION, RNA BINDING PROTEIN
1WPU	2005	1.48	H3	76.06	76.06	133.99	90	90	120	26.9	298	2068	2936	0.704	0.652		14.62		0.0446		1.48	1.48	1.48	0	47155	4	0.01	39	30	17	14	HIS MG		HUTP, RNA BINDING, HUTP-RNA COMPLEX, ANTITERMINATION, TRANSCRIPTION REGULATION, TRANSCRIPTION/RNA COMPLEX
1WPV	2005	1.7	P21212	77.79	80.88	75.17	90	90	90	50.3	298	2389	3899	0.613	3.677		20.5431		0.17899		1.68	1.68	1.68	0	52020	1	0	38	30	17	15	HIS MG		HUTP, RNA BINDING, ANTITERMINATION, TRANSCRIPTION REGULATION, L- HISTIDINE, CONFORMATIONAL CHANGE, ALLOSTERIC ACTIVATION, RNA BINDING PROTEIN
1WPX	2005	2.7	P212121	81.13	186.59	65.14	90	90	90	61	298	256	5063	0.051	13.596		37.1193		0.36628		2.7	2.7	2.7	0	27780	0	0	33	22	24	21	ACE NAG NDG SO4		CARBOXYPEPTIDASE INHIBITOR, SERINE PROTEINASE INHIBITOR, PROTEINASE- INHIBITOR COMPLEX, PHOSPHATIDYLETHANOLAMINE-BINDING PROTEIN, PHOSPHOLIPID, HYDROLASE
1WPY	2005	1.6	P1211	38.42	82.74	72.71	90	103.17	90	42.5	100	1650	4351	0.379	6.962	7.393	13.6515	14.007	0.50998	0.52781	1.6	1.6	1.6	0	57312	3	0.01	25	31	23	21	BTN MSE		BIOTIN, DIMER, STRUCTURAL GENOMICS, RIKEN STRUCTURAL GENOMICS/PROTEOMICS INITIATIVE, RSGI, LIGASE
1WQ3	2005	2	P3121	82.91	82.91	93.44	90	90	120	46.6	100	842	2852	0.295	1.758		24.8156		0.07084		2	2	2	0	25092	3	0.01	55	11	16	18	IYR		LIGASE, AMINOACYL-TRNA SYBTHETASE, PROTEIN-3-IODOTYROSINE COMPLEX, RIKEN STRUCTURAL GENOMICS/PROTEOMICS INITIATIVE, RSGI, STRUCTURAL GENOMICS
1WQ4	2005	2	P3121	82.91	82.91	92.99	90	90	120	46.8	100	536	2827	0.19	2.315		26.1035		0.08869		2	2	2	0	24867	0	0	55	11	16	18	TYR		LIGASE, AMINOACYL-TRNA SYNTHETASE, RIKEN STRUCTURAL GENOMICS/PROTEOMICS INITIATIVE, RSGI, STRUCTURAL GENOMICS
1WQ5	2005	2.3	C121	156.77	44.63	71.72	90	96.46	90	43.3	100	718	4264	0.168	17.743		25.1227		0.70625		2.43	2.3	2.3	0.13	21699	1095	5.05	50	14	13	23	GOL SO4		TRYPTOPHAN SYNTHASE, TRYPTOPHAN, RIKEN STRUCTURAL GENOMICS/PROTEOMICS INITIATIVE, RSGI, STRUCTURAL GENOMICS, LYASE
1WQ6	2005	2	P21212	60.72	75.44	30.78	90	90	90	37.9	100	836	1099	0.761	8.497		26.3225		0.3228		2	2	2	0	10065	2	0.02	89	0	2	9	MSE		NHR2, ETO, AML1-ETO, ONCOPROTEIN
1WQ7	2005	1.6	P1211	38.6	78.26	70.15	90	101.48	90	38.14	100	1760	4221	0.417	14.133	14.476	15.6122	16.0097	0.90525	0.9042	1.6	1.6	1.6	0	51775	1	0	27	34	20	19			BIOTIN BIOSYNTHESIS, DIMER, STRUCTURAL GENOMICS, RIKEN STRUCTURAL GENOMICS/PROTEOMICS INITIATIVE, RSGI, LIGASE
1WQA	2005	2	P1211	77.65	137.92	98.41	90	93.27	90	51.28	100	1697	14766	0.115	11.906		21.3334		0.55809		2	2	2.11	0.11	137227	5366	3.91	40	22	21	17	MG		ALPHA-BETA PROTEIN, UNPHOSPHORYLATED FORM, ENZYME-METAL COMPLEX, ISOMERASE
1WQF	2005	2.65	P1211	56.16	33.79	62.55	90	112.32	90	52.6	298	480	1503	0.319	14.84		27.4744		0.54014		2.62	2.62	2.68	0.06	6390	112	1.75	61	14	16	9	CD		TRANSLATION FACTOR, TRIPLE-HELIX BUNDLE, PROTEIN SYNTHESIS, TRANSLATION
1WQG	2005	2.15	P1211	55.5	33.39	61.37	90	112.42	90	50.5	100	970	1727	0.562	7.225		14.3543		0.50333		2.14	2.14	2.14	0	11385	1	0.01	63	15	12	10	CD		TRANSLATION FACTOR, TRIPLE-HELIX BUNDLE, PROTEIN SYNTHESIS, TRANSLATION
1WQH	2005	2.9	P1211	56.32	33.79	62.38	90	112.54	90	52.5	298	318	1414	0.225	20.784		74.0438		0.2807		3.06	2.9	2.9	0.16	4710	265	5.63	60	11	17	12	CD		TRANSLATION FACTOR, TRIPLE-HELIX BUNDLE, PROTEIN SYNTHESIS, TRANSLATION
1WQJ	2005	1.6	P212121	34.47	54.28	74.55	90	90	90	43	100	603	1179	0.511	5.028		22.0348		0.22818		1.6	1.6	1.6	0	18286	0	0	25	21	23	31			PROTEIN-PROTEIN COMPLEX, DISULFIDE RICH, DISULFIDE BOND LADDER, PROTEIN BINDING/HORMONE/GROWTH FACTOR COMPLEX
1WQL	2005	2.2	P213	147.04	147.04	147.04	90	90	90	65	100	122	5473	0.022	0		16.6735		0		2.2	2.2	2.2	0	53775	0	0	32	28	23	17	FE2 FES OXY		BIPHENYL DIOXYGENASE, CUMENE DIOXYGENASE, NAPHTHALENE DIOXYGENASE, POLYCHLORINATED BIPHENYL DEGRADATION, RIESKE NON-HEME IRON DIOXYGENASE, OXIDOREDUCTASE
1WQS	2005	2.8	P61	128.89	128.89	118.08	90	90	120	67.15	100	333	5367	0.062	22.565		56.8968		0.3966		2.8	2.8	2.8	0	27447	2	0.01	5	42	31	22	HG TAR TLA		CRYSTAL STRUCTURE, NOROVIRUS, 3C-LIKE PROTEASE, CHYMOTRYPSIN LIKE PROTEASE, OXYANION HOLE, NORWALK-LIKE VIRUS, HYDROLASE
1WQV	2005	2.5	P212121	71.39	82.42	123.51	90	90	90	52.39	100	423	5055	0.084	9.032		18.1769		0.49689		2.59	2.52	2.39	0.2	27031	3224	11.93	16	37	23	24	BGC CA CGU FUC PSM		SERINE PROTEASE, HYDROLASE-HYDROLASE INHIBITOR COMPLEX
1WQW	2005	1.45	P1211	38.35	82.83	72.79	90	102.15	90	42.5	100	2389	4822	0.495	9.103	9.691	12.6996	13.1493	0.71679	0.737	1.45	1.45	1.45	0	74240	0	0	26	32	22	20	BT5		BIOTIN PROTEIN LIGASE, DIMER, STRUCTURAL GENOMICS, RIKEN STRUCTURAL GENOMICS/PROTEOMICS INITIATIVE, RSGI, LIGASE
1WQY	2005	2	P3221	32.9	32.9	96.1	90	90	120	50.12	93	294	491	0.599	3.935	4.666	18.6439	18.8011	0.21106	0.24818	1.6	1.6	1.6	0	8417	2	0.02					DOD		B-DNA, HYDRATION, HYDROGEN, DNA
1WR2	2005	2	P212121	46.35	60.64	96.13	90	90	90	50.8	100	354	2036	0.174	7.51		36.4372		0.20611		2	2	2	0	18886	1	0.01	38	28	14	20			PYROCOCCUS HORIKOSHII, STRUCTURAL GENOMICS, NPPSFA, NATIONAL PROJECT ON PROTEIN STRUCTURAL AND FUNCTIONAL ANALYSES, RIKEN STRUCTURAL GENOMICS/PROTEOMICS INITIATIVE, RSGI, UNKNOWN FUNCTION
1WR6	2005	2.6	P212121	56.03	113.63	114.7	90	90	90	42.6	100	673	5327	0.126	21.005		45.0713		0.46604		2.6	2.6	2.6	0	21951	0	0	48	14	17	21	MSE		THREE-HELIX BUNDLE, UBIQUITIN-BINDING PROTEIN, CLATHRIN COAT ADAPTOR PROTEIN, PROTEIN TRANSPORT/SIGNALING PROTEIN COMPLEX
1WRA	2005	2	P41212	98.3	98.3	172.6	90	90	90	57	100	889	5421	0.164	0.42		17.6044		0.02386		2	2	2	0	55953	1	0	24	27	24	25	CA FE MPD PC		PHOSPHOCHOLINE, IRON, ESTERASE, CHOLINE, BINDING, DOMAIN, STREPTOCOCCUS, PNEUM, METALLO, LACTAMASE, PCE, CBPE, HYDROLASE
1WRD	2005	1.75	F432	168.32	168.32	168.32	90	90	90	49.6	100	906	1677	0.54	0		18.9599		0		1.75	1.75	1.75	0	20997	0	0	54	15	16	15			THREE-HELIX BUNDLE, UBIQUITIN-BINDING PROTEIN, PROTEIN TRANSPORT- SIGNALING PROTEIN COMPLEX
1WRK	2006	2.15	P212121	40.33	47.9	98.64	90	90	90	48.6	90	215	1490	0.144	8.21		31.6315		0.25955		2.14	2.14	2.14	0	10593	0	0	62	2	18	18	CA TFP		EF-HAND, CONTRACTILE PROTEIN
1WRL	2006	2.6	P1211	48.93	67.46	90.28	90	96.75	90	49.7	90	518	4301	0.12	14.312		40.1317		0.35663		2.61	2.61	2.61	0	17894	1	0.01	60	2	22	16	CA TFP		EF-HAND, CONTRACTILE PROTEIN
1WRM	2005	1.5	C121	84.03	49.32	47.33	90	119.51	90	49.4	100	279	1336	0.209	21.434		19.0553		1.12483		1.73	1.5	1.5	0.23	24804	1746	7.04	46	15	22	17	MES		PHOSPHATASE, DSP, JNK, HYDROLASE
1WRN	2005	2.3	P21212	77.76	81.4	76.04	90	90	90	50.6	298	1732	3653	0.474	12.689		42.7696		0.29668		2.2	2.2	2.2	0	24547	0	0	38	30	17	15	HIS MN PEG		HUTP, RNA BINDING PROTEIN, ANTITERMINATION, L-HISTIDINE, METAL IONS, CONFORMATIONAL CHANGE
1WRO	2005	2.35	P21212	78.22	81.14	75.97	90	90	90	50.6	298	1648	3609	0.457	6.308		33.4924		0.18834		2.35	2.35	2.35	0	20697	0	0	38	30	18	14	BA HIS		HUTP, RNA BINDING PROTEIN, ANTITERMINATION, L-HISTIDINE, METAL IONS, CONFORMATIONAL CHANGE
1WRQ	2005	2.2	H3	75.8	75.8	133.35	90	90	120	39.06	298	608	2823	0.215	10.564		19.7665		0.53444		2.2	2.2	2.2	0	14514	0	0	39	31	17	13	HIS MG		HUTP, RNA BINDING PROTEIN, ANTITERMINATION, L-HISTIDINE, METAL IONS, CONFORMATIONAL CHANGE, TRANSCRIPTION/RNA COMPLEX
1WRR	2005	1.64	I222	80.39	96.47	106.13	90	90	90	55.8	283	1500	2623	0.572	10.687		17.412		0.61377		1.64	1.64	1.64	0	50756	0	0	28	39	12	21	SAC UNC		OXIDOREDUCTASE, URIC ACID DEGRADATION, DIMERIC BARREL, TUNNEL-SHAPED PROTEIN
1WRU	2005	2.1	H3	126.56	126.56	64.21	90	90	120	49.2	100	679	2697	0.252	14.938		47.838		0.31226		2.07	2.07	2.07	0	23277	6	0.03	19	44	15	22			BACTERIOPHAGE MU, BASEPLATE, GENE PRODUCT 44, STRUCTURAL PROTEIN
1WRZ	2006	2	C121	66.07	33.76	73.87	90	110.04	90	37.5	100	559	1462	0.382	5.51		18.7919		0.29321		2	2	2	0	10397	1	0.01	58	4	20	18	CA		CALMODULIN, PROTEIN KINASE, METAL BINDING PROTEIN-TRANSFERASE COMPLEX
1WS0	2005	1.7	P212121	44.33	42.8	84.81	90	90	90	48	100	508	1303	0.39	6.639	7.425	11.9139	13.1739	0.55725	0.56361	1.53	1.53	1.53	0	24051	0	0	27	36	15	22	NI		ALPHA + BETA TOPOLOGY, HYDROLASE
1WS1	2005	2	P212121	41.31	44.56	84.47	90	90	90	46	100	510	1310	0.389	15.526		17.0337		0.91149		2	2	2	0	10263	0	0	28	36	13	23	BB2 NI		ALPHA+BETA TOPOLOGY, ACTINONIN COMPLEX, HYDROLASE
1WS2	2005	2.7	P3121	140.18	140.18	151.18	90	90	120	61.25	291	214	9572	0.022	2.088		41.783		0.04997		2.7	2.7	2.7	0	47538	0	0	27	42	12	19	SAC URN		OXIDOREDUCTASE, URIC ACID DEGRADATION, DIMERIC BARREL, TUNNEL-SHAPED PROTEIN
1WS3	2005	3.2	P3121	140.6	140.6	151.08	90	90	120	61.72	291	180	9507	0.019	0		45.4676		0		3.2	3.2	3.2	0	28896	0	0	27	42	13	18	SAC URA		OXIDOREDUCTASE, URIC ACID DEGRADATION, DIMERIC BARREL, TUNNEL-SHAPED PROTEIN
1WS4	2005	1.9	P212121	79.29	99.42	105.46	90	90	90	60.2	298	448	4916	0.091	7.729		23.2248		0.33279		1.9	1.9	1.9	0	65793	0	0	0	64	14	22	AMG GYP		BETA-PRISM-I FOLD, POST TRANSLATIONAL PROTEOLYSIS, LECTIN, GALACTOSE-SPECIFIC, SUGAR BINDING PROTEIN
1WS5	2005	1.9	P212121	78.48	99.1	105.66	90	90	90	60.2	298	474	4917	0.096	9.407		21.6909		0.43368		1.9	1.9	1.9	0	65088	0	0	0	64	14	22	MMA		BETA-PRISM-I FOLD, POST TRANSLATIONAL PROTEOLYSIS, LAECTIN, GALACTOSE-SPECIFIC, SUGAR BINDING PROTEIN
1WS6	2006	2.5	P3121	58.76	58.76	101.66	90	90	120	54.57	174	372	1406	0.265	0.051		25.777		0.00198		2.4	2.4	2.4	0	8376	0	0	34	27	18	21	MSE		METHYLTRANSFERASE, STRUCTURAL GENOMICS, RIKEN STRUCTURAL GENOMICS/PROTEOMICS INITIATIVE, RSGI, TRANSFERASE
1WS9	2005	2.3	I41	122.4	122.4	106.11	90	90	90	48.2	100	322	6308	0.051	13.284		29.4194		0.45154		2.3	2.3	2.3	0	34652	2	0.01	57	15	17	11			DEHYDROGENASE, STRUCTURAL GENOMICS, NPPSFA, NATIONAL PROJECT ON PROTEIN STRUCTURAL AND FUNCTIONAL ANALYSES, RIKEN STRUCTURAL GENOMICS/PROTEOMICS INITIATIVE, RSGI, OXIDOREDUCTASE
1WSP	2006	2.9	P61	92.13	92.13	85.54	90	90	120	63	100	400	2273	0.176	1.729		51.4578		0.0336		2.9	2.9	2.9	0	9213	0	0	8	45	21	26	BEZ HG		SIGNALING PROTEIN
1WSR	2005	2	P212121	54.17	128.52	136.17	90	90	90	57.2	100	1725	6888	0.25	5.329		13.6293		0.391		2	2	2	0	64910	1	0	25	33	25	17	SO4		GLYCINE-CLEAVAGE SYTEM, AMINOMETHYL TRANSFERASE
1WSS	2005	2.6	P212121	71.56	82.3	123.52	90	90	90	53	100	368	5055	0.073	6.351		15.9671		0.39776		2.5	2.5	2.5	0	25888	1	0	14	37	24	25	3CB BGC CA CGU FUC		SERINE PROTEASE, HYDROLASE-BLOOD CLOTTING COMPLEX
1WST	2005	1.95	C2221	73.93	117.78	115.87	90	90	90	53.2	90	315	3584	0.088	8.783		14.3102		0.61376		1.95	1.95	1.95	0	37213	0	0	48	15	17	20	PLP		ALPHA AND BETA, TRANSFERASE
1WSU	2005	2.3	P21212	81.86	169.81	71.83	90	90	90	61.9	100	799	5484	0.146	22.704		39.681		0.57216		2.3	2.3	2.3	0	41657	2	0	59	12	16	13			WINGED-HELIX, TRANSLATION/RNA COMPLEX
1WSV	2005	2.6	P212121	54.67	129.06	135.76	90	90	90	57.7	100	1098	6475	0.17	3.227		23.7137		0.13608		2.23	2	2	0.23	58811	2392	4.07	25	32	26	17	SO4 THH		GLYCINE-CLEAVAGE SYTEM, AMINOMETHYL TRANSFERASE
1WT5	2005	2.1	P65	63.28	63.28	225.34	90	90	120	52.5	100	434	3644	0.119	8.079		38.9336		0.20751		2.07	2.07	2.07	0	30340	0	0	5	48	23	24			HUMANIZED ANTIBODY, IMMUNE SYSTEM
1WT6	2005	1.6	P212121	39.08	46.16	143.38	90	90	90	48	100	613	1912	0.321	12.734		17.2278		0.73915		1.74	1.6	1.6	0.14	33814	1894	5.6	94	0	0	6			COILED-COIL, KINASE ACTIVATION, DMPK, MOLECULAR REPLACEMENT, TRANSFERASE
1WT9	2006	2.01	P1211	35.08	53.75	67.91	90	98.7	90	43.06	298	278	2187	0.127	15.63		20.2155		0.77317		2.01	2.01	2.01	0	15616	0	0	22	32	20	26	CA		AA-X-BP-I, C-TYPE LECTIN-LIKE PROTEINS, SNAKE VENOM, AGKSITRODON ACUTUS, BLOOD CLOTTING
1WTF	2005	1.6	P1211	52.46	63.39	56.86	90	95.06	90	54.13	100	1304	3299	0.395	9.325	9.759	8.26426	8.45867	1.12835	1.15373	1.59	1.59	1.59	0	49192	0	0	22	17	33	28	COA F3S SO4		3FE-4S CLUSTER, COENZYME A, FERREDOXIN, COMPLEX, ELECTRON TRANSPORT
1WTG	2005	2.2	P212121	71.28	82.32	123.38	90	90	90	53	100	564	5248	0.107	4.77		11.7349		0.40648		2.2	2.2	2.2	0	36249	1	0	16	37	23	24	3BP BGC CA CGU FUC		SERINE PROTEASE, HYDROLASE/BLOOD CLOTTING COMPLEX
1WTH	2005	2.8	H32	137.13	137.13	396.04	90	90	120	64	100	14	7575	0.002	32.022		43.7596		0.73177		2.8	2.8	2.8	0	35805	1	0	19	23	23	35	K PO4		TRIPLE-STRANDED BETA-HELIX, OB FOLD, PSEUDOHEXAMER, T4 TAIL LYSOZYME, HUB, GP5-GP27, HYDROLASE-STRUCTURAL PROTEIN COMPLEX
1WTJ	2005	1.55	P212121	67.44	68.97	178.95	90	90	90	57.07	100	1062	5674	0.187	11.581		15.8984		0.72844		1.55	1.55	1.55	0	119102	4	0	42	20	20	18			NADPH DEPENDENT ENZYME, OXIDOREDUCTASE
1WTO	2005	1.5	P212121	36.9	47.17	60.26	90	90	90	39.6	150	736	1045	0.704	4.406	4.64	18.241	18.6022	0.24154	0.24943	1.5	1.5	1.5	0	16707	2	0.01	28	54	11	7			COMPLEX CHROMATIN PROTEIN/DNA, MINOR-GROOVE DNA BINDING, ARCHEA, KINKED-DNA, INTERCALATION, SAC7D MUTANT, DNA BINDING PROTEIN/DNA COMPLEX
1WTP	2005	1.9	P1211	38.22	47.89	52.49	90	102.67	90	35	150	881	1827	0.482	11.939	12.678	29.7206	30.5119	0.40171	0.41551	1.88	1.88	1.88	0	14840	0	0	28	55	11	6	BRU		COMPLEX CHROMATIN PROTEIN/DNA, MINOR-GROOVE DNA BINDING, ARCHEA, KINKED-DNA, INTERCALATION, SAC7D MUTANT, DNA BINDING PROTEIN/DNA COMPLEX
1WTQ	2005	1.7	P1211	31.24	50.05	35.77	90	108.96	90	40.2	150	665	1075	0.619	3.504	3.505	12.5142	12.5394	0.28	0.27952	1.68	1.68	1.68	0	11160	0	0	23	52	19	6			COMPLEX CHROMATIN PROTEIN/DNA, MINOR-GROOVE DNA BINDING, ARCHEA, KINKED-DNA, INTERCALATION, SAC7D MUTANT, DNA BINDING PROTEIN/DNA COMPLEX
1WTR	2005	1.8	P212121	34.51	49.51	76.57	90	90	90	51.1	150	368	996	0.369	8.568		25.9149		0.33062		1.8	1.8	1.8	0	12288	1	0.01	27	53	11	9			COMPLEX CHROMATIN PROTEIN/DNA, MINOR-GROOVE DNA BINDING, ARCHEA, KINKED-DNA, INTERCALATION, SAC7D MUTANT, DNA BINDING PROTEIN/DNA COMPLEX
1WTV	2005	1.6	P212121	35.92	47.97	77.78	90	90	90	52.73	150	321	973	0.33	8.629	9.271	20.4915	21.2298	0.4211	0.4367	1.6	1.6	1.6	0	17920	0	0	28	55	11	6			COMPLEX CHROMATIN PROTEIN/DNA, MINOR-GROOVE DNA BINDING, ARCHEA, KINKED-DNA, INTERCALATION, SAC7D MUTANT, DNA BINDING PROTEIN/DNA COMPLEX
1WTW	2005	2.2	P212121	35.39	48.23	69.58	90	90	90	50.18	150	490	911	0.538	19.873		44.8128		0.44347		2.21	2.21	2.21	0	5971	0	0	27	53	9	11			COMPLEX (CHROMATIN PROTEIN/DNA), MINOR-GROOVE DNA BINDING, ARCHEA, KINKED-DNA, INTERCALATION, SAC7D MUTANT, DNA BINDING PROTEIN/DNA COMPLEX
1WTX	2005	2.2	P212121	36.11	50.44	78.15	90	90	90	55.86	150	262	947	0.277	19.362	21.116	40.9042	42.2791	0.47335	0.49944	2.2	2.2	2.2	0	7470	2	0.03	27	50	11	12			COMPLEX CHROMATIN PROTEIN/DNA, MINOR-GROOVE DNA BINDING, ARCHEA, KINKED-DNA, INTERCALATION, SAC7D MUTANT, DNA BINDING PROTEIN/DNA COMPLEX
1WU4	2005	1.35	P212121	52.69	86.02	87.92	90	90	90	44.3	100	890	3659	0.243	9.484		10.5039		0.9029		1.35	1.35	1.35	0	88539	0	0	51	9	21	19	GOL NI		(ALPLA/ALPHA)6 BARREL, GLYCOSIDE HYDROLASE FAMILY 8, HYDROLASE
1WU5	2005	2.2	P212121	52.3	85.42	87.44	90	90	90	44.3	100	568	3392	0.167	8.661		17.1801		0.50413		2.21	2.21	2.21	0	20354	1	0	51	9	22	18	GOL NI XYP		(ALPLA/ALPHA)6 BARREL, GLYCOSIDE HYDROLASE FAMILY 8, HYDROLASE
1WU6	2005	1.45	P212121	53.3	86.61	87.71	90	90	90	44.3	100	708	3605	0.196	6.999		9.21047		0.7599		1.45	1.45	1.45	0	72810	0	0	51	8	22	19	GOL NI XYP		(ALPLA/ALPHA)6 BARREL, GLYCOSIDE HYDROLASE FAMILY 8, HYDROLASE
1WU7	2005	2.4	P212121	60.7	101.73	167.23	90	90	90	52.7	100	667	6955	0.096	10.582		34.8181		0.30392		2.4	2.4	2.4	0	41262	4	0.01	39	21	20	20	MSE		LIGASE, STRUCTURAL GENOMICS, DIMER
1WU8	2005	2.6	P4122	138.76	138.76	139.69	90	90	90	68.3	100	237	6384	0.037	3.355		36.8473		0.09105		2.6	2.6	2.6	0	42530	5	0.01	27	30	23	20	ADN MSE		STRUCTURAL GENOMICS, RIKEN STRUCTURAL GENOMICS/PROTEOMICS INITIATIVE, RSGI, UNKNOWN FUNCTION
1WU9	2005	1.54	P1211	32	37.3	56.5	90	105.4	90	30	100	579	1149	0.504	15.09		14.9703		1.008		1.54	1.54	1.54	0	19185	1	0.01	83	0	8	9			EB1-LIKE STRUCTURAL MOTIF, APC/DYNACTIN BINDING DOMAIN, COILED COIL, STRUCTURAL PROTEIN
1WUD	2005	2.2	P212121	38.3	64.61	98.11	90	90	90	43	100	521	1901	0.274	0.446		21.1322		0.02111		2.2	2.2	2.2	0	12879	5	0.04	74	0	12	14	MSE		RECQ, DNA-BINDING DOMAIN, HRDC, HELICASE, HYDROLASE
1WUN	2005	2.4	P212121	71.29	82.53	123.53	90	90	90	53	100	439	5091	0.086	8.355		15.0519		0.55508		2.2	2.2	2.2	0	37092	0	0	16	36	23	25	BGC CA CGU FUC P5B		SERINE PROTEASE, HYDROLASE/BLOOD CLOTTING COMPLEX
1WUQ	2005	2	C121	160.8	110.96	70.46	90	105.53	90	50.2	100	160	7737	0.021	15.948	16.713	25.4762	26.3693	0.626	0.63381	2	2	2	0	79691	1	0	45	27	16	12	8GT ZN		BETA BARREL, PROTEIN-INHIBITOR COMPLEX, HYDROLASE, PTERIDINE, TETRAHYDROBIOPTERIN, STRUCTURAL GENOMICS, NPPSFA, NATIONAL PROJECT ON PROTEIN STRUCTURAL AND FUNCTIONAL ANALYSES, RIKEN STRUCTURAL GENOMICS/PROTEOMICS INITIATIVE, RSGI
1WUR	2005	1.82	C121	160.57	110.56	70.53	90	105.78	90	50	100	169	7908	0.021	9.535	10.507	18.348	19.1492	0.51968	0.54869	1.82	1.82	1.82	0	103252	0	0	45	27	15	13	8DG ZN		BETA BARREL, PROTEIN-INHIBITOR COMPLEX, HYDROLASE, PTERIDINE, TETRAHYDROBIOPTERIN, STRUCTURAL GENOMICS, NPPSFA, NATIONAL PROJECT ON PROTEIN STRUCTURAL AND FUNCTIONAL ANALYSES, RIKEN STRUCTURAL GENOMICS/PROTEOMICS INITIATIVE, RSGI
1WUV	2006	2.3	C2221	100.9	115.35	241.08	90	90	90	65.4	100	468	7640	0.061	4.518		20.7201		0.21805		2.3	2.3	2.3	0	61881	1	0	5	47	25	23	CA MN		BETA SHEET STRUCTURE, NATIVE PROTEIN, PLANT PROTEIN
1WUW	2005	1.9	P41212	68.66	68.66	47.47	90	90	90	56.58	298	373	824	0.453														40	9	31	20	SER TSU		CRAMBIN FOLD, DIMER, PLANT PROTEIN
1WV3	2005	1.75	P212121	45.37	66.01	88.29	90	90	90	48.55	100	632	1698	0.372	5.955		16.1193		0.36943		1.75	1.75	1.75	0	27431	0	0	5	48	27	20	CL MSE		ATPASE, STRUCTURAL GENOMICS, UNKNOWN FUNCTION
1WV5	2005	2.3	P41212	44.44	44.43	69.53	90	90	90	55.32	100	154	444	0.347	5.011		60.1132		0.08336		2.3	2.3	2.3	0	3367	1	0.03					2BT MG		DNA
1WV6	2005	2.55	P41212	43.57	43.57	69.94	90	90	90	53.79	100	102	411	0.248	15.321		68.5428		0.22352		2.55	2.55	2.55	0	2402	1	0.04					2BT SR		DNA
1WV7	2005	2.7	P212121	71.34	82.34	123.56	90	90	90	53	100	368	5027	0.073	10.303		17		0.60606		2.5	2.5	2.5	0	22767	0	0	16	36	24	24	5PI BGC CA CGU FUC		SERINE PROTEASE, HYDROLASE/BLOOD CLOTTING COMPLEX
1WV8	2005	2.2	P6422	51.9	51.9	117.73	90	90	120	56	100	271	579	0.468	0.195		36.5957		0.00533		2.2	2.2	2.2	0	5228	0	0	25	30	20	25	MSE		HYPOTHETICAL, STRUCTURAL GENOMICS, UNKNOWN FUNCTION, NOVEL FOLD, RIKEN STRUCTURAL GENOMICS/PROTEOMICS INITIATIVE, RSGI
1WV9	2005	2	P31	45.22	45.22	79.51	90	90	120	44	100	254	1465	0.173	2.254		36.569		0.06164		2.01	2.01	2.01	0	12177	4	0.03	30	18	21	31	MSE		RHODANESE, CDC25, PHOSPHATASE, SULFURTRANSFERASE, RHOD, STRUCTURAL GENOMICS, NPPSFA, NATIONAL PROJECT ON PROTEIN STRUCTURAL AND FUNCTIONAL ANALYSES, RIKEN STRUCTURAL GENOMICS/PROTEOMICS INITIATIVE, RSGI, UNKNOWN FUNCTION
1WVA	2005	1.94	P3	90.6	90.6	69.31	90	90	120	47.87	100	664	4919	0.135	3.8		15.9897		0.23765		1.95	1.95	1.95	0	46041	2	0	42	16	19	23	MN S2C		HYDROLASE, TWINNED CRYSTAL, BEC INHIBITOR
1WVB	2005	2.3	P3	90.27	90.27	69.31	90	90	120	47.52	100	558	4805	0.116	15.335		31.2634		0.49051		2.3	2.3	2.3	0	28012	0	0	42	17	19	22	MN S2C		HYDROLASE, TWINNED CRYSTAL, MUTANT E256Q
1WVE	2005	1.85	P212121	73.83	118.6	136.21	90	90	90	44	100	618	10692	0.058	3.565		16.1039		0.22137		1.8	1.85	1.8	0.05	97078	737	0.76	42	17	21	20	ACY CL FAD HEM TRS		FLAVOCYTOCHROME, ELECTRON-TRANSFER, FAD, HEME, OXIDOREDUCTASE
1WVF	2005	1.3	C121	88.64	116.91	50.22	90	113.18	90	40	100	948	5109	0.186	4.749		8.25627		0.5752		1.3	1.3	1.3	0	100433	0	0	41	20	20	19	ACY CL FAD GOL		FLAVOPROTEIN, ELECTRON-TRANSFER, FAD, OXIDOREDUCTASE
1WVG	2005	1.8	P3121	93.9	93.9	152.8	90	90	120	49.3	130	515	6098	0.084	1.604		26.2074		0.0612		2.15	2.15	2.15	0	68364	26372	38.58	49	15	13	23	APR CXY		SHORT-CHAIN DEHYDROGENASE/REDUCTASE, ROSSMANN FOLD, LYASE
1WVH	2005	1.5	I4	75.68	75.68	48.69	90	90	90	48.31	100	416	1120	0.371	8.273		20.8122		0.39751		1.5	1.5	1.5	0	22082	4	0.02	21	44	17	18			BETA SANDWICH, CELL ADHESION
1WVJ	2005	1.75	P21212	94.41	59.47	47.85	90	90	90	46.1	110	799	2429	0.329	6.539		14.4173		0.45355		1.75	1.75	1.75	0	27714	0	0	38	21	21	20	GOL IBC SO4		IONOTROPIC GLUTAMATE RECEPTOR GLUR2, LIGAND-BINDING CORE, COMPLEX WITH BICYCLIC AMPA ANALOGUE, MEMBRANE PROTEIN
1WVL	2005	2.6	P4122	58.65	58.65	186.68	90	90	90	62.35	116	674	1825	0.369	5.403		24.9567		0.21649		2.6	2.6	2.6	0	10695	2	0.02	40	42	11	7			LEUCINE ZIPPER, PROTEIN ENGINEERING, SYNCHROTRON RADIATION, THERMOPHILE, X-RAY CRYSTALLOGRAPHY, STRUCTURAL PROTEIN/DNA COMPLEX
1WVM	2006	1.6	C121	123.23	138.34	64.88	90	97.56	90	59.4	100	805	6903	0.117	5.016	5.11	9.46734	9.71056	0.52982	0.52623	1.6	1.6	1.6	0	136680	0	0	23	29	25	23	CA CSI MG PHA		SUBTILISIN-LIKE ALPHA/BETA DOMAIN, INSERT BETA BARREL DOMAIN, HYDROLASE, HYDROLASE-HYDROLASE INHIBITOR COMPLEX
1WVN	2005	2.1	P21212	33.4	71	29.1	90	90	90	39	100	276	594	0.465	6.857		25.3621		0.27036		1.9	1.9	1.9	0	5883	1	0.02	47	27	8	18			KH DOMAIN, RNA BINDING DOMAIN, RNA BINDING PROTEIN
1WVP	2005	1.53	P43212	60.98	60.98	84.81	90	90	90	45.9	90	377	1461	0.258	5.637		13.297		0.42393		1.53	1.53	1.53	0	24593	0	0	78	0	11	11	HEM NZH SO4		MYOGLOBIN, HEMOPROTEIN, TETRAZOLE, CHEMICAL MODIFICATION, DISTAL HISE7, OXYGEN CARRIER, RIKEN STRUCTURAL GENOMICS/PROTEOMICS INITIATIVE, RSGI, STRUCTURAL GENOMICS, OXYGEN STORAGE/TRANSPORT COMPLEX
1WVQ	2006	1.45	I4122	120.04	120.04	156.47	90	90	90	50.88	110	779	4138	0.188	2.344	2.36	11.1331	11.3122	0.21054	0.20862	1.45	1.45	1.45	0	100388	2	0	29	36	17	18	NEP PO4		PHOSPHORYLATED HISTIDINE, STRUCTURAL GENOMICS, UNKNOWN FUNCTION
1WVR	2005	2.4	P43212	83.37	83.37	85.68	90	90	90	60	100	252	1883	0.134	22.46		50.3115		0.44642		2.3	2.3	2.3	0	13834	2	0.01	33	19	29	19	CD		CYSTEINE-RICH SECRETORY PROTEIN, TOXIN
1WVT	2006	2.3	P41212	117.58	117.58	79.05	90	90	90	47.71	100	460	3626	0.127	35.495		31.7923		1.11647		2.3	2.3	2.42	0.12	25174	1254	4.98	73	3	10	14	MSE		STRUCTURAL GENOMICS, UNKNOWN FUNCTION
1WW1	2005	2.6	P21212	111.9	73.64	91.99	90	90	90	58	100	244	4055	0.06	6.44		50.4343		0.12769		2.53	2.4	2.4	0.13	29939	1471	4.91	30	33	17	20	ZN		METALLO-BETA-LACTAMASE FOLD, RIKEN STRUCTURAL GENOMICS/PROTEOMICS INITIATIVE, RSGI, STRUCTURAL GENOMICS, HYDROLASE
1WW4	2005	2.3	P1	47.26	57.08	64.31	89.98	111.73	90.22	47.7	293	538	5289	0.102	3.858		20.0181		0.19273		2.3	2.3	2.3	0	25527	0	0	2	51	25	22	BGC GAL GLA GLC SIA		AGROCYBE CYLINDRACEA GALECTIN, FUNGAL GALECTIN, CARBOHYDRATE RECOGNITION DOMAIN, N-ACETYLNEURAMINYL LACTOSE, X-RAY CRYSTALLOGRAPHIC ANALYSIS, SUGAR BINDING PROTEIN
1WW5	2005	2.2	P1	47.62	57.65	64.64	89.96	111.65	90.14	47.5	293	448	5242	0.085	4.508		22.6096		0.19938		2.2	2.2	2.2	0	30113	2	0.01	2	52	25	21	BGC SGA		AGROCYBE CYLINDRACEA GALECTIN, FUNGAL GALECTIN, CARBOHYDRATE RECOGNITION DOMAIN, 3'-SULFATED LACTOSE, X-RAY CRYSTALLOGRAPHIC ANALYSIS, SUGAR BINDING PROTEIN
1WW6	2005	2.2	P1	47.51	57.34	64.47	90.16	111.62	89.88	47.5	293	420	5134	0.082	3.424		23.4056		0.14629		2.2	2.2	2.2	0	29350	3	0.01	2	52	24	22	BGC GAL		AGROCYBE CYLINDRACEA GALECTIN, FUNGAL GALECTIN, CARBOHYDRATE RECOGNITION DOMAIN, LACTOSE, X-RAY CRYSTALLOGRAPHIC ANALYSIS, SUGAR BINDING PROTEIN
1WW7	2005	1.9	P212121	57.07	96.31	121.66	90	90	90	47.5	293	731	5276	0.139	22.845		16.583		1.37762		1.9	1.9	1.9	0	45765	0	0	3	54	23	20	SO4		AGROCYBE CYLINDRACEA GALECTIN, FUNGAL GALECTIN, CARBOHYDRATE RECOGNITION DOMAIN.X-RAY CRYSTALLOGRAPHIC ANALYSIS, SULFATE ION, SUGAR BINDING PROTEIN
1WW8	2006	2.5	P212121	57.46	85.68	172.79	90	90	90	44.2	100	365	6908	0.053	9.653		31.7981		0.30357		2.5	2.5	2.5	0	29840	0	0	48	13	23	16	MSE		MALIC ENZYME, STRUCTURAL GENOMICS, RIKEN STRUCTURAL GENOMICS/PROTEOMICS INITIATIVE, RSGI, NPPSFA, NATIONAL PROJECT ON PROTEIN STRUCTURAL AND FUNCTIONAL ANALYSES, OXIDOREDUCTASE
1WW9	2005	1.95	P213	131.91	131.91	131.91	90	90	90	71.2	100	658	3461	0.19	0		25.689		0		1.95	1.95	1.95	0	54782	6	0.01	29	32	22	17	FE2 FES		TERMINAL OXYGENASE, CARBAZOLE 1.9A-DIOXYGENASE, ANGULAR DIOXYGENASE, RIESKE NON-HEME IRON OXYGENASE SYSTEM, OXIDOREDUCTASE
1WWI	2005	1.58	C2221	31.45	107.41	89.72	90	90	90	45	100	174	1328	0.131	4.494		12.1824		0.36889		1.58	1.58	1.58	0	21088	0	0	69	3	11	17	MSE		STRUCTURAL GENOMICS, UNKNOWN FUNCTION, RIKEN STRUCTURAL GENOMICS/PROTEOMICS INITIATIVE, RSGI
1WWJ	2005	1.9	P212121	52.77	66.04	114.76	90	90	90	41.3	100	933	3429	0.272	22.701	23.839	27.5344	28.4432	0.82446	0.83813	1.9	1.9	1.9	0	30640	0	0	36	30	18	16	BET IMD MLT		CIRCADIAN, CLOCK, CIRCADIAN CLOCK PROTEIN
1WWK	2006	1.9	C121	222.42	46.16	66.26	90	92.53	90	51.4	100	429	5298	0.081	9.744		24.1352		0.40373		1.9	1.9	1.9	0	53427	1	0	41	17	21	21	NAD		PHOSPHOGLYCERATE DEHYDROGENASE, PYROCOCCUS HORIKOSHII, RIKEN STRUCTURAL GENOMICS/PROTEOMICS INITIATIVE, RSGI, STRUCTURAL GENOMICS, OXIDOREDUCTASE
1WWL	2005	2.5	P212121	70.52	117.71	102.39	90	90	90	45.6		481	5235	0.092	15.736	15.765	34.0533	34.0708	0.4621	0.46271	2.48	2.48	2.48	0	29266	0	0	16	22	29	33	NAG		CD14, LPS, IMMUNE SYSTEM
1WWM	2005	2.61	P212121	41.21	101.12	102.91	90	90	90	48.43	100	264	2943	0.09	16.321		32.8626		0.49664		2.83	2.75	2.61	0.22	13460	1539	11.43	77	0	11	12	MSE		TENA/THI-4 FAMILY, PUTATIVE TRANSCTIPTION ACTIVATOR, STRUCTURAL GENOMICS, RIKEN STRUCTURAL GENOMICS/PROTEOMICS INITIATIVE, RSGI, TRANSCRIPTION
1WWP	2005	2.11	C121	74.38	61.42	60.78	90	122	90	43	100	325	1990	0.163	17.146		29.2793		0.5856		2.11	2.11	2.11	0	13063	1	0.01	79	0	11	10	MSE		STRUCTURAL GENOMICS, UNKNOWN FUNCTION, RIKEN STRUCTURAL GENOMICS/PROTEOMICS INITIATIVE, RSGI
1WWR	2005	1.8	P1211	43.18	151.95	54.13	90	113.42	90	41	100	1498	5495	0.273	4.542		16.507		0.27516		1.8	1.8	1.8	0	28534	1	0	39	18	22	21	ZN		HOMODIMER, RIKEN STRUCTURAL GENOMICS/PROTEOMICS INITIATIVE, RSGI, STRUCTURAL GENOMICS, HYDROLASE
1WWS	2006	1.9	P1211	90.77	70.58	97.9	90	106.6	90	44.8	100	1360	10219	0.133	11.341		21.8353		0.51939		1.89	1.89	1.89	0	92885	0	0	68	3	12	17	CA MSE		STRUCTURAL GENOMICS, UNKNOWN FUNCTION, RIKEN STRUCTURAL GENOMICS/PROTEOMICS INITIATIVE, RSGI
1WWZ	2005	1.75	P212121	52.5	56.03	125.77	90	90	90	50.81	100	918	3049	0.301	11.018		18.2488		0.60377		1.75	1.75	1.75	0	38089	1	0	41	35	14	10	ACO		STRUCTURAL GENOMICS, PYROCOCCUS HORIKOSHII OT3, RIKEN STRUCTURAL GENOMICS/PROTEOMICS INITIATIVE, RSGI, UNKNOWN FUNCTION
1WX0	2005	2.27	P1211	93.69	142.7	96.6	90	114.46	90	49.67	100	548	17083	0.032	17.775		32.2012		0.552		2.33	2.27	2.27	0.06	105160	2395	2.28	52	19	13	16			STRUCTURAL GENOMICS, THERMUS THERMOPHILUS HB8, RIKEN STRUCTURAL GENOMICS/PROTEOMICS INITIATIVE, RSGI, TRANSFERASE
1WX1	2005	1.97	I422	107.36	107.36	244.66	90	90	90	51.44	100	841	5270	0.16	2.914		21.6952		0.13432		1.97	1.97	1.97	0	50477	0	0	53	11	17	19	NA		STRUCTURAL GENOMICS, THERMUS THERMOPHILUS HB8, RIKEN STRUCTURAL GENOMICS/PROTEOMICS INITIATIVE, RSGI, TRANSFERASE
1WX2	2006	1.8	P21212	65.16	96.55	54.72	90	90	90	33.5	100	700	3013	0.232	6.408		21.9752		0.2916		1.8	1.8	1.8	0	32263	0	0	36	13	28	23	CU NO3 PER		TYROSINASE, BINARY COMPLEX, TYPE-3 COPPER, DIOXYGEN, COPPER TRANSFER, OXIDOREDUCTASE-METAL TRANSPORT COMPLEX
1WX4	2006	1.5	P21212	65.36	98.23	55.17	90	90	90	33.5	100	808	3128	0.258	2.929		10.3576		0.28279		1.5	1.5	1.5	0	57492	1	0	37	13	28	22	CU NO3 PER		TYROSINASE, BINARY COMPLEX, TYPE-3 COPPER, DIOXYGEN, OXIDOREDUCTASE- METAL TRANSPORT COMPLEX
1WX5	2006	2.02	P1211	58.85	93.2	65.59	90	93.8	90	36.7	100	707	6027	0.117	6.982		13.2627		0.52644		2.02	2.02	2.02	0	46161	0	0	35	13	28	24	CL NA		TYROSINASE, BINARY COMPLEX, FLEXIBILITY, OXIDOREDUCTASE/METAL TRANSPORT COMPLEX
1WXC	2006	1.2	P21212	64.66	96.73	54.57	90	90	90	34.9	100	1088	3217	0.338	1.856		7.68796		0.24142		1.2	1.2	1.2	0	100757	2	0	36	11	28	25	NO3		TYROSINASE, BINARY COMPLEX, TYPE-3 COPPER, OXIDOREDUCTASE/METAL TRANSPORT COMPLEX
1WXD	2005	2.1	P212121	62.03	71.61	113.12	90	90	90	44.6	100	610	4514	0.135	1.323		25.5311		0.05182		2.1	2.1	2.1	0	29082	0	0	43	19	20	18	ACT SO4		SHIKIMATE, DIMER, STRUCTURAL GENOMICS, RIKEN STRUCTURAL GENOMICS/PROTEOMICS INITIATIVE, RSGI, OXIDOREDUCTASE
1WXE	2005	1.9	C121	92.45	67.82	48.28	90	104.47	90	48.2	295	1026	2332	0.44	2.217		15.3954		0.144		1.8	1.8	1.8	0	25734	5	0.02	54	8	18	20	AMP MG		NADE, NAD, E.COLI, LIGASE
1WXF	2005	2.3	P3121	91.89	91.89	76.32	90	90	120	59.2	295	166	2171	0.076	1.563		28.7963		0.05428		2.3	2.3	2.3	0	16080	1	0.01	54	9	16	21			NADE, NAD, E.COLI, LIGASE
1WXG	2005	1.9	C121	92.37	67.79	48.18	90	104.4	90	48.2	295	300	2278	0.132	4.391		16.7218		0.26259		1.9	1.9	1.9	0	21526	1	0	55	8	16	21	DND MG		NADE, NAD, E.COLI, LIGASE
1WXH	2005	1.9	P3121	92.24	92.24	76.24	90	90	120	59.2	295	326	2352	0.139	2.571		22.4269		0.11464		1.9	1.9	1.9	0	29758	0	0	53	9	16	22	NAD		NADE, NAD, E.COLI, LIGASE
1WXI	2005	1.7	C121	92.44	67.92	48.39	90	104.24	90	48.2	295	1001	2384	0.42	1.479		15.3093		0.09661		1.71	1.71	1.71	0	29229	1	0	55	8	17	20	AMP DPO MG		NADE, NAD, E.COLI, LIGASE
1WXJ	2005	1.7	P1211	42.63	76.39	42.72	90	115.99	90	43	100	786	2138	0.368	10.887		15.4014		0.70688		1.7	1.7	1.7	0	26898	1	0	49	15	15	21	IPL SO4		STRUCTURAL GENOMICS, THERMUS THERMOPHILUS HB8, RIKEN STRUCTURAL GENOMICS/PROTEOMICS INITIATIVE, RSGI, LYASE
1WXO	2005	1.88	P1211	42.47	97.97	60.58	90	95.81	90	46.15	100	1060	4162	0.255	7.359	7.753	20.3848	20.5316	0.361	0.37761	1.88	1.88	1.88	0	39904	3	0.01	36	33	13	18	ZN		HYDROLASE, TRANS-EDITING
1WXQ	2006	2.6	C2221	74.96	143	78.93	90	90	90	47.9	100	245	2807	0.087	11.417		35.0964		0.3253		2.4	2.4	2.4	0	16579	0	0	37	21	21	21	MSE		GTP-BINDING PROTEIN, STRUCTURAL GENOMICS, RIKEN STRUCTURAL GENOMICS/PROTEOMICS INITIATIVE, RSGI, NPPSFA, NATIONAL PROJECT ON PROTEIN STRUCTURAL AND FUNCTIONAL ANALYSES, UNKNOWN FUNCTION
1WXR	2005	2.2	P6122	115.03	115.03	437.06	90	90	120	67.4	100	634	8197	0.077	5.144		30.7261		0.16741		2.2	2.2	2.26	0.06	81268	3138	3.86	8	44	23	25		Hbp (hemoglobin protease) self-cleaving autotransporter with truncated passenger	HEMOGLOBINE PROTEASE, AUTOTRANSPORTER, BETA HELIX, HEME UPTAKE, SPATE, HYDROLASE
1WXW	2005	2.55	C121	252.7	45.96	139.64	90	100.08	90	47.2	93	1116	12185	0.092	13.375		44.0623		0.30355		2.55	2.55	2.55	0	51790	6	0.01	34	32	17	17	HEZ MSE		THERMUS THERMOPHILLUS, METHYLTRANSFERASE, ADOMET, STRUCTURAL GENOMICS, NPPSFA, NATIONAL PROJECT ON PROTEIN STRUCTURAL AND FUNCTIONAL ANALYSES, RIKEN STRUCTURAL GENOMICS/PROTEOMICS INITIATIVE, RSGI, TRANSFERASE
1WXX	2005	1.8	P1	77.55	82.32	79.62	96.34	90.14	103.06	56.9	93	1274	13321	0.096	8.201		12.5369		0.65415		1.8	1.8	1.8	0	169904	133	0.08	35	32	17	16	K MSE PO4		THERMUS THERMOPHILLUS, METHYLTRANSFERASE, ADOMET, STRUCTURAL GENOMICS, RIKEN STRUCTURAL GENOMICS/PROTEOMICS INITIATIVE, RSGI, NPPSFA, NATIONAL PROJECT ON PROTEIN STRUCTURAL AND FUNCTIONAL ANALYSES, TRANSFERASE
1WXY	2005	2.5	P43212	76.87	76.87	134.13	90	90	90	49.91	100	419	3068	0.137	13.147		34.7234		0.37862		2.35	2.35	2.35	0	17300	1	0.01	52	14	17	17	FRK ZN		BETA BAREL, HYDROLASE
1WXZ	2005	2.8	P43212	77.8	77.8	137.4	90	90	90	52.27	100	284	2958	0.096	11.667		29.6687		0.39324		2.5	2.5	2.5	0	14942	0	0	52	13	18	17	FRL ZN		BETA BAREL, HYDROLASE
1WY0	2006	2.2	P21212	63.35	75.78	80.86	90	90	90	51.5	100	252	2774	0.091	6.297		36.6948		0.1716		2.19	2.19	2.19	0	20439	1	0	77	0	11	12	BR HG		GERANYLGERANYL PYROPHOSPHATE SYNTHETASE, PYROCOCCUS HORIKOSHII, STRUCTURAL GENOMICS, RIKEN STRUCTURAL GENOMICS/PROTEOMICS INITIATIVE, RSGI, PH1072, TRANSFERASE
1WY1	2005	1.8	C121	127.19	78.72	52.01	90	108.6	90	41.71	100	526	3651	0.144	10.285		25.6947		0.40028		1.8	1.8	1.85	0.05	45031	1131	2.51	77	0	12	11	MG		STRUCTURAL GENOMICS, RIKEN STRUCTURAL GENOMICS/PROTEOMICS INITIATIVE, RSGI, TRANSFERASE
1WY2	2005	1.7	P212121	66.7	105.88	106.29	90	90	90	48.32	100	982	6219	0.158	12.561		18.6874		0.67216		1.7	1.7	1.7	0	82825	0	0	39	25	18	18	CAC GOL MG ZN		STRUCTURAL GENOMICS, PROLIDASE, RIKEN STRUCTURAL GENOMICS/PROTEOMICS INITIATIVE, RSGI, HYDROLASE
1WY5	2005	2.42	P41212	81.96	81.96	302.58	90	90	90	63	100	324	5243	0.062	15.845		39.6909		0.39921		2.42	2.42	2.42	0	40001	1	0	56	12	16	16			N-TYPE ATP-PPASE, STRUCTURAL GENOMICS, TRANSLATION, NPPSFA, NATIONAL PROJECT ON PROTEIN STRUCTURAL AND FUNCTIONAL ANALYSES, RIKEN STRUCTURAL GENOMICS/PROTEOMICS INITIATIVE, RSGI
1WY6	2005	2.2	P212121	36.37	50.44	82.31	90	90	90	35.9	100	436	1325	0.329	6.201		13.8494		0.44775		2.2	2.2	2.2	0	7378	0	0	77	0	11	12			HYPOTHETICAL PROTEIN, HELICAL REPEAT PROTEIN, STRUCTURAL GENOMICS, UNKNOWN FUNCTION
1WY7	2005	2.2	C121	206.98	43.14	118.24	90	92.08	90	55.63	100	654	6823	0.096	17.183		36.5651		0.46993		2.2	2.2	2.2	0	52894	0	0	36	26	19	19	MSE SAH		SEVEN-STRANDED BETA SHEET, METHYLTRANSFERASE FOLD, STRUCTURAL GENOMICS, TRANSFERASE
1WY9	2006	2.1	P3221	44.06	44.06	99.14	90	90	120	24.96	100	630	965	0.653	16.865		25.9449		0.65003		2.07	2.07	2.07	0	6940	0	0	62	4	18	16	CA		EF-HAND, CALUCIUM BINDING, METAL BINDING PROTEIN
1WYB	2005	1.8	P3221	96.37	96.37	113.09	90	90	120	42	100	478	3327	0.144	2.394		15.0483		0.15909		1.79	1.79	1.79	0	57012	0	0	35	16	27	22			HYDROLASE
1WYC	2006	1.58	P3221	96.71	96.71	112.79	90	90	120	65.37	100	466	3423	0.136	0.549	0.52	14.0791	14.317	0.03899	0.03632	1.58	1.58	1.58	0	83712	0	0	34	15	28	23			HYDROLASE
1WYD	2006	2.3	P21212	116.3	139.25	75.3	90	90	90	62.21	100	328	7093	0.046	54.671		43.1464		1.2671		2.75	2.3	2.3	0.45	54456	8767	16.1	33	28	19	20	CL EPE SO4		ASPARTYL-TRNA SYNTHETASE, ARCHAEA, SULFOLOBUS TOKODAII, LIGASE
1WYG	2005	2.6	I4122	134.25	134.25	523.32	90	90	90	69.43	100	786	10330	0.076	25.355	27.755	32.9132	35.5468	0.77036	0.7808	2.63	2.63	2.63	0	71292	2	0	32	22	24	22	ACY CA FAD FES PO4 SAL		DEHYDROGENASE TO OXIDASE CONVERSION, OXIDOREDUCTASE
1WYI	2005	2.2	P212121	46.56	70.88	141.41	90	90	90	43	100	530	4196	0.126	17.878	18.206	35.3256	35.6001	0.50609	0.5114	2.2	2.46	2.2	0.26	23600	2533	10.73	43	16	20	21			TIM, MICROGRAVITY, NEW CRYSTAL FORM, ISOMERASE
1WYT	2005	2.4	P3221	89.55	89.55	371.05	90	90	120	42	90	873	15062	0.058	1.303		25.5757		0.05095		2.4	2.4	2.4	0	69069	6	0.01	40	13	22	25			ALPHA(2)BETA(2) TETRAMER, RIKEN STRUCTURAL GENOMICS/PROTEOMICS INITIATIVE, RSGI, STRUCTURAL GENOMICS, OXIDOREDUCTASE
1WYU	2005	2.1	P212121	134.87	166.67	189.01	90	90	90	54	90	1068	30337	0.035	11.628		23.733		0.48995		2.09	2.09	2.09	0	245447	0	0	41	13	21	25	PLP		ALPHA(2)BETA(2) TETRAMER, RIKEN STRUCTURAL GENOMICS/PROTEOMICS INITIATIVE, RSGI, STRUCTURAL GENOMICS, OXIDOREDUCTASE
1WYV	2005	2.4	P212121	134.17	166.32	190.3	90	90	90	54	90	796	29408	0.027	11.985		30.9392		0.38737		2.4	2.4	2.4	0	166280	2	0	41	13	21	25	AOA PLP		ALPHA(2)BETA(2) TETRAMER, RIKEN STRUCTURAL GENOMICS/PROTEOMICS INITIATIVE, RSGI, STRUCTURAL GENOMICS, OXIDOREDUCTASE
1WYW	2005	2.1	P212121	42.21	70.42	106.43	90	90	90	42.06	100	443	2538	0.175	5.757		13.9055		0.41401		2.1	2.1	2.1	0	19150	2	0.01	37	20	20	23	CL MG NA		HYDROLASE
1WYY	2005	2.2	H3	41.98	41.98	320.54	90	90	120	27	100	991	2030	0.488	0.25		29.4511		0.00849		2.21	2.21	2.21	0	10552	1	0.01	80	0	2	18	CL		MEMBRANE FUSION, SEVERE ACUTE RESPIRATORY SYNDROME, VIRAL PROTEIN
1WYZ	2005	2.5	P212121	85.79	101.54	108.8	90	90	90	43.7	100	722	7245	0.1	22.855	23.821	38.8646	40.1798	0.58807	0.59286	2.49	2.49	2.49	0	33346	0	0	38	21	21	20	MSE		NORTHEAST STRUCTURAL GENOMICS CONSORTIUM, BTR28, METHYLTRANSFERASE, PSI, PROTEIN STRUCTURE INITIATIVE, NESG, TRANSFERASE
1WZ2	2005	3.21	P21212	120.55	231.13	118.18	90	90	90	57.41	173	776	19578	0.04	32.738		67.8354		0.48261		3.21	3.21	3.38	0.17	49816	1990	3.99	41	12	25	22			LIGASE, TRNA, RIKEN STRUCTURAL GENOMICS/PROTEOMICS INITIATIVE, RSGI, STRUCTURAL GENOMICS, LIGASE-RNA COMPLEX
1WZ3	2005	1.8	P1211	44.69	38.26	52.51	90	98.87	90	41.65	100	624	1441	0.433	18.24	19.62	23.8583	24.8846	0.76451	0.78844	1.8	1.8	1.8	0	16020	1	0.01	22	38	21	19			UBIQUITIN-FOLD, PLANT PROTEIN
1WZ7	2005	2.1	C121	85.25	43.26	92.06	90	99.95	90	43.36	100	672	2535	0.265	14.564		25.0743		0.58083		2.1	2.1	2.1	0	19221	0	0	41	24	19	16	MSE		ALPHA/BETA, STRUCTURAL GENOMICS, RIKEN STRUCTURAL GENOMICS/PROTEOMICS INITIATIVE, RSGI, TRANSCRIPTION
1WZ8	2005	1.8	P212121	76.49	127.07	146.39	90	90	90	0.4	100	1430	13792	0.104	1.978		13.5462		0.14602		1.8	1.8	1.8	0	131809	5	0	56	16	16	12	MPD		LYASE, CROTONASE, COA, HEXAMER, STRUCTURAL GENOMICS, RIKEN STRUCTURAL GENOMICS/PROTEOMICS INITIATIVE, RSGI
1WZ9	2005	2.1	P212121	54.12	95.05	139.23	90	90	90	42	100	373	5729	0.065	1.989		35.5608		0.05593		2	2	2	0	49234	0	0	33	33	17	17	CME SO4		MASPIN, SERPIN, TUMOR SUPPRESSOR, SERPINB5, SIGNALING PROTEIN
1WZA	2006	1.6	P212121	55.13	61.66	147.62	90	90	90	44.1	100	895	4578	0.196	9.002		10.9814		0.81975		1.6	1.6	1.6	0	63098	1	0	31	20	25	24	CA		HALOTHERMOTHRIX ORENII, HYDROLASE, ALPHA AMYLASE, HALOPHILIC, THERMOPHILIC
1WZC	2006	1.9	P1211	59.83	70.69	67.91	90	98.15	90	51.02	100	338	4010	0.084	19.443		27.1262		0.71676		1.9	1.9	1.9	0	44238	2	0	38	23	22	17	MG PO4		HALOACID DEHALOGENASE LIKE HYDROLASE, PHOSPHATASE
1WZD	2006	1.35	P1211	41.26	63.01	78.16	90	98.52	90	40.81	95	1464	3964	0.369	10.044		11.7737		0.85309		1.45	1.3	1.3	0.15	92955	6658	7.16	77	0	11	12	GOL SO4 YOK		ELECTRON-TRANSFER, ARTIFICIAL METALLOPROTEIN, HEME OXYGENASE, OXIDOREDUCTASE
1WZE	2006	2	P212121	70.4	84.94	116.94	90	90	90	50.06	95	847	5470	0.155	6.691		10.891		0.61436		2	2	2	0	47816	0	0	45	19	19	17	NAD		SEVEN AMINO ACID RESIDUES MUTANT, PROTEIN-NADH COMPLEX, OXIDOREDUCTASE
1WZF	2006	1.85	P1211	40.81	62.88	77.69	90	97.93	90	41	95	739	3602	0.205	22.78		17.5945		1.29472		2.01	1.85	1.85	0.16	31942	1532	4.8	77	0	11	12	GOL SO4 YOL		ELECTRON-TRANSFER, ARTIFICIAL METALLOPROTEIN, HEME OXYGENASE, SALOPHEN, OXIDOREDUCTASE
1WZG	2006	1.75	P1211	41.47	62.88	77.99	90	98.89	90	40.81	95	942	3763	0.25	14.923		17.0744		0.874		1.84	1.74	1.74	0.1	40005	1763	4.41	77	0	11	12	GOL SO4 YOM		ELECTRON-TRANSFER, ARTIFICIAL METALLOPROTEIN, HEME OXYGENASE, SALOPHEN, OXIDOREDUCTASE
1WZI	2006	2	P212121	70.31	85.39	117.7	90	90	90	50.33	95	903	5682	0.159	1.321		11.6154		0.11373		2	2	2	0	48624	1	0	46	19	18	17	NDP		SEVEN AMINO ACID RESIDUES MUTANT, PROTEIN-NADPH COMPLEX, OXIDOREDUCTASE
1WZK	2005	2.3	P212121	112.39	117.66	112.92	90	90	90	57.83	93	603	10186	0.059	9.881		22.4723		0.4397		2.3	2.3	2.3	0	67085	0	0	29	27	23	21	CA		ALPHA-AMYLASE, PULLULAN, GH-13, ALPHA-AMYLASE FAMILY, HYDROLASE
1WZL	2005	2	P212121	112.87	117.91	113.14	90	90	90	58.18	93	734	10494	0.07	7.648		19.1724		0.39891		2	2	2	0	102203	4	0	29	27	22	22	CA		ALPHA-AMYLASE, PULLULAN, GH-13, ALPHA-AMYLASE FAMILY, HYDROLASE
1WZM	2005	3.2	P212121	110.66	115.9	112.59	90	90	90	56.39	93	484	9550	0.051	15.402		42.2784		0.3643		3.2	3.2	3.2	0	23971	0	0	29	26	22	23	CA		ALPHA-AMYLASE, PULLULAN, GH-13, ALPHA-AMYLASE FAMILY, HYDROLASE
1WZN	2006	1.9	C2221	108.36	132.01	145.99	90	90	90	57.8	100	807	6811	0.118	6.379		22.1078		0.28854		1.9	1.9	1.9	0	81783	1	0	33	36	16	15	MG SAH SO4		SAM-DEPENDENT METHYLTRANSFERASE, STRUCTURAL GENOMICS, RIKEN STRUCTURAL GENOMICS/PROTEOMICS INITIATIVE, RSGI, TRANSFERASE
1WZO	2006	1.9	P21212	126.35	149.41	65.62	90	90	90	55.91	100	434	8440	0.051	13.142		20.7508		0.63332		1.9	1.9	1.9	0	97991	2	0	14	42	20	24	GOL NA SO4		STRUCTURAL GENOMICS, HPCE, RIKEN STRUCTURAL GENOMICS/PROTEOMICS INITIATIVE, RSGI, NPPSFA, ISOMERASE
1WZU	2005	2	P63	94.61	94.61	62.57	90	90	120	50	100	474	2344	0.202	9.207		26.3516		0.34939		2	2	2	0	21540	0	0	46	18	18	18	MLT		NAD, BIOSYNTHETIC PROTEIN
1WZV	2005	2.1	P1211	54.23	35.49	92.58	90	104.55	90	49.3	100	318	2592	0.123	19.717		34.7731		0.56702		2.1	2.1	2.1	0	20351	0	0	37	18	23	22			UBIQUITIN, UBIQUITIN CONJUGATING ENZYME, E2, LIGASE
1WZW	2005	2.4	C121	96.93	33.42	50.43	90	108.94	90	43.4	100	220	1259	0.175	21.929		29.1691		0.75179		2.4	2.4	2.4	0	6155	2	0.03	37	19	23	21			UBIQUITIN, UBIQUITIN CONJUGATING ENZYME, E2, LIGASE
1WZX	2005	3.52	P3221	121.11	121.11	122.16	90	90	120	55.99	100	450	5564	0.081	0		51.7225		0		3.52	3.52	3.52	0	13225	0	0	6	36	27	31			CBM30, CARBOHYDRATE BINDING MODULE FAMILY30, CELJ, SUGAR BINDING PROTEIN
1WZY	2005	2.5	P1211	48.6	68.54	59.83	90	110.27	90	44.41	100	654	3116	0.21	8.132	8.107	16.4969	16.5846	0.49294	0.48883	2.5	2.5	2.5	0	12864	0	0	39	15	18	28	F29		ERK2, INHIBITOR, KINASE, TRANSFERASE
1WZZ	2006	1.65	P61	88.88	88.88	93.98	90	90	120	59.1	100	536	2808	0.191	4.222		14.6584		0.28803		1.65	1.65	1.65	0	50444	4	0.01	49	12	21	18	MSE SO4		GLYCOSIDE HYDROLASE FAMILY 8 (GH-8), (ALPHA/ALPHA)6 BARREL, STRUCTURAL GENOMICS, STRUCTURAL GENOMICS CONSORTIUM FOR RESEARCH ON GENE EXPRESSION SYSTEM, SGCGES
1X01	2006	2	P1211	38.4	82.83	72.17	90	102.78	90	42.5	100	1154	4090	0.282	12.465		26.9094		0.46322		2	2	2	0	29015	1	0	26	30	23	21	ACY ATP PO4		BIOTIN PROTEIN LIGASE, DIMER, STRUCTURAL GENOMICS, RIKEN STRUCTURAL GENOMICS/PROTEOMICS INITIATIVE, RSGI, NPPSFA, NATIONAL PROJECT ON PROTEIN STRUCTURAL AND FUNCTIONAL ANALYSES, LIGASE
1X03	2006	3.1	I41	127.42	127.42	99.64	90	90	90	86.71	90	430	1698	0.253	15.852		77.3372		0.20497		3.1	3.1	3.1	0	14449	0	0	83	0	10	7	MSE		BAR DOMAIN, TRANSFERASE
1X04	2006	2.9	I41	129.08	129.08	97.96	90	90	90	87.43	90	506	1622	0.312	7.466		64.9517		0.11495		2.9	2.9	2.9	0	17773	3	0.02	88	0	7	5	MSE		BAR DOMAIN, TRANSFERASE
1X06	2005	1.9	P3221	58.12	58.12	118.94	90	90	120	41	100	727	2199	0.331	4.007		19.5304		0.20517		1.89	1.89	1.89	0	18139	0	0	50	15	18	17	FPS MG PO4		ENZYME-SUBSTRATE COMPLEX, METAL COORDINATION, TRANSFERASE
1X07	2005	2.2	P3221	57.79	57.79	119.13	90	90	120	40.4	100	574	2057	0.279	14.752		27.8848		0.52903		2.2	2.2	2.2	0	11617	2	0.02	48	15	19	18	IPE MG PO4		ENZYME-SUBSTRATE COMPLEX, TRANSFERASE
1X08	2005	1.9	P3221	57.71	57.71	118.99	90	90	120	40.2	100	689	2184	0.315	5.321		18.2066		0.29226		1.89	1.89	1.89	0	17816	0	0	50	15	18	17	FPS IPE		INACTIVE MUTANT ENZYME-SUBSTRATE COMPLEX, TRANSFERASE
1X09	2005	1.87	P3221	57.3	57.3	118.43	90	90	120	39.01	100	789	2145	0.368	10.865		20.5395		0.52898		1.86	1.86	1.86	0	17952	1	0.01	51	15	16	18	IPE MG		ENZYME SUBSTRATE COMPLEX, TRANSFERASE
1X0A	2006	2	I213	163.25	163.25	163.25	90	90	90	75	100	608	2890	0.21	0		28.0146		0		2	2	2	0	48680	5	0.01	44	18	18	20	FMT NA		MALATE DEHYDROGENASE, STRUCTURAL GENOMICS, RIKEN STRUCTURAL GENOMICS/PROTEOMICS INITIATIVE, RSGI, OXIDOREDUCTASE
1X0C	2006	1.7	P212121	99.72	136.16	84.47	90	90	90	48	100	1560	10079	0.155	7.305		12.8559		0.56822		1.7	1.7	1.7	0	125682	8	0.01	6	45	21	28	NAG		PULLULAN, GLYCOSIDE HYDROLASE FAMILY 49, GLYCOPROTEIN, HYDROLASE
1X0G	2006	2.5	I222	77.47	102.79	137.03	90	90	90	54.6	100	305	3348	0.091	17.314		51.5031		0.33617		2.49	2.3	2.3	0.19	23851	1532	6.42	16	43	21	20	FES NA		[2FE-2S], BIOSYNTHESIS, CYANOBACTERIA, DOMAIN SWAPPING, FE- S CLUSTER, IRON, IRON-SULFUR CLUSTER PROTEIN, ISC, ISCA, SCAFFOLD, SULFUR, TETRAMERIC, THREE CONSERVED CYS, METAL BINDING PROTEIN
1X0I	2005	2.3	P622	102.64	102.64	109.04	90	90	120	40	100	866	3648	0.237	11.671		37.4076		0.312		2.3	2.3	2.3	0	15574	0	0	80	0	10	10	L2P L3P RET SO4		7 TRANSMEMBRANE HELICES, MEMBRANE PROTEIN, PROTON TRANSPORT
1X0K	2005	2.6	P622	102.45	102.45	112.81	90	90	120	53	100	522	2088	0.25	33.985		49.3594		0.68852		2.82	2.74	2.6	0.22	11202	1419	12.67	77	5	12	6	GAL GLC L2P L3P MAN RET		7 TRANSMEMBRANE HELICES, MEMBRANE PROTEIN, PROTON TRANSPORT
1X0L	2005	1.85	C2221	60.96	143.24	177.85	90	90	90	54.56	200	306	5361	0.057	8.31		19.1119		0.43481		1.85	1.85	1.85	0	66504	0	0	44	22	17	17			OXIDOREDUCTASE, DECARBOXYLATING DEHYDROGENASE, LYSINE BIOSYNTHESIS
1X0M	2005	2.2	C2221	71.75	86.84	137.3	90	90	90	46.97		617	3441	0.179	16.43		36.2079		0.45377		2.2	2.2	2.2	0	22119	0	0	47	16	17	20			AMINOTRANSFERASE, TRANSFERASE
1X0P	2005	2	P212121	89.51	109.85	169.88	90	90	90	52.9	100	986	11816	0.083	7.263		23.6908		0.30657		1.91	1.91	1.91	0	114000	0	0	42	29	16	13	FAD		BLUF, TLL0078, FAD, STRUCTURAL GENOMICS, ELECTRON TRANSPORT
1X0S	2005	2.5	P622	101.98	101.98	112.1	90	90	120	60.78	100	478	2101	0.228	24.798		57.6516		0.43014		2.5	2.5	2.5	0	12001	0	0	75	4	15	6	GAL GLC L2P L3P MAN RET SO4		PROTON PUMP, RETINAL, MEMEBRANE PROTEIN, PROTON TRANSPORT
1X0T	2005	1.6	P212121	42.59	52.69	62.67	90	90	90	47	100	405	971	0.417	4.511	4.808	17.4395	17.9745	0.25867	0.26749	1.49	1.49	1.49	0	23409	1	0	45	19	20	16	ZN		RIBONUCLEASE P PROTEIN, PYROCOCCUS HORIKOSHII OT3, HYDROLASE
1X0U	2006	2.2	P1211	99.61	181.47	112.7	90	116.21	90	53.71	100	689	25335	0.027	26.272	28.762	17.4551	18.8891	1.50512	1.52268	2.2	2.2	2.2	0	180457	0	0	41	18	23	18			LYASE
1X0V	2006	2.3	P43212	113.49	113.49	155.44	90	90	90	63	100	874	5977	0.146														53	14	15	18	MSE SO4		TWO INDEPENDENT DOMAINS, GXGXXG MOTIF, OXIDOREDUCTASE
1X0X	2006	2.75	I4122	116.6	116.6	153.74	90	90	90	63	100	704	2917	0.241	4.133	5.518	19.8357	20.6364	0.20836	0.26739	2.75	2.75	2.75	0	14098	0	0	53	14	14	19	NAD SO4		NAD, CO-ENZYME, GPD1, OXIDOREDUCTASE
1X13	2005	1.9	P1	38.76	66.9	76.3	67.11	80.66	81.23	40.3	100	892	5946	0.15	24.174	37.317	26.459	63.4335	0.91364	0.58829	1.7	1.7	1.7	0	76309	235	0.31	39	17	20	24			TRANSHYDROGENASE, NAD(H)-BINDING DOMAIN, ROSSMANN FOLD, OXIDOREDUCTASE
1X14	2005	1.94	P1	38.77	66.99	76.62	67.08	80.69	80.99	40	100	454	5673	0.08	27.585	28.568	29.8806	30.0083	0.92317	0.952	1.94	1.94	1.94	0	51565	161	0.31	39	17	20	24	NAD		TRANSHYDROGENASE, NAD(H)-BINDING DOMAIN, ROSSMANN FOLD, OXIDOREDUCTASE
1X15	2005	2.04	P1	38.73	67.09	76.84	67.22	80.19	81.6	40.3	100	534	5730	0.093	19.381	19.353	29.4841	29.0545	0.65734	0.66609	2.04	2.04	2.04	0	44407	116	0.26	40	17	19	24	NAD		TRANSHYDROGENASE, NAD(H)-BINDING DOMAIN, ROSSMANN FOLD, OXIDOREDUCTASE
1X19	2006	2.27	P6522	81.54	81.54	250.71	90	90	120	58.8	93	1107	2883	0.384	27.797	27.506	38.3076	38.2359	0.72563	0.71938	2.27	2.27	2.27	0	23626	3	0.01	47	17	18	18	SO4		METHYLTRANSFERASE, BACTERIOCHLLOCHLOROPHYLL, BCHU, SAM, SAH, S- ADENOSYLMETHYONINE, S-ADENOSYLHOMOCYSTEINE, ADO-MET, ADO-HCY, TRANSFERASE
1X1A	2006	2.6	P6522	81.37	81.37	251.62	90	90	120	58.77	93	158	2761	0.057	35.776	37.008	47.95	49.3723	0.74611	0.74957	2.6	2.6	2.6	0	16065	0	0	48	15	20	17	GOL SAM SO4		METHYLTRANSFERASE, BACTERIOCHLLOCHLOROPHYLL, BCHU, SAM, SAH, S- ADENOSYLMETHYONINE, S-ADENOSYLHOMOCYSTEINE, ADO-MET, ADO-HCY, TRANSFERASE
1X1B	2006	2.6	P6522	81.21	81.21	251.02	90	90	120	58.51	93	858	2744	0.313	38.551	39.901	50.4018	52.117	0.76487	0.7656	2.6	2.6	2.6	0	15891	0	0	48	15	20	17	GOL SAH SO4		METHYLTRANSFERASE, BACTERIOCHLLOCHLOROPHYLL, BCHU, SAM, SAH, S- ADENOSYLMETHYONINE, S-ADENOSYLHOMOCYSTEINE, ADO-MET, ADO-HCY, TRANSFERASE
1X1C	2006	2.85	P6522	81.61	81.61	250.96	90	90	120	58.91	93	749	2717	0.276	51.818	53.478	60.9615	63.1856	0.85001	0.84636	2.85	2.85	2.85	0	12328	4	0.03	49	15	19	17	GOL SAH SO4 ZN		METHYLTRANSFERASE, BACTERIOCHLLOCHLOROPHYLL, BCHU, SAM, SAH, S- ADENOSYLMETHYONINE, S-ADENOSYLHOMOCYSTEINE, ADO-MET, ADO-HCY, TRANSFERASE
1X1D	2006	2.7	P6522	81.61	81.61	251.65	90	90	120	59.02	93	799	2722	0.294	46.739	48.647	58.619	60.7521	0.79734	0.80075	2.7	2.7	2.7	0	14419	1	0.01	48	15	20	17	GOL SAH SO4 ZN		METHYLTRANSFERASE, BACTERIOCHLLOCHLOROPHYLL, BCHU, SAM, SAH, S- ADENOSYLMETHYONINE, S-ADENOSYLHOMOCYSTEINE, ADO-MET, ADO-HCY, TRANSFERASE
1X1E	2006	1.76	P42212	62.71	62.71	111.27	90	90	90	42.4	100	648	1993	0.325	9.084		15.2059		0.5974		1.76	1.76	1.76	0	22772	8	0.04	46	16	22	16			DEHYDROGENASE, STRUCTURAL GENOMICS, RIKEN STRUCTURAL GENOMICS/PROTEOMICS INITIATIVE, RSGI, NPPSFA, NATIONAL PROJECT ON PROTEIN STRUCTURAL AND FUNCTIONAL ANALYSES, OXIDOREDUCTASE
1X1H	2005	2.3	P1211	53.91	90.47	78.04	90	98.63	90	47.23		568	6099	0.093	12.69		22.8387		0.55564		2.3	2.3	2.5	0.2	31594	1644	5.2	32	28	24	16			ALPHA/ALPHA BARREL, BETA SANDWICH, LYASE
1X1I	2005	1.8	P1211	53.8	90.68	77.92	90	99.09	90	47.1		890	6528	0.136	3.92		13.0963		0.29932		1.8	1.8	1.8	0	68222	2	0	32	28	23	17	46M		ALPHA/ALPHA BARREL, BETA SANDWICH, LYASE
1X1J	2005	2.1	P1211	53.75	90.03	74.25	90	91.06	90	44.72		326	6198	0.053	6.23		16.6196		0.37486		2.15	2.09	2.27	0.18	36764	3079	8.38	32	28	23	17	46D CA		ALPHA/ALPHA BARREL, BETA SANDWICH, LYASE
1X1N	2006	1.8	C2221	69.87	120.54	174.38	90	90	90	60	100	181	4941	0.037	8.471		19.5863		0.4325		1.8	1.8	1.8	0	68434	0	0	45	12	22	21	CA GOL		DISPROPORTIONATING ENZYME, AMYLOMALTASE, D-ENZYME, TRANSFERASE
1X1O	2006	1.9	P21212	112.51	73.68	108.9	90	90	90	49.9	100	954	7079	0.135	7.91		21.4262		0.36917		1.9	1.9	1.9	0	71825	1	0	45	20	19	16			TRANSFERASE, STRUCTURAL GENOMICS, NPPSFA, NATIONAL PROJECT ON PROTEIN STRUCTURAL AND FUNCTIONAL ANALYSES, RIKEN STRUCTURAL GENOMICS/PROTEOMICS INITIATIVE, RSGI
1X1P	2006	2.8	P21212	70.19	101.26	42.5	90	90	90	62.02	100	323	1672	0.193	44.987		63.6344		0.70696		2.73	2.59	2.59	0.14	9777	378	3.87	38	19	26	17			RIBONUCLEASE HII, AMYLOID PEPTIDE, THERMOCOCCUS KODAKARAENSIS, HYDROLASE
1X1Q	2006	2.5	P21212	92.19	109.99	74.67	90	90	90	40.36	100	675	5984	0.113	9.686		28.8397		0.33586		2.49	2.49	2.49	0	26955	0	0	48	17	19	16	CL MSE		STRUCTURAL GENOMICS, THERMUS THERMOPHILUS, RIKEN STRUCTURAL GENOMICS/PROTEOMICS INITIATIVE, RSGI, NPPSFA, NATIONAL PROJECT ON PROTEIN STRUCTURAL AND FUNCTIONAL ANALYSES, LYASE
1X1R	2005	1.3	P21212	64.9	70.67	43.42	90	90	90	49.21	100	356	1644	0.217	0.541		7.15004		0.07566		1.3	1.3	1.3	0	48993	1	0	37	26	20	17	GDP MG		GTP-BINDING, SIGNALING PROTEIN
1X1S	2005	2.2	P622	109.71	109.71	69.43	90	90	120	58.04	100	57	1464	0.039	1.209		25.3336		0.04772		2.2	2.2	2.2	0	12996	0	0	39	26	17	18	GNP MG		GTP-BINDING, SIGNALING PROTEIN
1X1T	2006	1.52	I222	64.76	99.97	109.58	90	90	90	63	100	807	2055	0.393	3.569		10.847		0.32903		1.52	1.52	1.52	0	54794	7	0.01	51	16	14	19	CAC MG NAD		NAD, NADH, SDR, SHORT CHAIN DEHYDROGENASE, KETONE BODY, BETA- HYDROXYBUTYRATE, OXIDOREDUCTASE
1X1U	2005	2.3	C121	200.28	43.81	83.31	90	110.59	90	51.34	100	998	5281	0.189	22.573	23.039	25.7519	26.2551	0.87656	0.87751	2.3	2.3	2.3	0	27030	0	0	34	20	22	24			RNASE-INHIBITOR COMPLEX, HYDROLASE/HYDROLASE INHIBITOR, HYDROLASE/PROTEIN BINDING COMPLEX
1X1V	2005	2.45	P3221	80.82	80.82	148	90	90	120	73.3	100	649	2664	0.244	24.099		44.4776		0.54182		2.45	2.45	2.45	0	20969	2	0.01	0	67	15	18	HEZ MMA ZN		ALL BETA SHEET PROTEIN, BETA PRISM-I FOLD, MANNOSE SPECIFIC, SUGAR BINDING PROTEIN
1X1W	2005	2.1	C121	200.81	44.04	83.75	90	110.36	90	51.9	100	801	5315	0.151	12.041	11.83	27.3238	27.1027	0.44068	0.43649	2	2	2	0	46896	0	0	34	21	22	23			RNASE-INHIBITOR COMPLEX, HYDROLASE/HYDROLASE INHIBITOR, HYDROLASE/PROTEIN BINDING COMPLEX
1X1X	2005	2.3	C121	200.1	43.87	83.23	90	110.32	90	51.54	100	972	5208	0.187	15.076	15.817	26.2899	26.8557	0.57345	0.58896	2.29	2.29	2.29	0	30754	1	0	35	20	22	23			RNASE-INHIBITOR COMPLEX, HYDROLASE/HYDROLASE INHIBITOR, HYDROLASE/PROTEIN BINDING COMPLEX
1X1Y	2005	1.9	C121	197.77	44.32	83.52	90	110.88	90	51.26	100	980	5321	0.184	12.019	11.772	20.6003	20.932	0.58344	0.56239	1.7	1.7	1.7	0	74419	0	0	35	21	22	22			RNASE-INHIBITOR COMPLEX, HYDROLASE/HYDROLASE INHIBITOR, HYDROLASE/PROTEIN BINDING COMPLEX
1X23	2005	1.85	P1211	62	44.33	97.58	90	93.36	90	38.1	100	1876	5544	0.338	0.791		21.5197		0.03676		1.85	1.85	1.85	0	45618	2	0	36	18	25	21			UBIQUITIN CONJUGATING ENZYME, UBIQUITIN, E2, LIGASE
1X24	2005	3.2	I213	146.89	146.89	146.89	90	90	90	58.94	293	621	2452	0.253	0		70.2983		0		3.1	3.1	3.1	0	9612	2	0.02	41	17	20	22			TYROSINE PHOSPHATASE, PRL-1, DUAL SPECIFIC PHOSPHATASE, HYDROLASE
1X25	2006	2	H3	54.98	54.98	221.56	90	90	120	46.7	100	600	2189	0.274	0.077		13.8762		0.00555		2	2	2	0	16877	7	0.04	30	32	18	20			YJGF-LIKE PROTEIN, ARCHAEA, ST0811, STRUCTURAL GENOMICS, UNKNOWN FUNCTION
1X27	2006	2.7	P212121	77.42	107.29	166.39	90	90	90	58.3	100	478	8245	0.058	3.194		57.8047		0.05526		2.77	2.7	2.7	0.07	37433	835	2.23	12	36	28	24	NA PTR		LCK-CAS COMPLEX, LCK PHOSPHO-PEPTIDE COMPLEX, HIGH AFFINITY LCK-CAS COMPLEX, SIGNALING PROTEIN
1X28	2005	2.4	P63	143.83	143.83	81.57	90	90	120	48	297	384	6207	0.062	6.926		29.3058		0.23634		2.21	2.21	2.21	0	47741	2	0	47	14	18	21	PGU		PLP-DEPENDENT ENZYME, TRANSFERASE
1X29	2005	2.2	P63	143.21	143.21	81.39	90	90	120	48	293	448	6289	0.071	6.731		29.0869		0.23141		2.2	2.2	2.2	0	47741	0	0	47	14	18	21	PMG		PLP-DEPENDENT ENZYME, TRANSFERASE
1X2A	2005	2.2	P63	142.71	142.71	81.39	90	90	120	48	293	504	6269	0.08	4.23		27.0289		0.1565		2.2	2.2	2.2	0	42775	6	0.01	48	14	17	21	PDG		PLP-DEPENDENT ENZYME, TRANSFERASE
1X2B	2006	2.4	P43212	65.24	65.24	169.01	90	90	90	50.6	298	109	2571	0.042	15.656	11.923	34.7497	34.5764	0.45054	0.34483	2.4	2.4	2.4	0	14599	1	0.01	45	16	23	16	STX		PROLYL AMINOPEPTIDASE, BINARY COMPLEX, PROLYL IMINOPEPTIDASE, ALPHA/BETA-HYDROLASE
1X2E	2006	2.4	P43212	65.19	65.19	169.28	90	90	90	50.6	298	145	2603	0.056	11.863	11.955	31.373	31.7754	0.37813	0.37623	2.4	2.4	2.4	0	15007	0	0	45	16	24	15	ATX		PROLYL AMINOPEPTIDASE, PROLYL IMINOPEPTIDASE, BINARY COMPLEX, ALPHA/BETA-HYDROLASE FOLD
1X2G	2005	2.4	C2221	82	112.8	289.4	90	90	90	58.01	100	1106	8425	0.131	1.739		40.1951		0.04326		2.4	2.4	2.4	0	52725	1	0	35	28	17	20	MSE		LIPOATE-PROTEIN LIGASE, LIPOIC ACID, PROTEIN ACYLATION, POST-TRANSLATIONAL MODIFICATION
1X2H	2005	2.91	C2221	83.2	111.6	289.6	90	90	90	58.2	100	555	7937	0.07	5.735		40.569		0.14136		2.91	2.91	2.91	0	30079	1	0	34	27	19	20	LPA MSE		LIPOATE-PROTEIN LIGASE, LIPOIC ACID, PROTEIN ACYLATION, POST-TRANSLATIONAL MODIFICATION
1X2I	2005	1.45	P212121	39.94	56.89	68.37	90	90	90	57	100	476	1191	0.4	5.408	5.613	8.50267	8.57446	0.63604	0.65462	1.45	1.45	1.45	0	27454	1	0	62	0	18	20			ALPHA HELIX, HELIX-HAIRPIN-HELIX DNA BINDING DOMAIN, HOMODIMER, HYDROLASE
1X2T	2005	1.72	P1211	60.71	63.51	66.9	90	117	90	37.9	100	1321	4698	0.281	8.797		12.8754		0.68324		1.72	1.72	1.72	0	47808	4	0.01	21	31	21	27	1PE CA		HETERODIMER, DOMAIN SWAPPING, C-TYPE LECTIN-LIKE PROTEIN, PROTEIN BINDING
1X2W	2005	2.29	C121	134.12	37.83	55.83	90	110.46	90	46.1	100	511	2378	0.215	18.544		28.8583		0.64259		2.2	2.2	2.2	0	13069	1	0.01	21	31	23	25	CL RB SO4		HETERODIMER, DOMAIN SWAPPING, C-TYPE LECTIN-LIKE PROTEIN, PROTEIN BINDING
1X31	2005	2.15	P6522	199.11	199.11	197.21	90	90	120	59.8	100	553	13814	0.04	11.402		29.1288		0.39143		2.15	2.15	2.15	0	124152	3	0	26	29	23	22	DMG FAD FMN NAD SO4 ZN		HETEROTETRAMERIC SARCOSINE OXIDASE, FLAVOENZYME, OXIDOREDUCTASE
1X33	2005	3.6	R3	291.32	291.32	291.32	61.63	61.63	61.63	98.83	100	0	4529	0	22.195	24.458	36.8247	42.8265	0.60272	0.57109	3.56	3.56	3.56	0	182171	6255	3.43	21	38	16	25	CA		T=3 CAPSIDS, RECOMBINANT CP, ICOSAHEDRAL VIRUS
1X35	2005	4.1	C121	471.5	330.1	351.47	90	131.05	90	99.33	100	0	4442	0	4.011	6.728	62.2817	60.2236	0.0644	0.11172	4.06	4.06	4.06	0	301527	3	0	21	38	17	24	CA		T=3 CAPSIDS, BETA-ANNULUS, ICOSAHEDRAL VIRUS
1X36	2005	2.7	P212121	193.45	313.51	321.17	90	90	90	99.46	100	0	1636	0	15.243	15.278	7.42607	10.2584	2.05263	1.48932	2.7	2.7	2.7	0	515695	0	0	22	39	15	24	CA		T=1 CAPSID, N-ARM, ICOSAHEDRAL VIRUS
1X38	2005	1.7	P43212	100.56	100.56	182.41	90	90	90	65.28	100	746	5721	0.13	7.941		22.2485		0.35692		1.7	1.7	1.7	0	103323	1	0	38	12	25	25	BMA FUC GOL IDD MAN NAG SO4 XYP		2-DOMAIN FOLD, LIGAND-PROTEIN COMPLEX, HYDROLASE
1X39	2005	1.8	P43212	99.99	99.99	184.39	90	90	90	65.26	100	660	5670	0.116	4.356		16.8691		0.25822		1.8	1.8	1.8	0	87042	6	0.01	39	12	25	24	BMA FUC GOL IDE MAN NAG SO4 XYP		2-DOMAIN FOLD, LIGAND-PROTEIN COMPLEX, HYDROLASE
1X3E	2005	2.15	P3121	78.62	78.62	79.83	90	90	120	37.3	100	956	1941	0.493	18.552		38.9864		0.47586		2.1	2.1	2.1	0	16988	1	0.01	8	56	12	24	CD		OLIGONUCLEOTIDE BINDING FOLD, DNA-BINDING PROTEIN, DNA BINDING PROTEIN
1X3F	2005	2.7	P3121	78.01	78.01	71.02	90	90	120	28.5	100	840	1802	0.466	29.69	26.289	43.7689	41.7229	0.67834	0.63009	2.69	2.69	3.01	0.32	7224	769	10.65	9	56	13	22	CD		OLIGONUCLEOTIDE BINDING FOLD, DNA-BINDING PROTEIN, DNA BINDING PROTEIN
1X3G	2005	3	P3121	79.89	79.89	81.29	90	90	120	40.4	298	377	1724	0.219	13.001	14.228	47.5731	46.1639	0.27328	0.30821	3	3	3	0	6156	0	0	8	47	13	32	CD		OLIGONUCLEOTIDE BINDING FOLD, DNA-BINDING PROTEIN, DNA BINDING PROTEIN
1X3K	2005	1.64	P21212	65.14	74.86	33.41	90	90	90	48.08	100	403	1482	0.272	2.784	2.783	8.79068	8.78992	0.3167	0.31661	1.64	1.64	1.64	0	20177	1	0	76	0	13	11	HEM		HEMOGLOBIN, DIPTERA, TOKUNAGAYUSURIKA AKAMUSI, MIDGE LARVA, OXYGEN STORAGE/TRANSPORT COMPLEX
1X3L	2006	2.1	C121	190.91	52.9	52.68	90	91.31	90	56.23	100	275	3569	0.077	20.147		30.8416		0.65324		2.1	2.21	2.1	0.11	30763	1520	4.94	38	21	22	19	EDO SO4		STRUCTURAL GENOMICS, RIKEN STRUCTURAL GENOMICS/PROTEOMICS INITIATIVE, RSGI, NPPSFA, NATIONAL PROJECT ON PROTEIN STRUCTURAL AND FUNCTIONAL ANALYSES, TRANSFERASE
1X3M	2005	2.2	P3121	110.52	110.52	66.54	90	90	120	53.5	100	961	3108	0.309	20.679		35.2248		0.58706		2.26	2.26	2.2	0.06	22939	842	3.67	44	20	19	17	ADP		PROPIONATE KINASE, TDCD, ADP, L-THREONINE METABOLISM, PROPIONATE METABOLISM, TRANSFERASE
1X3N	2005	2.3	P3121	111.28	111.28	66.81	90	90	120	53.5	100	974	3122	0.312	19.213		37.5786		0.51128		2.3	2.3	2.3	0	20616	2	0.01	42	20	21	17	ANP EDO		PROPIONATE KINASE, TDCD, AMPPNP, L-THREONINE METABOLISM, PROPIONATE METABOLISM, TRANSFERASE
1X3O	2006	1.5	P43212	93.37	93.37	26.05	90	90	90	60.94	100	355	742	0.478	0.587		17.8988		0.0328		1.5	1.5	1.5	0	18878	0	0	65	2	10	23			STRUCTURAL GENOMICS, RIKEN STRUCTURAL GENOMICS/PROTEOMICS INITIATIVE, RSGI, NPPSFA, NATIONAL PROJECT ON PROTEIN STRUCTURAL AND FUNCTIONAL ANALYSES, LIPID TRANSPORT
1X3S	2005	1.32	P1211	37.89	65.18	40.71	90	91.42	90	51	100	668	1668	0.4	5.987		10.7178		0.5586		1.32	1.32	1.32	0	44016	1	0	32	27	23	18	GNP MG MSE		GTPASE, RAB, GNP, STRUCTURAL GENOMICS, NPPSFA, NATIONAL PROJECT ON PROTEIN STRUCTURAL AND FUNCTIONAL ANALYSES, RIKEN STRUCTURAL GENOMICS/PROTEOMICS INITIATIVE, RSGI, ENDOCYTOSIS/EXOCYTOSIS COMPLEX
1X3W	2005	3	P3121	129.24	129.24	128.49	90	90	120	81	93	160	3187	0.05	5.619		50.5447		0.11117		3	3	3	0	25164	0	0	50	16	18	16	MSE SUC ZN		PROTEIN-PROTEIN COMPLEX, HYDROLASE
1X3X	2006	1.8	C121	103.22	41.77	49.76	90	111.13	90	54.6	100	442	1600	0.276	12.332	15.718	14.0871	14.8511	0.87541	1.05837	1.8	1.8	1.8	0	18514	1	0.01	43	25	21	11	HEM SO4		CYTOCHROME B5, HEMOPROTEIN, PORCINE PARASITIC NAMATODE, ELECTRON TRANSPORT
1X3Z	2005	2.8	P3121	128.8	128.8	128.38	90	90	120	81	93	200	3197	0.063	1.307		38.2046		0.03421		2.8	2.8	2.8	0	30635	0	0	52	16	16	16	CF0 SUC ZN		HYDROLASE-HYDROLASE INHIBITOR COMPLEX
1X42	2005	2	P1211	34.11	71.27	53.62	90	93.51	90	49.46	100	524	2019	0.26	5.278		13.1999		0.39985		2	2	2	0	16891	0	0	55	15	17	13	MSE		HALOACID DEHALOGENASE, STRUCTURAL GENOMICS, NPPSFA, NATIONAL PROJECT ON PROTEIN STRUCTURAL AND FUNCTIONAL ANALYSES, RIKEN STRUCTURAL GENOMICS/PROTEOMICS INITIATIVE, RSGI, HYDROLASE
1X46	2005	1.5	C2221	42.01	69.11	99.65	90	90	90	43.8	100	290	1474	0.197	5.916	5.906	13.3187	13.3039	0.44419	0.44393	1.5	1.5	1.5	0	23622	2	0.01	73	0	15	12	HEM		HEMOGLOBIN, DIPTERA, TOKUNAGAYUSURIKA AKAMUSI, MIDGE LARVA, OXYGEN STORAGE/TRANSPORT COMPLEX
1X54	2006	1.45	C121	126.07	68.22	75.71	90	117.18	90	57.1	100	1164	3893	0.299	0.533		15.3312		0.03477		1.45	1.53	1.45	0.08	97230	4507	4.64	35	28	18	19	4AD MG MPD		AMINOACYL-TRNA SYNTHETASE, RIKEN STRUCTURAL GENOMICS/PROTEOMICS INITIATIVE, RSGI, STRUCTURAL GENOMICS, LIGASE
1X55	2006	1.8	C121	126.21	68.02	75.6	90	117.35	90	57.1	100	1259	3950	0.319	0.517		15.1513		0.03412		1.8	1.95	1.8	0.15	50564	3575	7.07	36	27	18	19	MG NSS PO4		AMINOACYL-TRNA SYNTHETASE, RIKEN STRUCTURAL GENOMICS/PROTEOMICS INITIATIVE, RSGI, STRUCTURAL GENOMICS, LIGASE
1X56	2006	1.98	C121	126.12	68.6	75.64	90	117.05	90	57.1	100	1124	3656	0.307	0.353		21.4817		0.01643		1.98	2.08	1.98	0.1	39361	1596	4.05	35	30	18	17			AMINOACYL-TRNA SYNTHETASE, RIKEN STRUCTURAL GENOMICS/PROTEOMICS INITIATIVE, RSGI, STRUCTURAL GENOMICS, LIGASE
1X6I	2005	1.2	P21212	43.5	87.1	40.8	90	90	90	36.5	100	1166	1802	0.647	2.366		11.5915		0.20412		1.14	1.14	1.14	0	45542	1	0	68	3	18	11			STRUCTURAL GENOMICS, YGFY, HYPOTHETICAL PROTEIN, TRANSCRIPTIONAL REGULATION, STRUCTURE 2 FUNCTION PROJECT, S2F, UNKNOWN FUNCTION
1X6J	2005	2	I222	40.4	42.7	84.9	90	90	90	33.5	100	540	774	0.698	7.822		21.433		0.36495		2	2	2	0	5225	0	0	68	0	17	15			STRUCTURAL GENOMICS, YGFY, HYPOTHETICAL PROTEIN, TRANSCRIPTIONAL REGULATION, STRUCTURE 2 FUNCTION PROJECT, S2F, UNKNOWN FUNCTION
1X6L	2005	1.9	I222	76.51	132.71	192.63	90	90	90	69.32	100	356	4502	0.079	16.277	17.663	31.6358	33.1103	0.51451	0.53346	1.95	1.9	1.9	0.05	76661	1543	2.01	27	26	23	24			CHITINASE A, HYDROLASE
1X6N	2005	2	I222	76.67	133.07	192.22	90	90	90	69.41	100	283	4347	0.065	13.056	15.003	34.967	36.9178	0.37338	0.40639	2.11	2	2	0.11	64829	2106	3.25	28	26	23	23	AO3		INHIBITOR COMPLEX, HYDROLASE
1X6P	2005	1.63	P41212	38.11	38.11	149.77	90	90	90	42.2	273	439	1002	0.438	0.554		12.8426		0.04314		1.63	1.63	1.63	0	14500	1	0.01	21	26	32	21			TYPE IV PILIN, LECTIN, ADHESIN, STRUCTURAL PROTEIN
1X6Q	2005	1.51	P41212	37.47	37.47	147.89	90	90	90	39.5	100	668	1098	0.608	1.402		9.9963		0.14025		1.51	1.51	1.51	0	15986	1	0.01	21	28	34	17			TYPE IV PILIN, LECTIN, ADHESIN, STRUCTURAL PROTEIN
1X6R	2005	1.82	P41212	38.04	38.04	149.58	90	90	90	41.9	293	329	956	0.344	0.643		17.4686		0.03681		1.82	1.82	1.82	0	10367	1	0.01	21	26	32	21			TYPE IV PILIN, LECTIN, ADHESIN, STRUCTURAL PROTEIN
1X6U	2005	2.7	I23	118.53	118.53	118.53	90	90	90	42.8	100	296	2126	0.139	0		63.8977		0		2.71	2.71	2.71	0	7504	8	0.11	38	18	20	24	DO8		KDO8P, TRANSFERASE
1X6V	2005	1.75	P1211	78.21	82.55	133.6	90	105.1	90	57	100	1225	10326	0.119	8.319		20.9976		0.39619		1.75	1.84	1.75	0.09	164774	8165	4.96	41	18	20	21	ADP CL		TRANSFERASE, ATP SULFURYLASE, APS KINASE, PAPS, PHOSPHOADENOSINE PHOSPHOSULFATE
1X6Y	2005	1.55	P41212	37.81	37.81	149.44	90	90	90	2.1	293	460	1007	0.457	0.101		14.2731		0.00708		1.55	1.55	1.55	0	15945	1	0.01	21	26	32	21			TYPE IV PILIN, LECTIN, ADHESIN, STRUCTURAL PROTEIN
1X70	2005	2.1	P212121	118.25	125.68	137.21	90	90	90	59.22	100	575	13430	0.043	9.57		24.0585		0.39778		2.1	2.1	2.1	0	119323	0	0	18	38	26	18	715 NA NAG NDG		ALPHA/BETA, BETA-PROPELLER, DIMER, HYDROLASE
1X74	2005	1.79	C121	180.07	79.78	117.62	90	92.04	90	55	100	1713	12445	0.138	2.668		15.9337		0.16744		1.79	1.79	1.79	0	155797	0	0	40	15	25	20	GOL PO4		ALPHA-METHYLACYL-COA RACEMASE, RACEMASE, COA TRANSFERASE, COENZYME A, ISOMERASE
1X75	2005	2.8	P212121	52.12	83.34	110.92	90	90	90	39.2	100	275	3484	0.079	17.829	18.081	36.0162	36.1217	0.49503	0.50056	2.8	2.8	2.8	0	11149	4	0.04	46	17	18	19			GYRASE, CCDB, TOPOISOMERASE, PLASMID ADDICTION, TA SYSTEM, BACTERIAL CELL DEATH, ISOMERASE/SIGNALING PROTEIN COMPLEX
1X7I	2005	1.7	C2221	75.33	97.67	132.69	90	90	90	43.89	95	644	4129	0.156	2.126		8.39203		0.25334		1.7	1.7	1.7	0	52833	2	0	41	20	18	21	CA		CUTC FAMILY, TIM-LIKE PROTEIN, METAL BINDING PROTEIN, COPPER HOMEOSTASIS
1X7O	2005	2.37	P41212	76.62	76.62	208.93	90	90	90	50	100	537	4127	0.13	5.819		46.8479		0.12421		2.37	2.37	2.37	0	26055	6	0.02	39	21	20	20	MSE		SPOU, C-TERMINAL KNOT, SEMET, TRANSFERASE
1X7P	2005	2.55	P41212	76.88	76.88	209.82	90	90	90	50	100	449	4092	0.11	0.733		40.1026		0.01828		2.55	2.55	2.55	0	21350	0	0	39	20	20	21	SAM		SPOU, C-TERMINAL KNOT, BOUND COFACTOR ADOMET, TRANSFERASE
1X7Q	2005	1.45	P1211	58.47	80.62	56.57	90	116.79	90	40.5	100	1304	3855	0.338	2.967	3.305	11.081	11.5472	0.26776	0.28622	1.45	1.45	1.45	0	81898	2	0	19	42	20	19	GOL SO4		PEPTIDE-MHC-COMPLEX, MAJOR HISTOCOMPATIBILITY COMPLEX CLASS I, MHC-I, HUMAN LEUKOCYTE ANTIGEN, HLA, IMMUNOGLOBULIN FAMILY, SARS, IMMUNE SYSTEM
1X7S	2005	1.55	P21212	42.72	86.08	63.8	90	90	90	50.85	100	696	1856	0.375	5.052	5.062	16.2205	16.1968	0.31146	0.31253	1.55	1.55	1.55	0	33798	1	0	7	53	20	20			TRANSTHYRETIN, FAMILIAL AMYOIDOTIC POLYNEUROPATHY, AMYLOID, TRANSPORT PROTEIN
1X7T	2005	1.6	P21212	43.03	85.52	64.24	90	90	90	51.43	100	648	1840	0.352	2.336		23.6613		0.09873		1.58	1.58	1.58	0	30391	0	0	6	54	20	20			TRANSTHYRETIN, FAMILIAL AMYLOIDOTIC POLYNEUROPATHY, AMYLOID, TRANSPORT PROTEIN
1X83	2005	1.8	P212121	69.09	71.88	91.73	90	90	90	53.65	100	381	2962	0.129	5.681	5.921	11.3698	11.5781	0.49966	0.5114	1.63	1.63	1.63	0	49969	1	0	26	33	17	24	MG MN SBH		ISOMERASE, COMPLEX
1X84	2005	1.78	P212121	69.09	71.88	92.73	90	90	90	54.12	100	324	3000	0.108	3.606	3.823	11.5386	11.7527	0.31252	0.32529	1.78	1.78	1.78	0	42775	1	0	26	33	18	23	MG MN SBH		ISOMERASE, COMPLEX
1X8B	2005	1.81	P41212	69.78	69.78	157.02	90	90	90	53	173	300	2212	0.136	18.874		27.7094		0.68114		1.85	1.85	1.81	0.04	34802	1495	4.3	39	20	18	23	824 MG		KINASE, CELL CYCLE, WEE1, TRANSFERASE
1X8C	2005	2.1	C2221	74.58	97.58	131.85	90	90	90	42.5	95	599	3947	0.152	7.898		11.9287		0.6621		2.1	2.1	2.1	0	28343	0	0	41	20	19	20	CA MSE		CUTC FAMILY, TIM-LIKE PROTEIN, METAL BINDING PROTEIN, COPPER HOMEOSTASIS
1X8D	2005	1.8	P1211	71.36	51.31	80.49	90	107.82	90	56		963	4002	0.241	7.864	7.911	10.4766	10.5302	0.75063	0.75127	1.8	1.8	1.8	0	41155	1	0	33	35	20	12	RNS		MUTAROTASE, L-RHAMNOSE, BIOSYNTHETIC PROTEIN
1X8F	2005	2.4	I23	118.68	118.68	118.68	90	90	90	45.46	100	566	2138	0.265	0	0	47.7709	49.84	0	0	2.2	2.2	2.2	0	13977	0	0	39	17	19	25			BETA-ALPHA-BARRELS, LYASE, LIPOPOLYSACCHARIDE, TRANSFERASE
1X8R	2005	1.5	P212121	57.73	85.17	87.49	90	90	90	46	90	1040	3912	0.266	3.46		11.3346		0.30526		1.5	1.5	1.5	0	66429	0	0	35	26	19	20	FMT SC1		INSIDE-OUT ALPHA-BETA BARREL, TRANSFERASE
1X8T	2005	1.9	P212121	57.16	84.5	88.24	90	90	90	46	90	846	3793	0.223	3.185		12.02		0.26498		1.9	1.9	1.9	0	33203	0	0	36	25	18	21	FMT RC1		INSIDE-OUT ALPHA-BETA BARREL, TRANSFERASE
1X8X	2005	2	P3121	82.82	82.82	93.49	90	90	120	51.7	100	416	2780	0.15	8.202		17.8767		0.45881		2	2	2	0	25514	0	0	55	11	16	18	SO4 TYR		LIGASE, RIKEN STRUCTURAL GENOMICS/PROTEOMICS INITIATIVE, RSGI, STRUCTURAL GENOMICS
1X9C	2005	2.19	P6122	93.31	93.31	128	90	90	120	69.5	100	522	1373	0.38	11.165	10.515	54.4257	53.2084	0.20514	0.19762	2.2	2.2	2.2	0	17302	0	0					A2M NCO SO4		HAIRPIN RIBOZYME, ALL-RNA, COBALT HEXAAMINE, MUTATION, JUNCTIONLESS, LOW SALT, S-TURN, E-LOOP, CATALYTIC RNA, 2'-OME, RNA
1X9D	2005	1.41	P1	50.69	53.88	56.23	89.49	63.6	62.61	36.17	100	794	4079	0.195	3.081		5.91227		0.52112		1.41	1.41	1.41	0	84600	3125	3.69	50	13	19	18	BU1 CA SMD SO4		MANNOSIDASE, SUBSTRATE ANALOGUE, GLYCOSYL HYDROLASE
1X9E	2005	2.4	I222	105.37	109.82	141.54	90	90	90	48.13	100	128	6128	0.021	2.805		15.0704		0.18613		2.4	2.4	2.4	0	31594	0	0	39	26	17	18	SO4		THIOLASE FAMILY, LYASE
1X9J	2005	3	P43	193.68	193.68	122.93	90	90	90	65	100	782	23615	0.033	18.949		54.1034		0.35024		2.7	2.7	3.02	0.32	98195	942	0.96	43	20	20	17	CIT GOL NA PO4		ASKHA (ACETATE AND SUGAR KINASES, HSC70, ACTIN) SUPERFAMILY, BUTYRATE KINASE, ACETATE KINASE, ISOBUTYRATE KINASE, TWO SIMILAR DOMAINS, BUTYRATE, ISOBUTYRATE, ENZYME MECHANISM, TRANSFERASE
1X9K	2005	3.17	P6122	94.46	94.46	129.12	90	90	120	70	100	278	1313	0.212	28.853	29.387	114.946	103.603	0.25101	0.28365	3.12	3.12	3.12	0	6480	0	0							HAIRPIN RIBOZYME, ALL-RNA, MUTATION, HIGH SALT, S-TURN, E- LOOP, CATALYTIC RNA
1X9P	2005	3.3	C121	435.98	300.17	420.62	90	104.36	90	66.4	100	0	3677	0	28.231		68.3105		0.41327		3.94	3.94	3.58	0.36	445700	77576	17.41	15	32	26	27	C15 SO4		JELLYROLL DOMAIN, ANTI-PARALLEL BETA SHEET, INSERTION DOMAIN, VIRUS LIKE PARTICLE
1X9Q	2005	1.5	P212121	55.78	57.45	79.22	90	90	90	43	100	612	2120	0.289	9.216		19.2411		0.47897		1.5	1.5	1.5	0	40620	0	0	8	51	20	21	ACT FLU		VERY HIGH AFFINITY, ANTIBODY BINDING, ELECTROSTATICS, DIRECTED EVOLUTION, SINGLE CHAIN ANTIBODY, IMMUNE SYSTEM
1X9R	2005	1.9	P65	92.69	92.69	47.31	90	90	120	53.88	293	414	1913	0.216	5.781		18.0093		0.321		1.9	1.9	1.9	0	18433	0	0	13	31	30	26	CU		UMECYANIN, CUPREDOXIN, PHYTOCYANIN, COPPER BINDING SITE, BETA BARREL, ELECTRON TRANSPORT
1X9T	2005	3.5	C121	438.37	299.83	419.58	90	103.22	90	0.67	100	0	3645	0	18.672		56.6313		0.32971		3.5	3.5	3.5	0	354797	0	0	14	34	26	26	C15		JELLYROLL DOMAIN, INSERTION DOMAIN, ANTI-PARALLEL BETA SHEETS, VIRUS LIKE PARTICLE/PEPTIDE COMPLEX
1X9U	2005	1.8	P65	92.65	92.65	47.7	90	90	120	54.21	293	345	1856	0.186	10.796		23.2384		0.46458		1.8	1.8	1.8	0	21777	2	0.01	13	32	31	24	CU		UMECYANIN, CUPREDOXIN, PHYTOCYANIN, COPPER BINDING SITE, BETA BARREL, ELECTRON TRANSPORT
1XA9	2005	2.5	P6222	108.43	108.43	84.92	90	90	120	55.3	100	317	1923	0.165	6.901		36.1376		0.19096		2.5	2.5	2.5	0	10657	2	0.02	4	56	24	16	BME CH6		FLUORESCENT PROTEIN, BETA-CAN, BETA-BARREL, LUMINESCENT PROTEIN
1XAE	2005	2.7	P3121	121.16	121.16	111.69	90	90	120	72.75	100	120	3616	0.033	3.916		42.0617		0.0931		2.6	2.6	2.82	0.22	29542	2324	7.87	4	55	23	18	BME CH7 CSO NFA		FLUORESCENT PROTEIN, BETA-CAN, BETA-BARREL, LUMINESCENT PROTEIN
1XAG	2005	2.45	P43212	53.29	53.29	240.07	90	90	90	41.75	100	151	3020	0.05	22.419		43.6847		0.5132		2.59	2.59	2.45	0.14	12933	1222	9.45	53	18	16	13	CL CRB NAD ZN		SHIKIMATE PATHWAY, AROMATIC AMINO ACID BIOSYNTHESIS, DHQS, SADHQS, CLOSED FORM, FORM A, DOMAIN MOVEMENT, CYCLASE, LYASE
1XAH	2005	2.2	P43	55.26	55.26	232.87	90	90	90	44.15	100	288	5496	0.052	12.446		39.1711		0.31773		2.2	2.2	2.2	0	34989	1	0	53	17	14	16	NAD ZN		SHIKIMATE PATHWAY, AROMATIC AMINO ACID BIOSYNTHESIS, DHQS, SADHQS, OPEN FORM, FORM B, DOMAIN MOVEMENT, CYCLASE, LYASE
1XAI	2005	2.3	P43	54.9	54.9	229.11	90	90	90	42.49	100	396	5943	0.067	21.155		32.735		0.64625		2.21	2.21	2.1	0.11	37497	3086	8.23	48	18	20	14	CRB ZN		SHIKIMATE PATHWAY, AROMATIC AMINO ACID BIOSYNTHESIS, DHQS, SADHQS, CLOSED FORM, FORM B, DOMAIN MOVEMENT, CYCLASE, LYASE
1XAJ	2005	2.35	P43	54.74	54.74	231.16	90	90	90	42.66	100	378	5760	0.066	20.982		42.2061		0.49713		2.35	2.35	2.35	0	27413	1	0	49	18	19	14	CRB NAD ZN		SHIKIMATE PATHWAY, AROMATIC AMINO ACID BIOSYNTHESIS, DHQS, SADHQS, CLOSED FORM, FORM B, DOMAIN MOVEMENT, CYCLASE, LYASE
1XAL	2005	2.8	P43	55.1	55.1	232.32	90	90	90	43.69	100	292	5640	0.052	17.327		55.8512		0.31024		2.8	2.8	2.8	0	16571	2	0.01	47	20	20	13	CRB NAD ZN		SHIKIMATE PATHWAY, AROMATIC AMINO ACID BIOSYNTHESIS, DHQS, SADHQS, CLOSED FORM, FORM B, DOMAIN MOVEMENT, CYCLASE, LYASE
1XAO	2005	2.07	P61	49.63	49.63	210.19	90	90	120	53	200	467	2014	0.232	18.137		33.0838		0.54821		2.07	2.07	2.07	0	15797	1	0.01	14	37	17	32			BETA SHEETS, CHAPERONE
1XAW	2005	1.45	C2221	46.96	109.57	48.13	90	90	90	48	100	541	987	0.548	13.537		18.6341		0.72646		1.45	1.45	1.45	0	22041	1	0	82	0	11	7			COILED-COIL, CELL ADHESION
1XB4	2005	3.1	P212121	53.36	123.66	140.3	90	90	90	49		334	5773	0.058	9.975		67.9959		0.1467		3.05	3.05	3.05	0	18350	0	0	39	15	24	22			WINGED HELIX, UNKNOWN FUNCTION
1XBI	2005	1.45	P212121	43.67	48.87	51.91	90	90	90	42.41	100	967	1146	0.844	1.878		9.83617		0.19093		1.4	1.4	1.4	0	21176	1	0	46	16	19	19	EPE		ALPHA-BETA-ALPHA SANDWICH FOLD, RNA BINDING PROTEIN/STRUCTURAL PROTEIN COMPLEX
1XBU	2005	1.2	P41212	60.97	60.97	144.52	90	90	90	45.13	95	1189	2611	0.455	0.46	0.465	7.32447	7.35304	0.0628	0.06324	1.2	1.2	1.2	0	75018	2	0	42	20	19	19	CA IOY ZN		DOUBLE-ZINC METALLOPROTEINASE, CALCIUM ACTIVATION, PROTEIN- INHIBITOR COMPLEX, HYDROLASE
1XBV	2005	1.66	C121	123.81	41.47	91.18	90	96.65	90	50	100	686	3739	0.183	10.503		16.9027		0.62138		1.66	1.66	1.66	0	54404	1	0	49	20	15	16	5RP MG		BETA/ALPHA BARREL, TIM BARREL, UNKNOWN FUNCTION
1XBX	2005	1.81	C121	123	41.83	91.07	90	97.47	90	50	100	725	3777	0.192	11.411		11.8183		0.96554		1.81	1.81	1.81	0	42451	0	0	49	20	15	16	5RP HMS MG		TIM BARREL, UNKNOWN FUNCTION
1XBY	2005	1.58	C121	122.79	41.91	91.22	90	97.46	90	50	100	697	3771	0.185	14.452		14.7858		0.97742		1.58	1.67	1.58	0.09	62104	2375	3.82	49	20	15	16	5RP MG		TIM BARREL, UNKNOWN FUNCTION
1XBZ	2005	1.8	C121	123.78	41.44	91.01	90	96.72	90	50	100	571	3645	0.157	13.239		15.5961		0.84887		1.8	1.8	1.8	0	42778	0	0	48	20	16	16	LX1 MG		TIM BARREL, UNKNOWN FUNCTION
1XC8	2005	1.95	P41212	92.51	92.51	142.87	90	90	90	64.8	100	314	3101	0.101	0.825		25.911		0.03184		1.95	1.95	1.95	0	41650	4	0.01	33	24	24	19	FOX GOL ZN		PROTEIN-DNA COMPLEX GLYCOSYLASE FAPY, HYDROLASE-DNA COMPLEX
1XCK	2005	2.92	P212121	262.8	283.6	135.72	90	90	90	60.4	90	397	55301	0.007	33.539		43.6356		0.76862		2.92	2.92	2.92	0	184155	0	0	51	19	17	13	K MPD PEG SO4		CHAPERONIN, CHAPERONE
1XCP	2005	3.2	P212121	108.95	91.26	125.31	90	90	90	50.3	100	244	8888	0.027	48.871		62.1848		0.7859		3.2	3.2	3.47	0.27	18816	1362	7.24	37	15	28	20	ADP MG SF4		FE PROTEIN, F135W, MGADP, OXIDOREDUCTASE
1XCQ	2005	3.5	P1211	43.6	230.52	123.64	90	91.67	90	53.97	100	1347	16467	0.082	9.952		56.9168		0.17485		15.66	3.5	15.66	12.16	30393	29041	95.55	6	32	23	39			CRYSTAL PACKING, FAB, PROTEIN L, PEPTIDE COMPLEX, IMMUNE SYSTEM
1XCR	2005	1.7	P1211	44.57	52.89	124.49	90	88.89	90	40.7	100	532	5180	0.103	11.28		18.8705		0.59776		1.7	1.7	1.7	0	63922	2	0	16	41	20	23	ACY ZN		STRUCTURAL GENOMICS, ZINC-CONTAINING FOLD, SPLICE VARIANT, ACETATE BUFFER, METAL BINDING PROTEIN
1XCT	2005	3.05	P21212	129.5	222.48	43.76	90	90	90	52.63	100	516	8552	0.06	11.38		46.503		0.24472		3.21	3.04	3.04	0.17	22493	954	4.24	8	44	21	27			CRYSTAL PACKING, FAB, PROTEIN L, PEPTIDE COMPLEX, IMMUNE SYSTEM
1XD5	2005	2	P21212	61.09	91.49	81.13	90	90	90	47.15	298	627	3717	0.169	1.554		14.3371		0.10839		2	2	2	0	31341	1	0	0	47	25	28	SO4		MONOCOT MANNOSE BINDING LECTIN, MONOMER, HOMOGENEOUS BETA- SHEET, ANTIFUNGAL PROTEIN
1XD6	2005	2	C2221	78.07	97.48	36.12	90	90	90	56.97	298	227	894	0.254	7.599		19.5245		0.3892		2	2	2	0	9092	0	0	0	46	27	27	SO4		MONOCOT MANNOSE-BINDING LECTIN, MONOMER, HOMOGENEOUS BETA- SHEET, ANTIFUNGAL PROTEIN
1XD8	2005	2.7	P1211	57.24	92.11	62.82	90	101.05	90	52.43	100	72	4382	0.016	33.224		63.2954		0.5249		2.7	2.7	2.85	0.15	16355	726	4.44	38	16	26	20	SF4		[FES] CLUSTER, FE PROTEIN, SIGNAL TRANSDUCTION, OXIDOREDUCTASE
1XD9	2005	2.8	P1211	57.05	92.21	61.38	90	101.23	90	51.18	100	99	4438	0.022	37.718		67.0317		0.56269		2.7	2.7	3.23	0.53	15393	2077	13.49	39	17	25	19	ADP MG SF4		[FES] CLUSTER, FE PROTEIN, SIGNAL TRANSDUCTION, OXIDOREDUCTASE
1XDB	2005	2.8	P1211	57.57	92.14	63.93	90	100.8	90	53.57	100	96	4384	0.022	25.349		58.2026		0.43553		2.8	2.8	3.23	0.43	14209	1500	10.56	41	15	23	21	SF4		[FES] CLUSTER, FE PROTEIN, SIGNAL TRANSDUCTION, OXIDOREDUCTASE
1XDC	2005	1.85	P21212	74.04	75.42	67.82	90	90	90	42.59	100	1040	3612	0.288	3.719		24.1718		0.15386		1.65	1.65	1.65	0	44694	0	0	59	13	15	13	MN YOF		MNSOD, MANGANESE SUPEROXIDE DISMUTASE, 3-FLUOROTYROSINE, OXIDOREDUCTASE
1XDF	2005	1.9	P212121	48.96	69.24	112.92	90	90	90	54.2	100	374	2643	0.142	21.204		31.2229		0.67912		1.9	1.9	1.9	0	30780	4	0.01	28	43	21	8	EPE NA		7-STRANDED ANTIPARALLEL BETA-SHEET, KINKED C-TERMINAL ALPHA-HELIX, GLYCINE-RICH LOOP, PLANT PROTEIN
1XDH	2005	1.7	P3121	141.11	141.11	97.1	90	90	120	67.28	100	1141	6046	0.189	0.97		21.1095		0.04595		1.7	1.7	1.7	0	122156	0	0	13	47	22	18	IVA STA		HYDROLASE-HYDROLASE INHIBITOR COMPLEX
1XDJ	2005	2.2	P21212	167.05	159.37	65.64	90	90	90	49.24	100	229	11545	0.02	2.997		20.7149		0.14468		2.2	2.2	2.2	0	83344	1	0	44	14	21	21	HCS MRY MSE SO4 ZN		TIM BARREL, HOMOCYSTEINE, METHYLTETRAHYDROFOLATE, ZINC, TRANSFERASE
1XDL	2005	3	P21212	153.48	153.51	186.48	90	90	90	63.9	93	572	18932	0.03	48.258		50.9037		0.94803		2.5	2.5	2.5	0	134381	1	0	53	12	13	22	SO4		ALPHA/BETA BARREL, LYASE
1XDM	2005	3	P21212	153.42	153.48	185.55	90	90	90	63.7	93	611	18550	0.033	38.606		54.9449		0.70263		3	3	3	0	83580	0	0	53	12	14	21	SO4		ALPHA/BETA BARREL, LYASE
1XDO	2005	3	P42212	154	154	155	90	90	90	56.95		909	11234	0.081	4.808	5.751	38.3207	41.7816	0.12547	0.13764	2.89	2.89	2.89	0	37774	1	0	39	21	19	21			POLYPHOSPHATE KINASE, PPK, E.COLI POLYPHOSPHATE KINASE, TRANSFERASE
1XDP	2005	2.5	P42212	152	152	150	90	90	90	54.3	298	986	11538	0.085	6.094	5.991	22.9446	22.9709	0.2656	0.26081	2.49	2.49	2.49	0	60358	0	0	37	22	21	20	ATP MG		E.COLI POLYPHOSPHATE KINASE, PPK, PPK COMPLEX WITH AMPPNP, AMPPNP, TRANSFERASE
1XDW	2005	1.98	P6122	67.49	67.49	312.79	90	90	120	56.17	100	0	2967	0	9.231		19.5529		0.4721		1.98	1.98	1.98	0	30081	2	0.01	38	16	23	23			STRUCTURAL VARIANT OF THE BAB ROSSMANN FOLD, OXIDOREDUCTASE
1XE4	2005	1.95	P1211	42.33	101.31	46.33	90	103.02	90	45	100	742	3054	0.243	20.857		16.5723		1.25855		1.95	1.95	1.95	0	26184	0	0	37	27	21	15	MG		MUTANT, FEMX, LIGASE, TRANSFERASE
1XE5	2005	2.4	P3121	141.65	141.65	98.35	90	90	120	68.08	100	538	5544	0.097	0		35.9348		0		2.39	2.39	2.39	0	45617	2	0	14	45	22	19	5FE		HYDROLASE-HYDROLASE INHIBITOR COMPLEX
1XE6	2005	2.8	P3121	141.15	141.15	97.38	90	90	120	67.54	100	396	5347	0.074	1.514		61.2774		0.02471		3.04	3.13	2.8	0.33	27922	6459	23.13	12	45	24	19	5FP		HYDROLASE-HYDROLASE INHIBITOR COMPLEX
1XE7	2005	1.75	I432	206.8	206.8	206.8	90	90	90	54	100	1107	4829	0.229	0		22.4811		0		1.7	1.7	1.7	0	81006	0	0	20	41	17	22	ACY EDO GUN		JELLY ROLL MOTIF, CUPIN SUPERFAMILY, STRUCTURAL GENOMICS, YML079WP, S, CEREVISIAE, UNKNOWN FUNCTION
1XEF	2005	2.5	P1211	44.93	194.92	63.71	90	110.68	90	45.4	100	540	7852	0.069	6.263		49.3968		0.12679		2.5	2.5	2.5	0	35201	0	0	34	24	28	14	ATP MG		ABC-TRANSPORTER, ATPASE, HAEMOLYSIN B, ATP-DEPENDENT TRANSPORT PROTEIN, TRANSPORT PROTEIN
1XEG	2005	1.81	P212121	42.31	71.75	74.01	90	90	90	34	100	695	2307	0.301	4.664		9.18721		0.50766		1.81	1.81	1.81	0	20961	1	0	14	31	29	26	ACT ZN		HUMAN CARBONIC ANHYDRASE II, ACETATE ION COMPLEX, LYASE
1XEM	2005	1.76	P6122	54.64	54.64	224	90	90	120	50.32	93	686	1650	0.416	0.183		15.0173		0.01219		1.76	1.76	1.76	0	20604	2	0.01	35	24	14	27	FMT ZN		ZINC DEFORMYLASE, FORMATE, HYDROLASE
1XEN	2005	1.85	P6122	54.82	54.82	224.58	90	90	120	50.32	93	461	1526	0.302	4.113		14.2964		0.28769		1.84	1.84	1.84	0	17961	0	0	36	24	14	26	FE FMT		IRON DEFORMYLASE, FORMATE, HYDROLASE
1XEO	2005	1.3	P6122	54.42	54.42	224.43	90	90	120	50.32	93	475	1553	0.306	5.893		13.9464		0.42255		1.3	1.3	1.3	0	48624	0	0	36	24	14	26	CO FMT		COBALT DEFORMYLASE, FORMATE, HYDROLASE
1XEP	2005	1.55	P3221	60.17	60.17	96.56	90	90	120	54.62	174	900	1663	0.541	2.022	2.077	17.2008	17.6515	0.11755	0.11767	1.55	1.55	1.55	0	29343	4	0.01	64	8	17	11	BME CAQ PO4		GLYCOSIDASE, BACTERIOLYTIC ENZYME, HYDROLASE
1XES	2006	1.7	P1211	54.37	111.37	131.7	90	93.05	90	44.42	100	838	12492	0.067	1.685		17.6696		0.09536		1.7	1.7	1.7	0	171254	1	0	42	24	18	16	3IO		NATIVE STRUCTURE, TRANSFERASE
1XET	2006	2	P1211	54.47	111.19	132.01	90	93.13	90	44.56	100	720	12508	0.058	0.708		23.0898		0.03066		2	2	2	0	96636	2	0	42	24	18	16	3IO MCA		TRANSFERASE
1XEU	2005	2.05	P21212	59.33	177.8	42.22	90	90	90	67.5	100	356	2305	0.154	11.931		21.5188		0.55445		2.05	2.05	2.05	0	24851	0	0	14	30	24	32			LISTERIA MONOCYTOGENES CELLULAR INVASION INTERNALIN C LEUCINE-RICH REPEAT CRYSTAL STRUCTURE, CELL INVASION
1XEV	2005	2.2	P1211	45.71	147.1	76.45	90	91.33	90	40	100	1090	8855	0.123	5.927		12.6004		0.47038		2.2	2.2	2.2	0	47851	0	0	14	30	29	27	ZN		HUMAN CARBONIC ANHYDRASE II, TRANSLATIONAL SYMMETRY, X-RAY STRUCTURE, LYASE
1XEZ	2005	2.3	P212121	81.21	97.32	135.13	90	90	90	63	100	654	5385	0.121	7.791		23.2682		0.33483		2.29	2.29	2.35	0.06	45000	533	1.18	8	49	22	21	BOG	Cytolysin pore-forming toxin	PORE-FORMING TOXIN, HEMOLYSIN, CYTOLYSIN, PRO-TOXIN, WATER- SOLUBLE MONOMER, BETA-PRISM, BETA-TREFOIL
1XF2	2005	2.3	P6522	170.68	170.68	144.67	90	90	120	60	173	858	6720	0.128	9.033		31.0606		0.29082		2.3	2.3	2.3	0	55388	0	0	7	52	19	22	SO4		ANTIBODY, FAB, IMMUNOGLOBULIN, ANTI-DNA, ANTI-SSDNA, AUTOANTIBODY, IMMUNE SYSTEM-DNA COMPLEX
1XF3	2005	2.3	P65	201.75	201.75	44.78	90	90	120	55	173	462	6457	0.072	2.607		40.7126		0.06403		2.3	2.3	2.3	0	46690	2	0	7	50	18	25			ANTIBODY, FAB, IMMUNOGLOBULIN, ANTI-DNA, ANTI-SSDNA, AUTOANTIBODY, IMMUNE SYSTEM
1XF4	2005	2.5	P321	179.18	179.18	91.99	90	90	120	72	173	642	6410	0.1	11.004		33.5548		0.32794		2.5	2.5	11.17	8.67	51452	38376	74.59	6	52	19	23	SO4		ANTIBODY, FAB, IMMUNOGLOBULIN, ANTI-DNA, ANTI-SSDNA, AUTOANTIBODY, TWINNING, IMMUNE SYSTEM
1XF5	2005	2.6	P21212	129.34	222.93	43.62	90	90	90	53.52	100	537	8420	0.064	5.825		40.5214		0.14375		2.6	2.6	2.6	0	39014	2	0.01	10	48	19	23			CRYSTAL PACKING, FAB, PROTEIN L, PEPTIDE COMPLEX, IMMUNE SYSTEM
1XF8	2005	1.9	P1211	42.42	101.33	46.95	90	102.4	90	51	100	746	3043	0.245	12.584		16.412		0.76676		1.9	1.9	2.06	0.16	28870	2224	7.7	36	27	21	16	MG		MUTANT, FEMX, LIGASE, TRANSFERASE
1XFB	2005	3	P1	83.87	121.99	129.52	107.96	108.58	97.39	47	93	710	31476	0.023	11.669		32.4527		0.35957		2.91	3.19	3	0.28	108888	24584	22.58	45	16	18	21			ISOZYME SPECIFICITY, STRUCTURAL ENZYMOLOGY, PROTEIN-PROTEIN INTERACTIONS, ISOZYME SPECIFIC RESIDUES, STRUCTURE/FUNCTION, LYASE
1XFU	2005	3.35	C121	317.56	183.11	141.12	90	90.05	90	60	190	2228	42852	0.052	20.557	20.5	89.6574	95.9905	0.22928	0.21356	3.3	3.3	3.3	0	120891	0	0	40	11	29	20	CA MG		PROTEIN-PROTEIN COMPLEX, LYASE/METAL BINDING PROTEIN COMPLEX
1XFV	2005	3.35	C121	184.6	319.29	142.05	90	90.22	90	60	190	2650	43044	0.062	13.492	15.404	89.8597	93.6955	0.15015	0.1644	3.35	3.35	3.35	0	114975	1	0	41	11	28	20	3AT CA MG		PROTEIN-PROTEIN INTERACTIONS, LYASE/METAL BINDING PROTEIN COMPLEX
1XFW	2005	3.4	C121	320.5	185.04	142.45	90	90.22	90	60	190	2410	42990	0.056	13.994	14.561	84.2538	89.7023	0.16609	0.16233	3.28	3.28	3.28	0	120342	1	0	41	11	28	20	CA CMP MG		PROTEIN-PROTEIN INTERACTION, LYASE/METAL BINDING PROTEIN COMPLEX
1XFX	2005	3.2	C121	318.3	183.76	141.52	90	90.02	90	60	190	2340	42858	0.055	5.947	5.636	88.9209	91.8156	0.06688	0.06138	3.2	3.2	3.2	0	132318	0	0	42	11	27	20	CA MG MSE		PROTEIN-PROTEIN INTERACTION, LYASE/METAL BINDING PROTEIN COMPLEX
1XFY	2005	3.3	C121	315.62	182.04	141.02	90	89.93	90	60	190	2222	42846	0.052	11.879	10.478	91.7611	94.6413	0.12946	0.11071								42	11	27	20	CA MG		PROTEIN-PROTEIN INTERACTION, LYASE/METAL BINDING PROTEIN COMPLEX
1XFZ	2005	3.25	C121	183.26	316.48	140.8	90	89.91	90	60	190	3075	42852	0.072	5.691	5.024	88.6817	91.964	0.06417	0.05463	3.2	3.2	3.2	0	128284	0	0	44	11	25	20	CA MG		PROTEIN-PROTEIN INTERACTIONS, LYASE/METAL BINDING PROTEIN COMPLEX
1XG2	2005	1.9	P3221	90.38	90.38	149.1	90	90	120	64.46	100	712	4053	0.176	0.822		12.3716		0.06644		1.9	1.9	1.9	0	53750	0	0	33	23	22	22			PROTEIN-PROTEIN COMPLEX, BETA HELIX.FOUR HELIX BUNDLE, HYDROLASE/HYDROLASE INHIBITOR COMPLEX
1XG3	2005	1.9	C121	159.36	85.99	99.6	90	108.28	90	51.44	100	669	9815	0.068	1.917		14.7106		0.13031		1.9	1.9	1.9	0	89039	0	0	51	13	19	17	MG PYR SIN		2-METHYLISOCITRATE LYASE/PRODUCT COMPLEX, SUCCINATE, PYRUVATE, ISOCITRATE LYASE SUPERFAMILY
1XG4	2005	1.6	C121	159.06	84.56	99.76	90	108.15	90	50.69	100	597	9718	0.061	2.855		14.6574		0.19478		1.55	1.55	1.55	0	161348	0	0	51	13	20	16	ICT MG		2-METHYLISOCITRATE LYASE/INHIBITOR COMPLEX, ISOCITRATE, ISOCITRATE LYASE SUPERFAMILY
1XGD	2005	2.1	P43212	64.18	64.18	176.63	90	90	90	51.74	277	378	2719	0.139	6.728		15.2721		0.44054		2.1	2.1	2.1	0	20821	2	0.01	40	15	20	25			AKR, AKR1B1, NADPH, DIABETES, OXIDOREDUCTASE
1XGE	2005	1.9	P212121	51.58	78.83	180.22	90	90	90	45.9	100	692	6246	0.111	11.051		29.3812		0.37612		1.9	1.9	1.9	0	58803	3	0.01	38	17	20	25	DOR KCX NCD ZN	Dihydroorotate Dehydrogenase	TIM BARREL, HYDROLASE
1XGF	2005	2.61	H3	93.66	93.66	216.45	90	90	120	4.27	293	186	3056	0.061	2.134	2.341	27.5378	27.8955	0.07749	0.08392	3.37	3.37	3.52	0.15	20330	11293	55.55	14	26	26	34			GLOBULIN, STORAGE PROTEIN, COCONUT ENDOSPERM, HEXAMER
1XGI	2005	1.96	C121	118.47	76.28	97.67	90	116.37	90	50.74	100	449	5735	0.078	10.031	10.2	25.9847	25.9208	0.38603	0.39351	1.95	1.95	1.95	0	53587	1	0	40	23	19	18	NST		AMPC, BETA-LACTAMASE, CEPHALOSPORINASE, SERINE HYDROLASE
1XGJ	2005	1.97	C121	117.75	76.77	97.9	90	116.63	90	50.76	100	983	6058	0.162	5.498		15.7692		0.34865		1.97	1.97	1.97	0	51695	0	0	39	23	20	18	HTC		AMPC.BETA-LACTAMASE, CEPHALOSPORINASE, SERINE HYDROLASE
1XGP	2005	2.1	P42212	90.32	90.32	150.59	90	90	90	51.53		797	4671	0.171	1.626		21.0421		0.07727		2.07	2.07	2.07	0	33683	0	0	14	42	24	20			HYHEL-63, 2.1A RESOLUTION, Y33A MUTANT, IMMUNE SYSTEM
1XGQ	2005	2.1	P42212	90.32	90.32	150.59	90	90	90	51.51		825	4707	0.175	3.131		20.1634		0.15528		2.07	2.07	9.27	7.2	35489	26729	75.32	14	43	24	19			HYHEL-63, 2.1A RESOLUTION, Y33V MUTANT, IMMUNE SYSTEM
1XGR	2005	2.1	P42212	90.32	90.32	150.59	90	90	90	51.54		806	4590	0.176	6.239		31.0095		0.2012		1.95	1.95	2.05	0.1	46132	2225	4.82	14	43	24	19			HYHEL-63, 2.1A CRYSTAL STRUCTURE, Y33I MUTANT, IMMUNE SYSTEM
1XGT	2005	2.1	P42212	90.32	90.32	150.59	90	90	90	51.49		902	4626	0.195	4.25		29.0314		0.14639									14	42	24	20			HYHEL-63, 2.1A CRYSTAL STRUCTURE, Y33L MUTANT, IMMUNE SYSTEM
1XGU	2005	2.1	P42212	90.32	90.32	150.59	90	90	90	51.57		840	4723	0.178	1.691		19.4983		0.08673		2.07	2.07	2.07	0	36553	0	0	14	43	25	18			HYHEL-63, 2.1A CRYSTAL STRUCTURE, Y33F MUTANT, IMMUNE SYSTEM
1XGV	2005	2.2	P43212	107.57	107.57	171.14	90	90	90	52	100	576	6757	0.085	5.773		33.9278		0.17016		2.2	2.2	2.2	0	51592	1	0	44	18	20	18			NATIVE ENZYME, DISULPHIDE-BOND, OXIDOREDUCTASE
1XGW	2005	1.9	P21212	109.88	30.17	45.68	90	90	90	32.36	100	566	1330	0.426	4.438		19.8174		0.22394		1.8	1.84	1.8	0.04	12044	244	2.03	68	1	14	17			ENTH, ENTHOPROTIN, CLATHRIN-ASSOCIATED, EPSIN-RELATED, ENDOCYTOSIS
1XGY	2005	2.71	P21212	109.72	196.65	44.17	90	90	90	49.96	100	496	6778	0.073	12.534		38.5045		0.32552		2.71	2.71	2.94	0.23	21125	581	2.75	8	49	20	23			META-I, RHODOPSIN, FAB, IGG, K42-41L, PHAGE DISPLAY, ANTIBODY, IMMUNOGLOBULIN, ANTIBODY IMPRINTING, PEPTIDE MIMETICS, IMMUNE SYSTEM
1XHE	2005	2.5	P6522	86.69	86.69	214.71	90	90	120	70.2	100	187	1990	0.094	11.347		33.5008		0.33871		2.5	2.5	2.5	0	17084	2	0.01	47	21	16	16			TWO-COMPONENT SYSTEM GENE REGULATION TRANSCRIPTION FACTOR ANOXIC REDOX CONTROL DOUBLY WOUND FIVE-STRANDED BETA/ALPHA FOLD
1XHF	2005	2.15	P6522	86.17	86.17	213.08	90	90	120	68.7	100	230	2062	0.112	11.117		22.7393		0.48889		2.15	2.15	2.15	0	26206	0	0	48	20	16	16	BEF BF2 BF4 MG MSE		TWO-COMPONENT SYSTEM GENE REGULATION TRANSCRIPTION FACTOR ANOXIC REDOX CONTROL DOUBLY WOUND FIVE-STRANDED BETA/ALPHA FOLD
1XHM	2005	2.7	P212121	45.47	74.67	108.02	90	90	90	42.1	100	426	3094	0.138	22.103		44.5213		0.49646		2.7	2.7	2.7	0	9574	1	0.01	17	40	24	19			WD40 REPEAT, BETA-PROPELLER, PROTEIN-PEPTIDE COMPLEX, SIGNALING PROTEIN
1XHN	2005	1.95	P21212	106.13	121.26	55.92	90	90	90	44.9	100	1169	6402	0.183	11.829		14.7599		0.80143		1.95	1.95	1.95	0	51850	0	0	33	30	18	19	MSE		BETA-BARREL, UNKNOWN FUNCTION
1XHY	2005	1.85	P21212	95.73	60.3	48.49	90	90	90	41.6	110	571	2453	0.233	5.681		13.9941		0.40596		1.84	1.84	1.84	0	24480	0	0	38	21	21	20	KAI SO4		IONOTROPIC GLUTAMATE RECEPTOR GLUR2, MUTANT, LIGAND-BINDING CORE, KAINATE COMPLEX, MEMBRANE PROTEIN
1XI0	2005	2	P64	84.08	84.08	71.45	90	90	120	45.5	100	339	2176	0.156	1.378		24.4301		0.05641		1.98	1.98	1.98	0	20025	1	0	12	52	20	16			BETA SANDWICH, GREEK KEY MOTIF, SUGAR BINDING PROTEIN
1XIL	2005	1.53	P21212	73.7	75.31	67.99	90	90	90	42.32	100	989	3580	0.276	8.695	9.034	17.515	17.7786	0.49643	0.50814	1.53	1.53	1.53	0	57406	0	0	57	13	17	13	MN YOF		MNSOD, MANGANESE SUPEROXIDE DISMUTASE, 3-FLUOROTYROSINE, OXIDOREDUCTASE
1XIU	2005	2.5	P6122	87.1	87.1	320.4	90	90	120	61.17	100	348	3782	0.092	20.767		43.1185		0.48163		2.5	2.5	2.5	0	25831	0	0	69	4	14	13	REA		NUCLEAR RECEPTOR, PROTEIN-LIGAND COMPLEX, RETINOID RECEPTOR, TRANSCRIPTION-TRANSFERASE COMPLEX
1XIV	2005	1.7	I222	80.57	85.39	92.26	90	90	90	48.6	100	1055	2710	0.389	3.464		11.8595		0.29209		1.7	1.7	1.7	0	33657	1	0	49	21	14	16	GOL RB2		PROTEIN-LIGAND COMPLEX, OXIDOREDUCTASE
1XIX	2005	2	P1211	42.27	101.54	46.71	90	103.19	90	52.2	100	1076	3175	0.339	14.803		13.8265		1.07063		1.9	1.9	1.9	0	29664	4	0.01	37	27	21	15			CRYSTAL FORM II, FEMX, LIGASE, TRANSFERASE
1XIY	2005	1.8	P212121	42.49	79.77	108.51	90	90	90	47	100	596	3144	0.19	13.881	14.378	18.7031	19.4324	0.74218	0.7399	1.8	1.8	1.8	0	34981	0	0	31	26	21	22	OCS		ALPHA-ANEURYSM, THIOREDOXIN FOLD, PEROXIREDOXIN FOLD, OXIDOREDUCTASE
1XJ7	2005	2.7	P212121	53.06	66.83	71.08	90	90	90	41.5	100	698	2360	0.296	20.102		38.7613		0.51861		2.85	2.33	2.6	0.52	9782	3194	32.65	62	5	18	15	DHT		ANDROGEN RECEPTOR COACTIVATORS LXXLL MOTIF, HORMONE/GROWTH FACTOR COMPLEX
1XJB	2005	1.9	H32	143.12	143.12	204.31	90	90	120	49.4	100	812	5865	0.138	8.715		21.868		0.39853		1.9	1.9	1.9	0	59869	0	0	39	17	20	24	ACT BME CIT EDO NAP SO4		HUMAN 3ALPHAHDS3 ALDO-KETO REDUCTASE NADP INDUCE-FIT MECANISM, OXIDOREDUCTASE
1XJE	2005	1.9	C121	119.39	124.38	107.24	90	103.68	90	53.32	100	667	10914	0.061	16.447		27.6371		0.59511		1.9	1.9	1.9	0	115964	7	0.01	46	14	21	19	GDP GOL MG TTP		RIBONUCLEOTIDE REDUCTASE, 10 ALPHA-BETA BARREL, PROTEIN-NUCLEOTIDE COMPLEX, SUBSTRATE SPECIFICITY, ALLOSTERIC REGULATION, OXIDOREDUCTASE
1XJF	2005	2.4	C121	116.3	123.76	107.03	90	103.82	90	55	100	432	10194	0.042	21.877		35.516		0.61598		2.49	2.07	2.07	0.42	79643	8201	10.3	46	12	21	21	DTP MG		RIBONUCLEOTIDE REDUCTASE, 10 ALPHA-BETA BARREL, ALLOSTERIC REGULATION, SUBSTRATE SPECIFICITY, PROTEIN-NUCLEOTIDE COMPLEX, OXIDOREDUCTASE
1XJG	2005	2.5	C121	118.54	123.51	105.89	90	102.6	90	55	100	336	10209	0.033	36.541		40.8254		0.89506		2.5	2.5	2.5	0	51410	2	0	45	13	22	20	DTP MG UDP		RIBONUCLEOTIDE REDUCTASE, 10 ALPHA-BETA BARREL, ALLOSTERIC REGULATION, SUBSTRATE SPECIFICITY, PROTEIN-NUCLEOTIDE COMPLEX, OXIDOREDUCTASE
1XJJ	2005	1.86	C121	118.07	123.88	106.3	90	103.7	90	55	100	538	10591	0.051	10.119		23.2321		0.43556		1.86	1.86	1.86	0	124129	2	0	47	13	21	19	DGT MG		RIBONUCLEOTIDE REDUCTASE, 10 ALPHA-BETA BARREL, ALLOSTERIC REGULATION, SUBSTRATE SPECIFICITY, PROTEIN-NUCLEOTIDE COMPLEX, OXIDOREDUCTASE
1XJK	2005	2.12	C121	118.12	122.86	106.06	90	103.46	90	55	100	460	10248	0.045	22.946		36.9811		0.62048		2.12	2.18	2.12	0.06	80741	1566	1.94	47	12	20	21	ADP DGT MG		RIBONUCLEOTIDE REDUCTASE, 10 ALPHA-BETA BARREL, ALLOSTERIC REGULATION, SUBSTRATE SPECIFICITY, PROTEIN-NUCLEOTIDE COMPLEX, OXIDOREDUCTASE
1XJM	2005	2.4	C121	118.44	123.78	106.24	90	103.64	90	55	100	397	10246	0.039	18.744		29.2166		0.64155		2.32	2.2	2.2	0.12	74936	3872	5.17	47	13	20	20	MG TTP		RIBONUCLEOTIDE REDUCTASE, 10 ALPHA-BETA BARREL, ALLOSTERIC REGULATION, SUBSTRATE SPECIFICITY, PROTEIN-NUCLEOTIDE COMPLEX, OXIDOREDUCTASE
1XJN	2005	2.25	P1211	105.97	123.83	117.41	90	104.02	90	51.68	100	964	20534	0.047	15.676		22.2819		0.70353		2.25	2.25	2.37	0.12	138333	7136	5.16	46	13	21	20	CDP CL DTP		RIBONUCLEOTIDE REDUCTASE, 10 ALPHA-BETA BARREL, ALLOSTERIC REGULATION, SUBSTRATE SPECIFICITY, PROTEIN-NUCLEOTIDE COMPLEX, OXIDOREDUCTASE
1XJQ	2005	2.06	P1211	78.5	82.5	133	90	105	90	57	100	785	9997	0.079	14.037		31.2882		0.44864		2.06	2.06	2.06	0	97370	1	0	40	18	21	21	ADP		TRANSFERASE, ATP SULFURYLASE, APS KINASE, PAPS, PHOSPHOADENOSINE PHOSPHOSULFATE
1XJR	2005	2.7	P6522	93.22	93.22	128.11	90	90	120	73	100	152	1037	0.147	7.972		63.3204		0.1259		2.69	2.69	2.69	0	9600	0	0					GTP MG		RNA, GNRA, 530-LIKE LOOP, S2M, STEM-LOOP, PURINE BULGE, SARS
1XJW	2005	2.71	P321	122.12	122.12	155.93	90	90	120	55	298	895	7374	0.121	4.861		33.0741		0.14697		2.71	2.71	2.71	0	32110	0	0	31	22	27	20	PAL ZN		ALLOSTERIC ENZYME, POLAR CONTACTS, ELECTROSTATICS, SMALL ANGLE X-RAY SCATTERING, DOMAIN CLOSURE, INTERSUBUNIT INTERACTIONS, TRANSFERASE- TRANSFERASE REGULATOR COMPLEX
1XJY	2005	2	P43	42.29	42.29	24.33	90	90	90	38.24	100	410	420	0.976	1.032		30.9285		0.03337		2.01	2.01	2.01	0	2935	2	0.07							A-DNA, DOUBLE HELIX, OVERHANGING BASES, RUNX1
1XJZ	2005	1.88	P212121	54.25	75.99	106.86	90	90	90	39.85		1282	3908	0.328	5.755		30.62		0.18795		1.87	1.87	1.87	0	37120	0	0	75	0	11	14	HEM		HEME, HEME DEGREDATION, OXIDOREDUCTASE
1XK0	2005	2.18	P212121	54.06	75.97	105.3	90	90	90	38.79		656	3737	0.176	9.162		38.415		0.2385		2.18	2.18	2.24	0.06	21909	589	2.69	76	0	10	14	HEM NO		HEME, HEME DEGREDATION, OXIDOREDUCTASE
1XK1	2005	2.08	P212121	54.1	75.21	107.38	90	90	90	39.27		636	3704	0.172	11.205		35.691		0.31394		2.08	2.08	2.13	0.05	26048	687	2.64	76	0	11	13	HEM		HEME, HEME DEGREDATION, OXIDOREDUCTASE
1XK4	2005	1.8	P1211	48.51	78.7	177.41	90	94.94	90	47.3	100	1822	9980	0.183	20.875		20.9148		0.9981		1.66	1.66	1.66	0	157481	0	0	67	3	19	11	CA CL FLC		S100 FAMILY, HETEROTETRAMER, METAL BINDING PROTEIN
1XK5	2005	2.4	P41212	57.47	57.47	130.09	90	90	90	39.4	100	301	1765	0.171	6.245		46.3651		0.13469		2.4	2.4	2.4	0	9053	2	0.02	18	37	25	20	TPG		PROTEIN-RNA-COMPLEX, TRANSPORT PROTEIN
1XK6	2005	1.85	P1	70.84	83.17	89.94	100.39	110.01	100.03	52.7	100	774	14136	0.055	0.812		14.7773		0.05495		1.85	1.85	1.85	0	149432	267	0.18	39	18	25	18	MSE		CAIB, COA TRANSFERASE, CARNITINE, CROTONOBETAINYL COA
1XK7	2005	1.6	C121	184.28	106.17	69.68	90	107.45	90	48.4	100	2613	10735	0.243	1.359		12.6201		0.10769		1.6	1.6	1.6	0	168001	0	0	38	17	26	19	MSE		CAIB, COA TRANSFERASE, CARNITINE, CROTONOBETAINYL COA, MONTREAL- KINGSTON BACTERIAL STRUCTURAL GENOMICS INITIATIVE, BSGI, STRUCTURAL GENOMICS, TRANSFERASE
1XK9	2005	2.1	P212121	56.04	78.68	91.69	90	90	90	64	100	1607	3535	0.455	15.535		16.9393		0.9171		2.06	2.06	2.06	0	25727	2	0.01	27	21	24	28	P34		TOXIN, ADP-RIBOSYLATION, INHIBITOR, TRANSFERASE
1XKD	2005	2.3	P43212	107.57	107.57	171.04	90	90	90	52	100	206	6888	0.03	3.206		37.228		0.08612		2.3	2.3	2.3	0	45149	4	0.01	45	18	17	20	CA ICT NAP		ENZYME, TERNARY COMPLEX, ISOCITRATE, CA2+, NADP+, OXIDOREDUCTASE
1XKF	2005	1.9	P212121	40.65	50.94	129.19	90	90	90	46.3	113	475	2019	0.235	4.805		17.999		0.26696		1.9	1.95	1.9	0.05	21428	524	2.45	41	28	17	14	ZN		CBS DOMAIN, UNKNOWN FUNCTION
1XKG	2005	1.61	P212121	64.66	66.56	73.39	90	90	90	44.9	120	1066	2731	0.39	7.01		14.6137		0.47969		1.61	1.61	1.61	0	41444	0	0	35	19	18	28	GOL SO4 YT3		MAJOR ALLERGEN, CYSTEINE PROTEASE, HOUSE DUST MITE, DERMATOPHAGOIDES PTERONYSSINUS, INACTIVE MUTANT, PRO PEPTIDE, HYDROLASE
1XKH	2005	3.6	C121	137.45	231.34	121.69	90	104.57	90	65.8	100	133	16719	0.008	34.002		76.906		0.44212		3.6	3.6	3.6	0	42208	1	0	3	49	21	27	DSN FHO MSE PVE SO4	FpvA Pyoverdine receptor	PYOVERDINE, FPVA, TONB BOX, SIDEROPHORE, CELL MEMBRANE, ION TRANSPORT, TONB DEPENDENT RECEPTOR, MEMBRANE PROTEIN
1XKP	2005	1.7	P41	60.72	60.72	140.42	90	90	90	44.97		839	3952	0.212	1.477		28.9653		0.05099		1.74	1.74	1.79	0.05	50097	4254	8.49	55	18	12	15	DMG MLY		YOPN, TYPE III SECRETION, CHAPERONE, SYCN, YSCB, MEMBRANE PROTEIN- CHAPERON COMPLEX
1XKV	2005	2.2	P212121	65.07	130.55	174.2	90	90	90	60.48	100	782	9038	0.087	10.697		27.5161		0.38875		2.2	2.2	2.2	0	75748	0	0	32	25	23	20	ATP CA GOL PO4		PHOSPHOENOLPYRUVATE CARBOXYKINASE, ADENOSINE TRIPHOSPHATE, THERMUS THERMOPHILUS, RIKEN STRUCTURAL GENOMICS/PROTEOMICS INITIATIVE, RSGI, STRUCTURAL GENOMICS, LYASE
1XKW	2005	2	P212121	75.91	84.54	162.16	90	90	90	64.4	100	284	5655	0.05	6.29		25.8191		0.24362		2	2	2	0	71021	3	0	3	61	18	18	188 EDO LDA SO4	FptA pyochelin outer membrane receptor	TONB DEPENDENT RECEPTOR, MEMBRANE PROTEIN
1XKY	2005	1.94	P212121	55.2	126.88	173.32	90	90	90	49	120	1190	10516	0.113	1.331		16.1364		0.08248		1.94	1.94	1.94	0	87004	2	0	49	13	20	18	K		DIHYDRODIPICOLINATE SYNTHASE TIM BARREL CRYSTAL STRUCTURE LYSINE BIOSYNTHESIS SPINE, LYASE
1XL2	2005	1.5	P212121	51.9	57.7	62.2	90	90	90	33.9	103	675	1774	0.38	2.61		11.6142		0.22472		1.5	1.5	1.54	0.04	28267	424	1.5	4	55	23	18	189 CL GOL		ASPARTYL PROTEASE HIV PROTEASE PYRROLIDINE INHIBITOR, HYDROLASE
1XL3	2005	2.2	P21212	82.17	170.72	55.58	90	90	90	55.21		718	4878	0.147	3.434		35.1053		0.09782		2.2	2.2	2.2	0	38190	2	0.01	77	0	10	13	MLY		YOPN, TYEA, YERSINIA PESTIS, TYPE III SECRETION, CELL INVASION
1XL5	2005	1.73	P21212	57.9	85.8	46.8	90	90	90	47.3	103	349	1766	0.198	1.344		9.41972		0.14268		1.73	1.73	1.77	0.04	24423	405	1.66	5	53	23	19	190 CL		ASPARTYL PROTEASE, HIV PROTEASE, AMIDHYDROXYSULFONE INHIBITOR, HYDROLASE
1XL9	2005	2.23	P212121	85.46	126.56	134.64	90	90	90	57.6	100	426	9535	0.045	12.631		37.9694		0.33266		2.23	2.23	2.23	0	71359	1	0	49	13	19	19			DIHYDRODIPICOLINATE SYNTHASE TIM BARREL CRYSTAL STRUCTURE LYSINE BIOSYNTHESIS SPINE, LYASE
1XLN	2005	2.03	C2221	50.17	75.45	107.86	90	90	90	45.04	170	272	1771	0.154	11.749		21.2383		0.5532		2.03	2.08	2.03	0.05	13405	283	2.11	22	22	29	27	FES		[2FE-2S] FERREDOXIN, OXIDOREDUCTASE
1XLO	2005	1.84	C2221	50.1	75.1	108.11	90	90	90	44.84	170	220	1746	0.126	13.057		20.0712		0.65053		1.84	1.89	1.84	0.05	17755	412	2.32	18	22	31	29	FES		[2FE-2S], FERREDOXIN, OXIDOREDUCTASE
1XLP	2005	2	P41212	66.22	66.22	151.75	90	90	90	45.5	170	891	2649	0.336	6.079		17.5459		0.34646		2	2	2	0	23600	2	0.01	20	22	31	27	FES		[2FE-2S], FERREDOXIN, OXIDOREDUCTASE
1XLQ	2005	1.45	P41212	66.07	66.07	154.04	90	90	90	45.5	170	656	2742	0.239	9.078		13.7129		0.662		1.45	1.45	1.49	0.04	60216	1166	1.94	20	22	31	27	FES		[2FE-2S], FERREDOXIN, OXIDOREDUCTASE
1XLT	2005	3.1	P212121	95.37	171.08	203.18	90	90	90	53.7		420	20480	0.021	9.95		70.5716		0.14099		3	3.08	3.16	0.16	64630	4601	7.12	34	18	27	21	NA NAD NDP SUC		TRANSHYDROGENASE, NAD, NADH, NADP, NADPH, OXIDOREDUCTASE
1XLU	2005	2.2	I422	154.49	154.49	127.29	90	90	90	56	100	475	4685	0.101	14.784		34.8458		0.42427		2.2	2.2	2.2	0	37851	1	0	37	17	22	24	CL CSS FUL GOL ISP NAG SO4		CHOLINESTERASE, HYDROLASE
1XLV	2005	2.25	I422	154.59	154.59	126.71	90	90	90	57.1	100	411	4676	0.088	20.563		40.3781		0.50926		2.25	2.25	10.05	7.8	31580	23304	73.79	36	17	23	24	CL CSS EFS FUL GOL NAG SO4		CHOLINESTERASE BCHE, HYDROLASE
1XLW	2005	2.1	I422	154.46	154.46	127.01	90	90	90	56	100	506	4706	0.108	11.748		34.1539		0.34397		2.1	2.1	2.1	0	43695	0	0	38	17	21	24	CL CSS DEP FUC FUL GOL NAG SO4		CHOLINESTERASE BCHE, HYDROLASE
1XM2	2005	2.7	P1211	59.29	84.76	122.18	90	99.79	90	51.06	100	385	7202	0.053	48.371		37.7651		1.28084		2.7	2.7	2.7	0	31130	0	0	43	16	18	23	MSE SO4		HYDROLASE
1XM9	2005	2.8	C2221	53.35	131.98	142.04	90	90	90	52	93	302	3237	0.093	62.76		65.365		0.96015		2.7	3.23	2.7	0.53	13069	1276	9.76	70	0	19	11			ARMADILLO REPEAT, CELL ADHESION
1XME	2005	2.3	P43212	114.9	114.9	177.06	90	90	90	61.6	100	131	6177	0.021	0.512		44.5164		0.0115		2.36	2.36	2.42	0.06	49414	4054	8.2	64	9	14	13	BNG CU CUA GOL HAS HEM		CYTOCHROME OXIDASE, HEME, HEME-AS, INTEGRAL MEMBRANE PROTEIN, OXIDOREDUCTASE
1XMF	2005	2.32	P212121	70.82	171.68	220.27	90	90	90	52.2	100	804	18436	0.044	5.46		29.888		0.18268		2.15	2.15	2.15	0	132603	5	0	62	3	20	15	CA MN		DIMANGANESE MMOH DIIRON METHANE FOUR-HELIX BUNDLE, OXIDOREDUCTASE
1XMG	2005	2.1	P212121	70.35	171.63	220.01	90	90	90	52.7	100	688	18102	0.038	4.517		26.6		0.16981		2.1	2.1	2.1	0	143664	3	0	63	3	19	15	CA		APO PROTEIN FOUR-HELIX BUNDLE METHANE DIIRON MMOH, OXIDOREDUCTASE
1XMH	2005	2.32	P212121	71.44	171.84	220.94	90	90	90	53.5	100	488	18154	0.027	2.907		27.8454		0.1044		2.1	2.1	2.1	0	155488	3	0	64	3	18	15	CO		DIIRON METHANE DICOBALT FOUR-HELIX BUNDLE, OXIDOREDUCTASE
1XML	2005	2	P21212	101.92	103.86	71.07	90	90	90	48.6	100	791	5177	0.153	11.052		25.0448		0.44129		2	2	2	0	51479	1	0	35	30	15	20	PO4		SCAVENGER DECAPPING ENZYME, CHAPERONE
1XMM	2005	2.5	P212121	100.93	105.14	138.65	90	90	90	47.4	100	819	10108	0.081	8.66		19.2552		0.44975		2.5	2.5	2.5	0	51097	0	0	33	29	17	21	G7M M7G PO4		SCAVENGER DECAPPING ENZYME BOUND M7GDP, CHAPERONE
1XMS	2005	2.1	P61	100.7	100.7	81.9	90	90	120	60.86	100	420	2429	0.173	0.995		34.1787		0.02911		2.1	2.1	2.1	0	26203	2	0.01	42	25	17	16	ANP MN		RECA, HOMOLOGOUS RECOMBINATION, DNA REPAIR, ATPASE, DNA- BINDING PROTEIN., DNA BINDING PROTEIN
1XMV	2005	1.9	P61	100.51	100.51	82.23	90	90	120	60.79	100	457	2451	0.186	0.097		26.123		0.00371		1.9	1.9	1.9	0	36969	2	0.01	43	26	16	15	ADP MG		RECA, HOMOLOGOUS RECOMBINATION, DNA REPAIR, ATPASE, DNA BINDING PROTEIN
1XMZ	2005	1.38	C2221	76.52	125.4	92.75	90	90	90	39.9	100	1460	4295	0.34	3.702	3.847	11.3054	11.4996	0.32745	0.33453	1.38	1.38	1.38	0	89414	0	0	7	53	21	19	BME CRK NH2		FLUORESCENT PROTEIN, CHROMOPHORE STRUCTURE, ASCP595, LUMINESCENT PROTEIN
1XN1	2005	3.05	P212121	116.55	120.24	159.37	90	90	90	60	100	434	11578	0.037	12.557		29.981		0.41883		3.05	3.05	3.05	0	42920	3	0.01	56	21	11	12	NA PO4 SO4		TRANSFERASE
1XNG	2005	1.7	P31	63.4	63.4	125.69	90	90	120	47	294	495	4457	0.111	1.543		20.2731		0.07611		1.7	1.7	1.7	0	60973	4	0.01	56	7	16	21	ATP DND MG		NH3-DEPENDENT NAD+ SYNTHETASE, HELICOBACTER PYLORI, AMIDOTRANSFERASE, LIGASE
1XNH	2005	2.3	C121	93.83	48.32	64.2	90	109.97	90	43	294	506	2001	0.253	17.363		40.7838		0.42573		2.3	2.3	2.3	0	12157	0	0	55	6	18	21			NH3-DEPENDENT NAD+ SYNTHETASE, HELICOBACTER PYLORI, AMIDOTRANSFERASE, LIGASE
1XNJ	2005	1.98	P1211	78.5	82.5	133	90	105	90	57	100	788	10000	0.079	13.164		31.341		0.42002		2.03	1.98	1.98	0.05	111613	1197	1.07	40	18	21	21	ADP ADX		TRANSFERASE, ATP SULFURYLASE, APS KINASE, PAPS, PHOSPHOADENOSINE PHOSPHOSULFATE
1XNK	2005	1.55	P21212	108.24	57.59	66.21	90	90	90	50.47	120	1080	3531	0.306	0.3		12.982		0.02311		1.59	1.59	1.59	0	56453	2119	3.75	5	65	19	11	PCA SO4 XS2		XYLANASE, GLYCOSIDE HYDROLASE, FAMILY 11, GLYCOSIDASE, THIOINHIBITOR, SULPHUR CONTAINING INHIBITOR, HYDROLASE
1XNN	2005	2.2	P212121	54.87	65.94	70.46	90	90	90	50.2	100	263	2065	0.127	17.594		31.7934		0.55339		2.46	2.2	2.2	0.26	13348	1367	10.24	67	5	15	13	HYQ		ANDROGEN RECEPTOR, STEROID RECEPTOR, NUCLEAR RECEPTOR, TRANSCRIPTION REGULATION, LIGAND-BINDING DOMAIN, HORMONE/GROWTH FACTOR COMPLEX
1XNX	2005	2.9	C2221	60.35	155.04	134.61	90	90	90	57.4	100	318	3863	0.082	14.51		41.3595		0.35083		2.9	2.9	2.9	0	14394	1	0.01	65	3	18	14	ATE		NUCLEAR RECEPTOR CRYSTAL STRUCTURE, LIGAND RECEPTOR/TRANSRIPTION REGULATION COMPLEX
1XO2	2005	2.9	P6522	66.16	66.16	448.6	90	90	120	51		334	4172	0.08	4.963		46.5065		0.10672		2.8	2.8	2.8	0	14177	2	0.01	45	11	24	20	FSE		CRYSTAL STRUCTURE.HUMAN CYCLIN-DEPENDENT KINASE 6, FISETIN, CELL CYCLE-TRANSFERASE COMPLEX
1XOC	2005	1.55	P21212	120.96	90.78	54.72	90	90	90	52.2	100	492	4650	0.106	6.817		18.4379		0.36973		1.55	1.55	1.63	0.08	88019	4098	4.66	30	25	24	21	ZN		OLIGOPEPTIDE, APPA, TRANSPORT, BACILLUS SUBTILIS, TRANSPORT PROTEIN
1XOD	2005	1.15	P1211	32.81	38.19	79.91	90	95.68	90	35.55	100	1656	2134	0.776	0.856		6.96289		0.12294		1.15	1.15	1.15	0	68977	0	0	18	47	17	18	GOL		SPRED, SPROUTY, EVH1, PEPTIDE-BINDING, SIGNALING PROTEIN
1XOF	2005	1.95	P3121	41.69	41.69	51.33	90	90	120	47	93	397	443	0.896	0.105	0.155	31.9627	32.6308	0.00329	0.00475	1.95	1.95	1.95	0	3865	4	0.1	55	14	12	19	ACE DAL DBZ DPR		PROTEIN DESIGN, HETEROOLIGOMER, HETEROTETRAMER, DE NOVO PROTEIN
1XOK	2005	3	C2221	50.1	123	53.6	90	90	90	46	100	423	1017	0.416	21.606		68.9781		0.31323		2.98	2.98	2.98	0	3562	0	0	58	0	0	42	BR		PROTEIN-RNA COMPLEX, ALPHA HELIX, ATYPICAL RNA DUPLEX, VIRAL PROTEIN- RNA COMPLEX
1XOV	2005	1.8	P6122	90.59	90.59	213.67	90	90	120	64.2	100	746	2828	0.264	5.612		23.9133		0.23468		1.5	1.5	1.5	0	83783	0	0	27	37	21	15	CL GLU LYS SO4 TRS ZN		ALPHA/BETA HYDROLASE, MULTI-DOMAIN, HYDROLASE
1XP3	2005	2.57	C121	97.89	55.39	64.97	90	89.43	90	53.7	100	343	2534	0.135	6.586		40.7025		0.16181		2.57	2.57	2.57	0	11138	0	0	41	15	20	24	SO4 ZN		ENDONUCLEASE IV, NFO, DNA REPLICATION, DNA RECOMBINATION, DNA REPAIR, SPINE, STRUCTURAL GENOMICS, STRUCTURAL PROTEOMICS IN EUROPE, HYDROLASE
1XP5	2005	3	P21212	86.51	119.27	142.26	90	90	90	63.26	100	92	7727	0.012	8.928		90.6873		0.09845		2.86	2.86	2.86	0	34228	0	0	43	16	23	18	ALF K MG TG1	Calcium ATPase rabbit sarcoplasmic reticulum, E1 state with bound calcium	P-TYPE ATPASE, CA2+-ATPASE, MEMBRANE PROTEIN, ALUMINIUM FLUORIDE, HYDROLASE, HYDROLASE-HYDROLASE INHIBITOR COMPLEX
1XPG	2005	2.59	P21212	163.95	159.3	64.45	90	90	90	47.39	295	500	11993	0.042	3.168		25.9904		0.12189		2.59	2.59	2.59	0	52913	1	0	43	14	22	21	C2F MRY MSE SO4 ZN		TIM BARREL, ZINC, HOMOCYSTEINE, METHYLTETRAHYDROFOLATE, TRANSFERASE
1XPH	2005	1.41	P212121	38.23	54.89	62.35	90	90	90	32.8	100	474	1245	0.381	0.267		6.69329		0.03989		1.41	1.41	1.41	0	25289	7	0.03	24	29	19	28	CA		C-TYPE LECTIN, CARBOHYDRATE RECOGNITION DOMAIN, REPEAT DOMAIN, IMMUNE SYSTEM, SUGAR BINDING PROTEIN
1XPI	2005	2.2	P3221	97.31	97.31	86.24	90	90	120	45.69	93	534	3796	0.141	0.896		28.3627		0.03159		2.2	2.2	2.2	0	24355	0	0	22	33	22	23	ACY		PSEUDOURIDINE SYNTHASE, RLUC, CATALYTIC DOMAIN, LYASE
1XPO	2005	3.15	C121	211.93	111.37	161.03	90	108.79	90	60.8	100	137	19802	0.007	19.16		102.204		0.18747		3.47	3.13	3.04	0.43	59350	8207	13.83	34	18	27	21	AGS BCM MG		RHO BICYCLOMYCIN, TRANSCRIPTION-RNA COMPLEX
1XPQ	2005	2.6	P1211	103.05	98.13	123.83	90	103.28	90	51.37	100	723	16332	0.044	26.308	28.915	41.2583	45.2574	0.63764	0.6389	2.51	2.64	2.51	0.13	66331	3493	5.27	35	20	23	22	FAD SPM		POLYAMINE OXIDASE, CRYSTAL STRUCTURE, COMPLEX, OXIDOREDUCTASE
1XPX	2005	2.8	P43212	44.71	44.71	226.66	90	90	90	44.33	100	357	1659	0.215	12.193	11.924	42.1577	43.146	0.28922	0.27636	2.8	2.8	2.8	0	5655	0	0	65	0	16	19			HOMEODOMAIN, PROTEIN-DNA BINDING, PROSPERO, NEURAL CELL DEVELOPMENT, TRANSCRIPTION REGULATION/DNA COMPLEX
1XPZ	2005	2.02	P212121	42.57	72.79	75.17	90	90	90	36.2	298	456	2207	0.207	3.845	3.959	21.1265	21.2716	0.182	0.18612	2.02	2.02	2.02	0	15625	0	0	16	31	27	26	4TZ ZN		CARBONIC ANHYDRASE, DUAL AROMATASE-STEROID SULFATASE INHIBITOR (DASI), ANTI-CANCER DRUG DELIVERY, LYASE
1XQ0	2005	1.76	P212121	42.55	72.66	75.1	90	90	90	36	298	545	2259	0.241	2.127	2.106	16.1459	16.3846	0.13174	0.12854	1.7	1.7	1.7	0	25563	0	0	16	31	26	27	4TR ZN		CARBONIC ANHYDRASE, DUAL AROMATASE-STEROID SULFATASE INHIBITOR (DASI), ANTI-CANCER DRUG DELIVERY, LYASE
1XQC	2005	2.05	P1211	55.11	156.57	58.96	90	90.35	90	44	100	721	7618	0.095	11.286		31.8446		0.35441		2.45	2.05	2.05	0.4	58967	10012	16.98	72	4	13	11	AEJ		ALPHA-HELICAL SANDWICH, NUCLEAR HORMONE RECEPTOR, LIGAND BINDING DOMAIN
1XQI	2005	2.5	C121	125.02	72.04	104.99	90	133.3	90	53.2	100	918	4454	0.206	7.13		30.7947		0.23153		2.4	2.4	2.4	0	23449	3	0.01	53	13	15	19	MSE PGE TRS		ALPHA/BETA SANDWICH, FERREDOXIN FOLD, TRANSFERASE
1XQK	2005	1.95	P212121	84.96	85.63	97.96	90	90	90	39.69	100	814	6693	0.122	19.24		22.3415		0.86118		1.8	1.8	1.8	0	56963	2	0	33	27	20	20	KCX PMH		ALANINE RACEMASE, CYCLOSERINE, TIM BARREL, ISOMERASE
1XQL	2005	1.8	P212121	98.78	89.79	85.18	90	90	90	43.11	398	600	6736	0.089	7.589		19.8544		0.38223		1.65	1.65	1.65	0	83036	0	0	33	27	20	20	4AX ACY KCX PLP PMH PMP		ALANINE RACEMASE, CYCLOSERINE, TIM BARREL, ISOMERASE
1XQR	2005	2.1	C121	76.68	84.29	89.94	90	96	90	66.1	100	383	4262	0.09	2.864		22.9804		0.12463		2.1	2.1	2.1	0	31056	0	0	79	0	12	9	MSE		ARMADILLO REPEAT, SUPERHELICAL TWIST, CHAPERONE
1XQS	2005	2.9	P212121	73.48	94.81	155.7	90	90	90	64	100	243	6795	0.036	3.759		68.1778		0.05514		2.9	2.9	2.98	0.08	24730	616	2.49	63	11	17	9	AMP		ARMADILLO REPEAT, SUPERHELICAL TWIST, CHAPERONE
1XQV	2005	2.3	P212121	55.28	57.73	82.7	90	90	90	36.29	100	309	2422	0.128	5.395		15.3141		0.35229		2.3	2.3	2.3	0	11845	0	0	46	19	21	14			ALPHA-BETA HYDROLASE, CAGED ACTIVE SITE, SUBSTRATE BINDING, OXYANION POCKET
1XQW	2005	2	P212121	57.35	61.88	80.5	90	90	90	42.38	100	127	2450	0.052	17.496		24.6521		0.70972		1.83	1.83	1.83	0	24883	0	0	46	18	20	16	LEU PHE		ALPHA-BETA HYDROLASE, CAGED ACTIVE SITE, CATALYTIC TRIAD, NUCLEOPHILE
1XQX	2005	2.1	P212121	52.27	60.52	79.97	90	90	90	35.68	100	286	2410	0.119	31.37		25.676		1.22176		2.07	2.07	2.07	0	14859	0	0	47	18	20	15	PCS		ALPHA-BETA HYDROLASE, CAGED ACTIVE SITE, CATALYTIC TRIAD, NUCLEOPHILE, CHLOROMRTHYL KETONE INHIBITOR
1XQY	2005	3.2	P212121	54.17	60.83	80.24	90	90	90	43.18	100	209	2400	0.087	63.986		46.7408		1.36895		3.96	2.8	2.8	1.16	5742	1140	19.85	44	17	22	17	PRO		ALPHA-BETA HYDROLASE, CAGED ACTIVE SITE, CATALYTIC TRIAD, NUCLEOPHILE, PEPTIDE CLEAVAGE
1XR2	2005	2.35	P21212	164.06	159.01	64.54	90	90	90	47.79	100	307	11505	0.027	4.732		24.5179		0.193		2.07	2.32	2.07	0.25	98786	8726	8.83	43	14	21	22	C2F MRY SO4		TIM BARREL, ZINC, HOMOCYSTEINE, METHYLTETRAHYDROFOLATE, TRANSFERASE
1XR8	2005	2.3	P212121	50.58	81.89	110.41	90	90	90	49	100	471	3417	0.138	3.578		19.8973		0.17982		2.3	2.3	2.3	0	20977	2	0.01	20	41	18	21	GOL PG4 URE		MAJOR HISTOCOMPATIBILITY ANTIGEN, MHC, HLA, HLA-B62, HLA-B*1501, COMPLEX (ANTIGEN-PEPTIDE), IMMUNE SYSTEM
1XR9	2005	1.79	P212121	50.36	81.39	109.97	90	90	90	50	100	991	3917	0.253	0.537		14.1035		0.03808		1.79	1.79	1.79	0	43500	0	0	20	41	20	19	GOL SO4 URE		MAJOR HISTOCOMPATIBILITY ANTIGEN, MHC, HLA, HLA-B62, HLA-B*1501, COMPLEX (ANTIGEN-PEPTIDE), IMMUNE SYSTEM-LIGASE COMPLEX
1XRE	2005	1.8	P1211	54.84	69.87	56.57	90	106.85	90	42.6	100	534	3660	0.146	3.424		24.4835		0.13985		1.8	1.85	1.85	0.05	37598	1815	4.83	55	12	18	15	MN		SODA-2 SUPEROXIDE DISMUTASE BACILLUS ANTHRACIS BA5696 SPINE, OXIDOREDUCTASE
1XRF	2005	1.65	C2221	91.58	172.71	59.34	90	90	90	51	100	387	3220	0.12	5.907		24.2498		0.24359		1.65	1.74	1.85	0.2	49714	6397	12.87	33	26	17	24	SO4 ZN		DIHYDROOROTASE, AMIDOHYDROLASE, METALLOENZYME, PYRIMIDINE, HYDROLASE
1XRK	2005	1.5	P1211	43.98	66.62	47.18	90	117.43	90	43.8	100	794	2368	0.335	5.576		11.4362		0.48757		1.5	1.5	1.5	0	38729	4	0.01	19	46	20	15	BLM SO4		ARM EXCHANGE, LIGAND BINDING PROTEIN, THERMOSTABLE MUTANT, ANTIBIOTIC INHIBITOR
1XRL	2005	1.82	P212121	57.33	61.85	80.77	90	90	90	43.18	100	169	2462	0.069	12.599		19.7798		0.63696		1.82	1.82	1.82	0	25792	0	0	47	18	19	16	PHK		ALPHA-BETA HYDROLASE, CAGED ACTIVE SITE, SUBSTRATE RECOGNITION, HYDROGEN BONDED NETWORK, CHLOROMETHYL KETONE INHIBITOR
1XRM	2005	2.7	P212121	56.97	61.92	80.42	90	90	90	42.22	100	147	2398	0.061	22.703		36.8958		0.61533		2.71	2.78	2.71	0.07	7637	23	0.3	46	18	21	15	ALA PHE		ALPHA-BETA HYDROLASE, CAGED ACTIVE SITE, SUBSTRATE RECOGNITION, HYDROGEN BONDED NETWORK, PEPTIDE CLEAVAGE, HYDROLASE
1XRN	2005	2.8	P212121	57.33	61.51	80.58	90	90	90	42.98	100	81	2346	0.035	37.858		37.0262		1.02247		12.52	12.52	12.52	0	7298	7242	99.23	47	18	20	15	ALA		ALPHA-BETA HYDROLASE, CAGED ACTIVE SITE, SUBSTRATE RECOGNITION, HYDROGEN BONDED NETWORK, PEPTIDE CLEAVAGE
1XRO	2005	1.8	P212121	51.35	60.42	79.93	90	90	90	34.45	100	519	2485	0.209	16.304		18.6429		0.87454		1.6	1.6	1.6	0	32287	0	0	47	18	19	16	LEU		ALPHA-BETA HYDROLASE, CAGED ACTIVE SITE, SUBSTRATE RECOGNITION, HYDROGEN BONDED NETWORK, PEPTIDE CLEAVAGE
1XRP	2005	2.3	P212121	50.42	60.52	79.91	90	90	90	32.7	100	428	2483	0.172	26.535		21.3335		1.24382		2.2	2.2	2.2	0	11543	2	0.02	47	19	19	15	PRO		ALPHA-BETA HYDROLASE, CAGED ACTIVE SITE, SUBSTRATE RECOGNITION, HYDROGEN BONDED NETWORK, PEPTIDE CLEAVAGE
1XRQ	2005	2.8	P212121	57.56	61.91	80.03	90	90	90	43.11	100	94	2367	0.04	20.196		41.6094		0.48537		2.78	2.85	2.78	0.07	6902	4	0.06	49	18	18	15	LEU		ALPHA-BETA HYDROLASE, CAGED ACTIVE SITE, SUBSTRATE RECOGNITION, HYDROGEN BONDED NETWORK, PEPTIDE CLEAVAGE
1XRR	2005	2.4	P212121	52.8	60.34	80.24	90	90	90	36.24	100	383	2477	0.155	31.098		25.9632		1.19777		2.19	2.19	2.19	0	12937	0	0	46	19	21	14	PRO		ALPHA-BETA HYDROLASE, CAGED ACTIVE SITE, SUBSTRATE RECOGNITION, HYDROGEN BONDED NETWORK, DIPROLINE
1XRT	2005	1.61	C121	174.2	91.24	61.18	90	93.15	90	54.9	93	1204	6940	0.173	9.746		25.8769		0.37663		1.61	1.61	1.61	0	95834	0	0	33	26	18	23	ZN		DIHYDROOROTASE, AMIDOHYDROLASE, METALLOENZYME, PYRIMIDINE, HYDROLASE
1XRU	2005	1.94	H3	102.97	102.97	176.86	90	90	120	56	100	800	4890	0.164	0.85		11.9769		0.07097		1.94	1.94	1.94	0	51449	2	0	10	43	22	25	1PE MSE ZN		BETA BARREL, CUPIN, ISOMERASE
1XRX	2005	2.15	P3121	112.18	112.18	62.02	90	90	120	75.39	100	415	1328	0.312	39.813		43.6054		0.91303		2.15	2.15	2.57	0.42	24365	3675	15.08	49	14	19	18	CA MSE		PROTEIN FILAMENT, LEFT-HANDED HELIX, DNA REPLICATION INHIBITOR, REPLICATION INHIBITOR
1XRY	2005	2.1	P6122	107.39	107.39	103.06	90	90	120	53	293	337	2406	0.14	0.215		18.4586		0.01165		2.1	2.1	2.1	0	20836	1	0	38	17	23	22	BES ZN		AEROMONAS PROTEOLYTICA AMINOPEPTIDASE, DI-ZINC METALLOPROTEINASES, BESTATIN, HYDROLASE
1XSD	2005	2.7	I4122	72.14	72.14	243.47	90	90	90	71.5	100	199	1551	0.128	9.349		50.9268		0.18358		2.7	2.7	2.7	0	9029	2	0.02	59	10	16	15			WINGED HELIX PROTEIN, TRANSCRIPTION/DNA COMPLEX
1XSL	2005	2.3	P21212	191.5	98.81	104.52	90	90	90	58	100	1270	12778	0.099	4.438	5.16	33.2827	34.7323	0.13334	0.14856	2.28	2.28	2.28	0	88029	0	0	48	16	18	18	CAC MG NA		DNA POLYMERASE LAMBDA, PROTEIN-DNA COMPLEX, HELIX-HAIRPIN-HELIX, TRANSFERASE-DNA COMPLEX
1XSN	2005	1.95	P212121	56.04	62.55	139.83	90	90	90	54	100	264	3305	0.08	8.524	8.61	33.4009	34.2705	0.2552	0.25124	1.95	1.95	1.95	0	34496	0	0	45	15	22	18	2DT D3T EDO MG NA		DNA POLYMERASE LAMBDA, PROTEIN-DNA COMPLEX, HELIX-HAIRPIN- HELIX, TRANSFERASE/DNA COMPLEX
1XSP	2005	2.2	P212121	55.85	62.76	140.72	90	90	90	54	100	251	3363	0.075	15.539	16.503	32.7228	34.1382	0.47487	0.48342	2.19	2.19	2.19	0	25649	0	0	47	14	21	18	NA PPV		DNA POLYMERASE LAMBDA, PROTEIN-DNA COMPLEX, HELIX-HAIRPIN- HELIX, TRANSFERASE/DNA COMPLEX
1XT4	2005	2.01	I222	79.98	96.44	105.54	90	90	90	56.9	293	1166	2524	0.462	13.25		22.2883		0.59448		2	2	2	0	26180	1	0	27	39	13	21	GUN SAC		OXIDOREDUCTASE, URIC ACID DEGRADATION, DIMERIC BARREL, TUNNEL-SHAPED PROTEIN
1XT5	2005	1.15	P3121	59.19	59.19	79.26	90	90	120	54.57	100	859	1285	0.668	2.35		9.72366		0.24168		1.15	1.15	1.15	0	57536	2	0	7	47	22	24	SO4		INNATE IMMUNITY, VCBP, PRIMORDIAL ANTIGEN RECEPTOR, FLORIDA LANCELET, AMPHIOXUS, IMMUNE SYSTEM
1XT8	2005	2	C121	93.86	88.79	72.11	90	107.81	90	46.4	100	465	4288	0.108	1.986		27.1736		0.07309		2.24	2	2	0.24	29962	3278	10.94	39	26	21	14	CYS GOL		ABC TRANSPORT, CYSTEINE UPTAKE, AMINO-ACID TRANSPORTER PERIPLASMIC SOLUTE-BINDING PROTEIN, CAMPYLOBACTER JEJUNI, SPINE, STRUCTURAL GENOMICS, STRUCTURAL PROTEOMICS IN EUROPE, TRANSPORT PROTEIN
1XTB	2005	2	C2221	82.77	115.19	271.79	90	90	90	52.3	93	181	9321	0.019	3.98	4.145	20.2943	20.6779	0.19611	0.20046	2.02	2.02	2.02	0	84630	1	0	55	13	15	17	S6P		PHOSPHOGLUCOSE ISOMERASE, GLUCOSE-6-PHOSPHATE ISOMERASE, ISOMERASE
1XTL	2005	2	P1	52.15	56.59	59.12	78.24	89.91	85.47	47	100	778	4865	0.16	36.194		30.4242		1.18965		2	2.39	2	0.39	41960	7069	16.85	0	39	34	27	CU ZN		SOD, CU-ZN SOD, SOD-LIKE, SUPEROXIDE DISMUTASE MUTANTS, STRUCTURAL GENOMICS, UNKNOWN FUNCTION
1XTM	2005	1.6	P21212	52.46	104.35	58.76	90	90	90	42.59	100	684	2507	0.273	12.174		19.6917		0.61823		1.6	1.69	1.6	0.09	43128	2208	5.12	1	37	32	30	CU ZN		SOD, CU-ZN SOD, SOD-LIKE, SUPEROXIDE DISMUTASE MUTANTS, STRUCTURAL GENOMICS, UNKNOWN FUNCTION
1XTQ	2005	2	P212121	44.48	52.26	70.57	90	90	90	40.1	100	554	1537	0.36	10.402		19.5845		0.53113		2	2	2	0	11436	1	0.01	37	26	15	22	GDP MG		BETA SADDLE, P-LOOP, SIGNALING PROTEIN
1XTR	2005	2.65	C2221	102.93	99.16	47.98	90	90	90	59.8	100	239	1445	0.165	4.045		24.2604		0.16673		11.85	11.85	11.85	0	6965	6963	99.97	36	28	15	21	GNP GOL MG		BETA SADDLE, P-LOOP, SIGNALING PROTEIN
1XTS	2005	2.8	C2221	102.41	98.39	47.85	90	90	90	59.2	100	168	1424	0.118	16.583		36.4204		0.45532		2.95	2.95	2.8	0.15	6137	606	9.87	36	28	17	19	GTP MG		BETA SADDLE, P-LOOP, SIGNALING PROTEIN
1XTT	2005	1.8	P1211	58.84	97.48	73.44	90	93.73	90	43.8	100	871	7458	0.117	8.044		12.6583		0.63547		1.6	1.79	1.6	0.19	100596	11085	11.02	35	30	17	18	ACY U5P		TETRAMER, TYPE 1 PHOSPHORIBOSYLTRANSFERASE, UMP COMPLEX
1XTU	2005	2.8	P1	71.67	76.51	91.45	109	90.76	115.4	44.1	100	514	13960	0.037	24.604		35.6946		0.68929		2.85	2.7	2.7	0.15	44067	2777	6.3	35	30	15	20	CTP U5P		TETRAMER, TYPE 1 PHOSPHORIBOSYLTRANSFERASE, UMP AND CTP COMPLEX
1XTV	2005	2.6	P1	68.1	73.57	115.1	85.82	85.28	62.46	43.8	100	824	13644	0.06	21.236		32.3988		0.65546		2.74	2.6	2.67	0.14	55369	3518	6.35	35	30	17	18	U5P		TETRAMER, TYPE 1 PHOSPHORIBOSYLTRANSFERASE, UMP COMPLEX
1XTZ	2005	2.1	F432	209.24	209.24	209.24	90	90	90	47	100	0	2063	0	0		24.6233		0		2.1	2.1	2.1	0	23434	5	0.02	29	29	25	17			D-RIBOSE-5-PHOSPHATE ISOMERASE, YEAST, ISOMERASE
1XU3	2005	2.3	P212121	71.49	171.86	221.42	90	90	90	55.1	100	588	18297	0.032	3.05		28.9881		0.10522		2.3	2.3	2.3	0	119614	0	0	63	3	19	15	BML FE		METHANE, SUBSTRATE BINDING, DIIRON, FOUR-HELIX BUNDLE, CAVITIES, OXIDOREDUCTASE
1XU5	2005	1.96	P212121	71.18	171.56	221.1	90	90	90	55.1	100	666	18452	0.036	0.575		17.8893		0.03214		1.96	1.96	1.96	0	193899	14	0.01	63	3	18	16	FE IPH OH		METHANE, SUBSTRATE BINDING, CAVITIES, FOUR-HELIX BUNDLE, DIIRON, OXIDOREDUCTASE
1XU8	2005	2.8	P212121	53.54	100.48	136.61	90	90	90	42	100	577	5948	0.097	13.523		31.9091		0.4238		2.7	2.7	2.7	0	19683	0	0	30	32	21	17	SO4		MASPIN, SERPIN, TUMOR SUPPRESSOR, SERPINB5, SIGNALING PROTEIN
1XUO	2005	1.8	P212121	46.26	59.99	142.62	90	90	90	49.3	293	410	3154	0.13	1.064		17.3896		0.06119		1.8	1.8	1.8	0	36941	4	0.01	41	24	19	16	LA1 MG		I-DOMAIN, INTEGRIN, IMMUNE SYSTEM
1XUQ	2005	1.8	P1211	60.88	60.44	61.98	90	106.3	90	48.7	100	363	3671	0.099	0.641		21.5395		0.02976		1.85	1.8	1.8	0.05	39843	964	2.42	55	12	20	13	MN		SODA-1 SUPEROXIDE DISMUTASE BACILLUS ANTHRACIS BA4499 SPINE, OXIDOREDUCTASE
1XV5	2005	1.73	P1211	47.81	68.24	65.75	90	109.1	90	42.93	100	1134	3799	0.298	6.577		15.3347		0.4289		1.73	1.73	1.73	0	41602	0	0	42	19	18	21	CL CME EDO GOL UDP		TRANSFERASE
1XV8	2005	3	C121	150.81	72.27	91.11	90	102.8	90	40.9	100	488	8024	0.061	5.322		12.0169		0.44288		3.08	3.25	3.08	0.17	18583	2256	12.14	26	23	28	23	CA CL PCA		HSA, HUMAN SALIVARY ALPHA-AMYLASE, DIMER, HYDROLASE
1XVB	2005	1.8	P212121	70.63	171.87	220.62	90	90	90	55.1	100	754	18520	0.041	6.162		24.4521		0.252		1.8	1.8	1.8	0	244201	5	0	63	3	19	15	3BR BBU BBX BHL CA FE		METHANE, DIIRON, CAVITIES, PRODUCTS, FOUR-HELIX BUNDLE, OXIDOREDUCTASE
1XVC	2005	2	P212121	70.41	171.03	221.43	90	90	90	55.1	100	644	18280	0.035	16.474		27.0006		0.61013		2	2	2	0	176279	1	0	64	3	18	15	5BR BMM BR FE FMT		METHANE, DIIRON, FOUR-HELIX BUNDLE, PRODUCT BINDING, CAVITY, OXIDOREDUCTASE
1XVD	2005	2.3	P212121	71.18	171.5	221.3	90	90	90	55.1	100	590	18293	0.032	1.972		28.6563		0.06882		2.3	2.3	2.3	0	119527	0	0	63	3	19	15	FE FPN		METHANE, FOUR-HELIX BUNDLE, DIIRON, PRODUCT BINDING, CAVITIES, OXIDOREDUCTASE
1XVE	2005	2.4	P212121	70.47	171.94	220.5	90	90	90	55.1	100	422	17840	0.024	1.354		31.4547		0.04305		2.4	2.4	2.4	0	102096	1	0	63	3	19	15	3BB CA FE		METHANE, DIIRON, FOUR-HELIX BUNDLE, PRODUCT BINDING, CAVITIES, OXIDOREDUCTASE
1XVF	2005	2	P212121	70.83	171.47	221.08	90	90	90	55.1	100	784	18639	0.042	3.881		22.1868		0.17492		2	2	2	0	180797	1	0	63	3	18	16	3CL FE		METHANE, DIIRON, FOUR-HELIX BUNDLE, CAVITIES, PRODUCT, OXIDOREDUCTASE
1XVG	2005	1.96	P212121	71.28	171.54	221.42	90	90	90	55.1	100	860	18633	0.046	1.617		19.2549		0.08398		1.95	1.95	1.95	0	197460	4	0	64	3	18	15	BRJ CA FE		METHANE, DIIRON, PRODUCT BINDING, CAVITIES, FOUR-HELIX BUNDLE, OXIDOREDUCTASE
1XVJ	2005	1.8	P1211	30.72	56.99	56.49	90	105.81	90	38	173	852	1856	0.459	2.054		12.4889		0.16447		1.8	1.8	1.8	0	16127	0	0	59	2	22	17	CA		PARVALBUMIN, CALCIUM-BINDING PROTEIN, EF HAND PROTEIN, METAL BINDING PROTEIN
1XVK	2005	1.26	P6322	39.18	39.18	79.89	90	90	120	42.36	100				9.998	10.681	11.5842	12.2277	0.86307	0.87351	1.37	1.46	1.26	0.2	10338	1623	15.7	0	0	0	100	DSN MG MVA N2C NCY QUI		BISINTERCALATOR, HOOGSTEEN BASEPAIR, DEPSIPEPTIDE, QUINOXALINE, THIOACETAL, ANTIBIOTIC, ANTITUMOR, DNA-ANTIBIOTIC COMPLEX
1XVL	2005	2.9	P3121	128.55	128.55	91.05	90	90	120	38.9	100	340	5996	0.057	11.316		74.9625		0.15096		2.9	2.9	2.9	0	19595	2	0.01	43	13	25	19	MN		MANGANESE, ABC-TYPE TRANSPORT SYSTEMS, PHOTOSYNTHESIS, CYANOBACTERIA, DISULFIDE BOND, METAL TRANSPORT
1XVM	2005	1.1	P1	33.28	37.04	40.1	102.22	103.93	102.59	38.43	298	1822	3194	0.57	2.457	2.556	8.61045	8.88638	0.28535	0.28763	1.1	1.1	1.1	0	65556	192	0.29	11	37	26	26			ATOMIC RESOLUTION, MOBILITY, ROOM TEMPERATURE, HYDROLASE
1XVN	2005	1.5	P6322	39.93	39.93	80.1	90	90	120	43.32	100				19.326	21.147	16.9252	18.548	1.14185	1.14012	1.74	1.74	1.5	0.24	6500	1546	23.78	0	0	0	100	DSN MG MVA N2C NCY QUI		BISINTERCALATOR, HOOGSTEEN BASEPAIR, DEPSIPEPTIDE, QUINOXALINE, THIOACETAL, ANTIBIOTIC, ANTITUMOR, DNA-ANTIBIOTIC COMPLEX
1XVR	2005	1.4	C121	29.51	62.62	34.14	90	114.99	90	47.32	100	237	477	0.497	14.239	15.627	15.5257	16.1113	0.91712	0.96994	1.74	1.4	1.4	0.34	10858	2056	18.94	0	0	0	100	DSN MG MVA N2C NCY QUI		BISINTERCALATOR, HOOGSTEEN BASEPAIR, DEPSIPEPTIDE, QUINOXALINE, THIOACETAL, ANTIBIOTIC, ANTITUMOR, DNA-ANTIBIOTIC COMPLEX
1XVT	2005	2.3	P41212	87.76	87.76	164.45	90	90	90	65.48	100	90	3156	0.029	2.416		46.0394		0.05248		2.3	2.3	2.3	0	28766	0	0	38	18	26	18	COA MSE		CAIB, COA TRANSFERASE, CARNITINE, CROTONOBETAINYL COA, TRANSFERASE
1XVU	2005	2.4	P41212	86.84	86.84	164.06	90	90	90	65.52	100	130	3160	0.041	0.196		41.8832		0.00468		2.4	2.4	2.4	0	24786	0	0	38	17	26	19	COA		CAIB, COA TRANSFERASE, CROTONOBETAINLY COA, ASP MUTANT, TRANSFERASE
1XVV	2005	2.4	P41212	86.63	86.63	163.86	90	90	90	65.48	100	118	3141	0.038	0.12		41.5878		0.00289		2.4	2.4	2.4	0	25075	1	0	38	17	26	19	CCQ		CAIB, COA-TRANSFERASE, CARNITYL-COA, ASP MUTANT, TRANSFERASE
1XVW	2005	1.9	I4	147.99	147.99	33.71	90	90	90	47	113	954	2662	0.358	5.968		17.4386		0.34223		1.87	1.87	1.87	0	30635	2	0.01	27	25	28	20	CSO		THIOREDOXIN FOLD, OXIDIZED CYSTEIN SULFENIC ACID, STRUCTURAL GENOMICS, PSI, PROTEIN STRUCTURE INITIATIVE, TB STRUCTURAL GENOMICS CONSORTIUM, TBSGC, OXIDOREDUCTASE
1XW2	2005	1.76	P212121	51.2	91.11	97.83	90	90	90	50	100	495	3772	0.131	1.024		10.9281		0.0937		1.75	1.75	1.75	0	46768	1	0	48	11	21	20			HYDROLASE, XYLAN DEGRADATION, PSYCHROPHILIC, COLD ADAPTATION, TEMPERATURE, GLYCOSYL HYDROLASE, FAMILY 8
1XW3	2005	1.65	P3221	68.06	68.06	51.3	90	90	120	56.6	100	729	985	0.74	3.297		19.1053		0.17257		1.65	1.65	1.65	0	16687	2	0.01	35	26	8	31	MPD PO4		RETROREDUCTION, SULFINIC ACID, PEROXIREDOXIN, ATP, OXIDOREDUCTASE
1XW4	2005	2	P3221	68.45	68.45	50.89	90	90	120	56.7	100	448	938	0.478	6.005		27.0628		0.22189		2	2	2	0	9543	0	0	36	28	7	29	ADP CSD		SULFIREDOXIN, CYSTEINE, SULFINIC ACID, PEROXIREDOXIN, SULPHIREDOXIN, OXIDOREDUCTASE
1XWD	2005	2.92	C121	121.33	66.94	148.63	90	99.13	90	59	100	546	7031	0.078	26.091		53.6267		0.48653		3.08	2.92	2.92	0.16	25282	1122	4.44	1	41	29	29	BMA NAG SO4		HORMONE-RECEPTOR COMPLEX, LEUCINE-RICH REPEATS, CYSTEINE-KNOT MOTIF, HORMONE-GROWTH FACTOR COMPLEX
1XWF	2005	2.8	P1211	90.34	109.37	104.07	90	115.5	90	50	93	462	13564	0.034	20.764		46.2083		0.44936		2.79	2.79	2.79	0	45390	0	0	45	17	21	17	ADN NAD		S-ADENOSYLHOMOCYSTEINE HYDROLASE, ADOHCY HYDROLASE, ADOHCYASE, SAHH
1XWG	2005	1.85	C121	99.08	90.57	51.49	90	93.06	90	49	100	723	4022	0.18	7.942	8.537	19.6555	19.8662	0.40406	0.42972	1.85	1.85	1.85	0	38714	1	0	57	7	21	15			ALPHA-BETA THIOREDOXIN FOLD, TRANSFERASE
1XWI	2005	2.8	P65	88.06	88.06	112.57	90	90	120	51	100	424	2527	0.168	0.161		48.4603		0.00332		2.8	2.8	2.8	0	12107	0	0	42	16	20	22	SO4		VPS4B, SKD1, AAA ATPASE, PROTEIN TRANSPORT
1XWJ	2005	2.6	P21212	52.17	72.43	96.37	90	90	90	55	100	347	2144	0.162	58.893		51.3761		1.14631		2.6	2.6	2.6	0	10814	1	0.01	79	1	10	10			VINCULIN, TALIN, CELL ADHESION/PROTEIN BINDING COMPLEX
1XWQ	2005	1.88	P212121	50.99	90.84	98.14	90	90	90	49.8	100	440	3716	0.118	1.297		15.6711		0.08276		1.85	1.85	1.85	0	39880	1	0	48	12	20	20	XYP		HYDROLASE, XYLAN DEGRADATION, PSYCHROPHILIC, COLD ADAPTATION, TEMPERATURE, GLYCOSYL HYDROLASE, FAMILY 8
1XWR	2005	2.56	C2221	63.91	106.79	119.78	90	90	90	57.7	100	614	2485	0.247	10.011		65.5669		0.15268		2.62	2.55	2.55	0.07	13649	333	2.44	77	0	10	13	IPA		ALL-ALPHA FOLD, DNA BINDING PROTEIN
1XWT	2005	1.3	P212121	51.6	91.62	98.02	90	90	90	50.8	100	535	3929	0.136	1.819		10.2398		0.17764		1.3	1.3	1.3	0	114779	8	0.01	48	11	21	20			HYDROLASE, XYLAN DEGRADATION, PSYCHROPHILIC, COLD ADAPTATION, TEMPERATURE, GLYCOSYL HYDROLASE, FAMILY 8
1XWW	2005	1.63	P1211	31.26	35.48	60.38	90	99.97	90	24	100	894	1450	0.617	0.714		14.7469		0.04842		1.63	1.63	1.63	0	15826	0	0	45	15	17	23	GOL SO4		HYDROLASE
1XWY	2005	2	P41	73.89	73.89	67.82	90	90	90	61.2	298	323	2340	0.138	2.635		26.3444		0.10002		2	2	2	0	22607	0	0	50	15	17	18	ZN		TATD, TIM BARRAEL, DEOXYRIBONUCLEASE, ZINC ION, STRUCTURAL GENOMICS, PSI, PROTEIN STRUCTURE INITIATIVE, NEW YORK SGX RESEARCH CENTER FOR STRUCTURAL GENOMICS, NYSGXRC, HYDROLASE
1XX1	2005	1.75	P65	139.82	139.82	113.46	90	90	120	51.6	100	2027	10258	0.198	0.124		18.4496		0.00672		1.75	1.75	1.75	0	125825	10	0.01	38	21	21	20	EPE MG SO4		STRUCTURE, QUICK CRYO-SOAKING, ACTIVITY, SMASE D, HYDROLASE
1XX5	2005	2.4	P212121	101.68	90.75	91.55	90	90	90	56	100	558	5514	0.101	7.051		30.2447		0.23313		2.1	2.1	2.1	0	50080	1	0	32	19	28	21	EOH		NATRIN, CRISPS, NAJA ATRA, TOXIN
1XXG	2006	2.2	P41212	70.74	70.74	111.9	90	90	90	55.19	100	115	1859	0.062	14.565		42.8948		0.33955		2.2	2.2	2.2	0	15015	0	0	21	32	20	27	SO4		SUPERANTIGEN, T-CELL RECEPTOR BINDING.CRYSTAL STRUCTURE, IMMUNE SYSTEM
1XXJ	2005	2.8	P21212	126.25	142.26	81.32	90	90	90	54.84	291	216	9501	0.023	34.264		46.9821		0.7293		2.8	2.8	2.8	0	36377	0	0	27	42	13	18	BNZ SAC UNC		OXIDOREDUCTASE, URIC ACID DEGRADATION, DIMERIC BARREL, TUNNEL-SHAPED PROTEIN
1XXM	2005	1.9	P212121	45.71	124.47	156.95	90	90	90	46.5	100	936	6887	0.136	5.289		19.5511		0.27052		1.9	1.9	1.9	0	71472	2	0	36	24	22	18	CA		PROTEIN-PROTEIN COMPLEX TEM-1 BETA-LACTAMASE BETA-2 LACTAMASE INHIBITOR PROTEIN BLIP, ISRAEL STRUCTURAL PROTEOMICS CENTER, ISPC, STRUCTURAL GENOMICS, HYDROLASE/HYDROLASE INHIBITOR COMPLEX
1XXN	2005	1.7	P21212	50.93	70.5	42.04	90	90	90	34.1	100	659	1602	0.411	1.627		18.5323		0.08779		1.7	1.74	1.7	0.04	14449	367	2.54	5	62	17	16	SRT		FAMILY 11 XYLANASE, THERMOSTABILITY, HYDROLASE
1XXQ	2005	1.8	P65	110.74	110.74	159.28	90	90	120	73	100	517	5256	0.098	9.222		15.0762		0.61169		1.8	1.8	1.8	0	97193	2	0	1	60	17	22	ACY GOL SO4		TETRAMERIC B-PRISM FOLD, JACALIN-FOLD, SUGAR BINDING PROTEIN
1XXR	2005	2	P65	110.91	110.91	160.02	90	90	120	73	100	472	5223	0.09	8.48		17.9878		0.47143		2	2	2	0	71124	1	0	2	60	17	21	ACY GOL MAN SO4		TETRAMERIC B-PRISM FOLD, SUGAR BINDING PROTEIN
1XXS	2005	1.8	P212121	61.18	88.71	51.09	90	90	90	52.03	298	324	2049	0.158	4.48		24.5675		0.18235		1.83	1.89	1.89	0.06	24845	5203	20.94	48	8	20	24	SO4 STE		PHOSPHOLIPASE A2, STEARIC ACID, CRYSTAL STRUCTURE, DIMER INTERFACE, FATTY ACID BINDING, HYDROLASE
1XXU	2005	1.9	P42	148.2	148.2	33.86	90	90	90	55.1	113	674	4948	0.136	1.016		17.1603		0.05921		1.9	1.9	1.9	0	59070	8	0.01	30	26	25	19			1-CYS PEROXIREDOXIN, THIOREDOXIN FOLD, STRUCTURAL GENOMICS, PSI, PROTEIN STRUCTURE INITIATIVE, TB STRUCTURAL GENOMICS CONSORTIUM, TBSGC, OXIDOREDUCTASE
1XXX	2006	2.28	P1211	94.79	87.37	139.85	90	107.78	90	40.32	100	1198	18739	0.064	12.263		21.5776		0.56832		2.28	2.28	2.28	0	99295	0	0	52	13	17	18	CL DTT MG		DIHYDRODIPICOLINATE SYNTHASE, DAPA, RV2753C, MYCOBACTERIUM TUBERCULOSIS, LYSINE BIOSYNTHESIS, STRUCTURAL GENOMICS, PSI, PROTEIN STRUCTURE INITIATIVE, TB STRUCTURAL GENOMICS CONSORTIUM, TBSGC, LYASE
1XY3	2005	3.2	P1211	82.75	141.94	135.08	90	92.67	90	58.51	291	348	18945	0.018	18		45.8276		0.39278		3.2	3.2	3.2	0	51516	3	0.01	27	42	13	18	GUN SAC		OXIDOREDUCTASE, URIC ACID DEGRADATION, DIMERIC BARREL, TUNNEL-SHAPED PROTEIN
1XYH	2005	2.6	P3121	41.31	41.31	172.12	90	90	120	47.7	293	124	1293	0.096	1.941	1.681	25.2432	27.1321	0.07689	0.06196	2.6	2.6	2.6	0	5547	2	0.04	15	30	31	24			CYCLOPHILIN J, BETA-BARREL, HELIX, DISULFIDE BRIDGE, ISOMERASE
1XYI	2005	1.45	P212121	37.78	47.27	52.65	90	90	90	44.2	100	892	1049	0.85	10.987	11.605	16.7646	17.265	0.65537	0.67217	1.45	1.45	1.45	0	17301	2	0.01	26	53	12	9			PROTEIN-DNA COMPLEX, OLIGONUCLEOTIDE BINDING FOLD, STRUCTURAL PROTEIN/DNA COMPLEX
1XZ0	2005	2.8	P1211	55.96	43.24	209.94	90	91.04	90	57.68	120	418	6209	0.067	11.316		48.4113		0.23375		2.8	2.8	2.8	0	23923	0	0	23	45	16	16	FUC JH0 NAG		BETA SHEET PLATFORM, MHC-FOLD, PROTEIN-LIPOPEPTIDE COMPLEX, IMMUNE SYSTEM
1XZ1	2005	1.75	F432	181.61	181.61	181.61	90	90	90	60.9	100	0	1599	0	0		13.78		0		1.48	1.48	1.48	0	36800	80	0.22	76	0	9	15	CD HLT		4-HELIX BUNDLE, METAL BINDING PROTEIN
1XZ3	2005	1.75	F432	181.51	181.51	181.51	90	90	90	60.9	100	0	1580	0	0		18.1151		0		1.71	1.71	1.71	0	27935	1353	4.84	75	0	10	15	CD ICF		4-HELIX BUNDLE, METAL BINDING PROTEIN
1XZ8	2005	2.8	H32	128.54	128.54	128.76	90	90	120	31.7		0	2654	0	3.502		43.5998		0.08032		2.8	2.8	2.8	0	10213	2	0.02	33	31	15	21	3GP 5GP MG U5P		TRANSCRIPTION REGULATION, ATTENUATION PROTEIN, RNA-BINDING, PYRIMIDINE BIOSYNTHESIS, TRANSFERASE, PRTASE, URACIL PHOSPHORIBOSYLTRANSFERASE, TRANSCRIPTION
1XZN	2005	2.27	P41212	106.46	106.46	62.2	90	90	90	38.5		182	2609	0.07	5.329		40.9791		0.13004		2.27	2.27	2.27	0	16124	0	0	33	30	15	22	MG SO4		TRANSCRIPTION REGULATION, ATTENUATION PROTEIN, RNA-BINDING, PYRIMIDINE BIOSYNTHESIS, TRANSFERASE, PRTASE, URACIL PHOSPHORIBOSYLTRANSFERASE, BIFUNCTIONAL ENZYME, TRANSCRIPTION
1XZO	2005	1.7	P3221	68.03	68.03	191.73	90	90	120	60.3	100	452	3128	0.145	1.931		21.2728		0.09077		1.7	1.7	1.7	0	54325	1	0	29	22	20	29	CA CD		THIOREDOXIN-LIKE FOLD, STRUCTURAL GENOMICS, MONTREAL-KINGSTON BACTERIAL STRUCTURAL GENOMICS INITIATIVE, BSGI, METAL BINDING PROTEIN
1XZP	2005	2.3	P62	128.85	128.85	107.16	90	90	120	69.1	100	521	4708	0.111	26.2		44.6915		0.58624		2.3	2.3	2.3	0	44730	0	0	41	19	20	20	SO4		GTP-BINDING, THF-BINDING, TRNA-MODIFICATION, HYDROLASE
1XZQ	2005	2.9	P62	130.03	130.03	113.84	90	90	120	72	100	196	4476	0.044	44.042		71.3825		0.61699		2.9	2.9	2.98	0.08	24138	600	2.49	42	21	21	16	FON		GTP-BINDING, THF-BINDING, TRNA-MODIFICATION, HYDROLASE
1XZZ	2005	1.8	H32	147.3	147.3	65	90	90	120	51.7	100	394	1841	0.214	2.649		23.8284		0.11117		1.64	1.64	1.64	0	32835	6	0.02	19	37	24	20	GOL		IP3 RECEPTOR, IP3 RECEPTOR SUPPRESSOR DOMAIN, CALCIUM CHANNEL, B- TREFOIL FOLD, MEMBRANE PROTEIN
1Y07	2005	1.55	C121	119.31	59.95	65.52	90	104.96	90	43.3	100	565	4087	0.138	2.117	12.493	16.5849	16.5277	0.12765	0.75588	1.55	1.55	1.55	0	53277	0	0	2	52	24	22	FE MG		BETA-SHEET, IRON BINDING, OXIDOREDUCTASE
1Y0B	2005	1.8	P1211	42.5	115.9	73.99	90	94.3	90	42.6	150	1582	6797	0.233	13.876		16.4297		0.84457		1.8	1.8	1.8	0	58401	2	0	32	33	21	14	G4P MSE NA		XANTHINE, PURINE METABOLISM, PHOSPHORIBOSYLTRANSFERASE, STRUCTURAL GENOMICS, PSI, PROTEIN STRUCTURE INITATIVE, MIDWEST CENTER FOR STRUCTURAL GENOMICS, MCSG, PROTEIN STRUCTURE INITIATIVE, TRANSFERASE
1Y0K	2005	1.75	C121	70.42	53.92	55.58	90	119.41	90	34.8	150	705	1657	0.425	15.048		17.7279		0.84883		1.74	1.74	1.74	0	18415	0	0	39	24	18	19	MSE		STRUCTURAL GENOMICS, MIDWEST CENTER FOR STRUCTURAL GENOMICS, MCSG, PSEUDOMONAS AEURUGINOSA PAO1, PROTEIN STRUCTURE INITIATIVE, PSI, HYPOTHETICAL PROTEIN, UNKNOWN FUNCTION
1Y0L	2005	2.5	P3221	165.2	165.2	152.6	90	90	120	60.9	110	745	13966	0.053	10.529		36.833		0.28586		2.5	2.5	2.5	0	76813	2	0	8	52	18	22	CL HAN		IMMUNOGLOBULIN, CATALYTIC ANTIBODY, CHIMERIC FAB, HAPTEN COMPLEX, IMMUNE SYSTEM
1Y0P	2005	1.5	P1211	45.45	91.69	78.29	90	91.13	90	51.5	100	858	5701	0.15	1.748		11.7715		0.14849		1.5	1.5	1.5	0	99561	0	0	36	18	23	23	FAD HEM MEZ NA		FUMARATE REDUCTASE, FLAVOCYTOCHROME, MESACONATE, OXIDOREDUCTASE
1Y0R	2005	1.75	P23	111.57	111.57	111.57	90	90	90	58.21	110	46	2741	0.017	0		21.1299		0		1.6	1.6	1.6	0	59987	3	0.01	31	31	19	19	ARS ZN		AMINOPEPTIDASE DOMAIN, PDZ DOMAIN, HYDROLASE
1Y0S	2005	2.65	P1211	39.36	94.52	96.49	90	97.92	90	55	180	768	4452	0.173	37.58	39.097	43.524	45.535	0.86343	0.85861	2.64	2.64	2.64	0	20489	0	0	70	5	13	12	331 B7G IOD		PPAR, HORMONE/GROWTH FACTOR RECEPTOR COMPLEX
1Y0Y	2005	1.6	P23	111.56	111.56	111.56	90	90	90	58.21	110	30	2841	0.011	0		20.6984		0		1.6	1.6	1.6	0	60204	4	0.01	30	30	19	21	L2O ZN		AMINOPEPTIDASE, PDZ, HYDROLASE-HYDROLASE INHIBITOR COMPLEX
1Y10	2005	2.3	P1211	61.94	146.83	84.85	90	105.26	90	40.7	100	830	11381	0.073	4.023		46.9574		0.08567		2.3	2.3	2.3	0	64551	0	0	52	17	16	15	1PE CA		ADENYLYL CYCLASE FOLD, LYASE
1Y11	2005	3.3	P6222	114.11	114.11	151.77	90	90	120	61.3	100	890	2764	0.322	0		68.3668		0		3.3	3.3	3.3	0	9266	0	0	48	16	19	17	1PE GOL SO4		ADENYLYL CYCLASE FOLD, LYASE
1Y12	2005	1.95	P6	146.73	146.73	42.22	90	90	120	50.6	105	1120	4146	0.27	4.357		21.9067		0.19889		1.89	1.89	1.89	0	40557	0	0	6	47	21	26	MSE		PSEUDOMONAS AERUGINOSA, HEMOLYSIN-CORREGULATION, STRUCTURAL GENOMICS, PSI, PROTEIN STRUCTURE INITIATIVE, MIDWEST CENTER FOR STRUCTURAL GENOMICS, MCSG, UNKNOWN FUNCTION
1Y13	2005	2.2	P43212	103.32	103.32	131.11	90	90	90	58.1	100	923	4150	0.222	3.654		49.4163		0.07394		2.2	2.2	2.2	0	36556	4	0.01	25	47	16	12	BIO MSE ZN		STRUCTURAL GENOMICS OF PATHOGENIC PROTOZOA CONSORTIUM, SGPP, STRUCTURAL GENOMICS, PSI, PROTEIN STRUCTURE INITIATIVE, LYASE, BIOSYNTHETIC PROTEIN
1Y17	2006	2.4	P1211	34.94	53.89	68.09	90	98.39	90	43.18	298	256	2135	0.12	19.239		19.8962		0.96697		2.39	2.39	2.39	0	9511	1	0.01	22	33	19	26	CA		AA-X-BP-II, C-TYPE LECTIN-LIKE PROTEINS, SNAKE VENOM, AGKISTRODON ACUTUS, BLOOD CLOTTING
1Y18	2005	2.8	P3221	163	163	151.2	90	90	120	57	100	749	13824	0.054	12.83		32.1618		0.39892		2.87	2.87	2.8	0.07	53673	2304	4.29	8	53	18	21	CL HAN		IMMUNOGLOBULIN, CATALYTIC ANTIBODY, CHIMERIC FAB, HAPTEN COMPLEX, IMMUNE SYSTEM
1Y19	2005	2.6	P32	118.1	118.1	93.31	90	90	120	2.59	100	1021	10348	0.099	15.915		44.2779		0.35943		2.6	2.6	2.6	0	43159	1	0	42	21	21	16			FOCAL ADHESION FERM DOMAIN CYTOSKELETON NPXY MOTIF PTB DOMAIN, STRUCTURAL PROTEIN, SIGNALING PROTEIN
1Y1A	2005	2.3	P6522	115.22	115.22	268.2	90	90	120	80.1	100	592	3259	0.182	22.731		39.9434		0.56908		2.42	2.42	2.3	0.12	44316	2572	5.8	53	3	22	22	CA GSH		CALCIUM-BINDING PROTEIN, INTEGRIN, EF-HAND, GLUTATHIONE, GLUTATHIOLATION, METAL BINDING PROTEIN
1Y1D	2005	1.7	P21212	43.31	85.84	64.86	90	90	90	43	100	422	1967	0.215	0.166		14.3734		0.01155		1.7	1.7	1.7	0	26890	5	0.02	7	52	22	19	FHI		TRANSTHYRETIN, AMYLOID, IODODIFLUNISAL, TRANSPORT PROTEIN
1Y1E	2005	1.73	P21212	61.96	110.01	43.47	90	90	90	46	100	634	2621	0.242	8.842	10.993	19.6941	21.5773	0.44897	0.50947	1.73	1.73	1.73	0	31806	4	0.01	16	21	32	31	CA NAG		FORMYLGLYCINE, MULTIPLE SULFATASE DEFICIENCY, CYSTEINE SULFENIC ACID, OXIDOREDUCTASE
1Y1F	2005	1.8	P21212	61.75	109.69	43.41	90	90	90	41.57		864	2658	0.325	1.748	1.942	9.46581	10.0679	0.18466	0.19289	1.8	1.8	1.8	0	25185	1	0	16	21	32	31	CA CSO NAG		FORMYLGLYCINE, MULTIPLE SULFATASE DEFICIENCY, CYSTEINE SULFENIC ACID, OXIDOREDUCTASE
1Y1G	2005	1.67	P21212	61.75	109.34	43.42	90	90	90	41.2		871	2693	0.323	4.375		14.3153		0.30562		1.67	1.67	1.67	0	34931	0	0	16	21	32	31	CA NAG OCS		FORMYLGLYCINE, MULTIPLE SULFATASE DEFICIENCY, CYSTEINE SULFENIC ACID, OXIDOREDUCTASE
1Y1H	2005	1.67	P21212	61.69	110.33	43.46	90	90	90	41.94		873	2721	0.321	3.631	5.356	11.1983	24.3722	0.32425	0.21976	1.67	1.67	1.67	0	35413	4	0.01	16	22	31	31	NAG PEO SR		FORMYLGLYCINE, MULTIPLE SULFATASE DEFICIENCY, CYSTEINE SULFENIC ACID, OXIDOREDUCTASE
1Y1I	2005	2.61	P21212	61.63	109.36	43.36	90	90	90	41.24		487	2464	0.198	8.445	14.93	25.9494	192.413	0.32544	0.07759	2.58	2.58	2.58	0	9719	3	0.03	16	22	31	31	CA NAG		FORMYLGLYCINE, MULTIPLE SULFATASE DEFICIENCY, CYSTEINE SULFENIC ACID, OXIDOREDUCTASE
1Y1J	2005	1.55	P21212	62.18	109.65	43.48	90	90	90	41.99		992	2747	0.361	3.433	3.47	11.9361	52.5372	0.28761	0.06605	1.54	1.54	1.54	0	44214	2	0	16	23	31	30	CA CXS NAG OCS		FORMYLGLYCINE, MULTIPLE SULFATASE DEFICIENCY, CYSTEINE SULFENIC ACID, OXIDOREDUCTASE
1Y1K	2005	1.56	P6522	94.05	94.05	187.38	90	90	120	63.2	100	1145	3143	0.364	2.841		10.8232		0.26249		1.56	1.56	1.56	0	69911	0	0	28	23	25	24	15P CA CIT NA		SERINE PROTEASE INHIBITOR, HYDROLASE/HYDROLASE INHIBITOR COMPLEX
1Y1M	2005	1.8	P1	53.16	53.2	67.55	110.12	91.55	108.69	48.2	110	766	4900	0.156	8.005		18.9227		0.42304		1.79	1.79	1.79	0	59649	623	1.04	33	27	20	20	AC5		PROTEIN-LIGAND COMPLEX LIGAND-BINDING COMPLEX, LIGAND BINDING PROTEIN
1Y1N	2005	1.51	P1211	49.33	47.91	56.82	90	95.11	90	43.2	100	520	2483	0.209	12.091	12.559	13.1612	13.4795	0.91869	0.93171	1.51	1.51	1.51	0	41425	1	0	26	24	24	26	K		METHIONINE AMINOPEPTIDASE MTMETAP1B PXXP SH3 RIBOSOME L24, HYDROLASE
1Y1P	2005	1.6	P212121	55	83.39	148.32	90	90	90	46.16	100	1044	6094	0.171	5.774		11.423		0.50547		1.6	1.6	1.6	0	84881	1	0	40	15	21	24	ACT AMP NMN PO4 SO4		ROSSMANN FOLD, SHORT CHAIN DEHYDROGENASE REDUCTASE, OXIDOREDUCTASE
1Y1Q	2005	2.35	P212121	88.37	123.73	134.14	90	90	90	44.2	100	526	11160	0.047	12.039		17.1533		0.70185		2.29	2.29	2.29	0	64825	0	0	32	29	22	17	SO4 U		NUCLEOSIDE PHOSPHORYLASE, TRANSFERASE
1Y1R	2005	2.11	P212121	88.88	124.07	134.4	90	90	90	44.8	100	776	11625	0.067	5.388		11.0476		0.48771		2.09	2.09	2.09	0	86957	3	0	33	29	22	16	ANU PO4		NUCLEOSIDE PHOSPHORYLASE, TRANSFERASE
1Y1S	2005	2.55	P212121	88.99	124.12	133.83	90	90	90	44.7	100	596	11544	0.052	17.828		17.8837		0.99689		2.58	2.51	2.51	0.07	49446	971	1.96	32	29	23	16	SO4 URA		NUCLEOSIDE PHOSPHORYLASE, TRANSFERASE
1Y1T	2005	1.77	H3	150.82	150.82	47.84	90	90	120	34.9	100	815	3773	0.216	9.346		16.6739		0.56052		1.77	1.77	1.77	0	38498	0	0	33	30	21	16	GOL SO4		NUCLEOSIDE PHOSPHORYLASE, TRANSCRIPTION
1Y1U	2005	3.21	C121	143.02	235.43	111.42	90	108.76	90	71.9	100	602	13293	0.045	10.6		49.2106		0.2154		3.21	3.21	3.21	0	56833	0	0	49	16	19	16			ACTIVATOR, STAT, DNA-BINDING, SH2 DOMAIN, TRANSCRIPTION REGULATION, SIGNALING PROTEIN
1Y1W	2005	4	C2221	221.37	392.5	283.18	90	90	90	83.86		246	31802	0.008	21.572	18.369	66.2602	633.682	0.32556	0.02899	3.87	3.87	3.87	0	122236	8317	6.8	30	18	25	27	MG ZN		RNA POLYMERASE II, TRANSCRIPTION BUBBLE, TRANSCRIPTION, ELONGATION COMPLEX, TRANSCRIPTION.TRANSFERASE/DNA-RNA HYBRID COMPLEX
1Y1Z	2005	1.5	P212121	41.55	72.68	96.61	90	90	90	39.6	110	620	2539	0.244	2.106		17.9391		0.1174		1.5	1.5	1.5	0	44564	0	0	30	28	22	20	192		PROTEIN-LIGAND COMPLEX LIGAND-BINDING COMPLEX, LIGAND BINDING PROTEIN
1Y20	2005	1.4	P212121	41.39	72.63	96.26	90	90	90	35.6	110	904	2681	0.337	3.539		13.987		0.25302		1.4	1.4	1.4	0	57543	6	0.01	30	28	22	20	1AC		PROTEIN-LIGAND COMPLEX LIGAND-BINDING COMPLEX, LIGAND BINDING PROTEIN
1Y25	2005	2.1	P3121	106.09	106.09	65.33	90	90	120	60.78	100	437	2754	0.159	0.311		25.9101		0.012		2.1	2.1	2.1	0	25209	2	0.01	28	28	25	19	ACT		OXIDOREDUCTASE
1Y2A	2005	2.2	P212121	78.24	91.1	97.25	90	90	90	62.5	100	414	3441	0.12	9.548		22.4448		0.4254		2.39	2.2	2.2	0.19	33296	2063	6.2	71	0	17	12			ARMADILLO REPEAT PROTEIN:PEPTIDE COMPLEX SUPERHELIX OF HELICES, PROTEIN TRANSPORT
1Y2B	2005	1.4	P212121	60.47	79.01	164.14	90	90	90	49.69	93	500	5904	0.085	6.335		14.5287		0.43603		1.4	1.4	1.4	0	151825	0	0	68	0	20	12	DEE EDO MG ZN		PHOSPHODIESTERASE, PDE, PDE4D, PYRAZOLE, HYDROLASE
1Y2C	2005	1.67	P212121	60.69	78.97	163.51	90	90	90	49.65	93	334	5790	0.058	1.976		18.9094		0.1045		1.67	1.67	1.67	0	91505	0	0	67	1	21	11	3DE EDO MG ZN		PHOSPHODIESTERASE, PDE, PDE4D, PYRAZOLE, HYDROLASE
1Y2D	2005	1.7	P212121	60.8	79.15	164.62	90	90	90	50.18	93	582	6011	0.097	5.639		16.9472		0.33274		1.7	1.7	1.7	0	87312	4	0	68	1	20	11	4DE B3P EDO MG ZN		PHOSPHODIESTERASE, PDE, PDE4D, PYRAZOLE, HYDROLASE
1Y2E	2005	2.1	P212121	60.88	79.44	164.26	90	90	90	50.34	93	256	5627	0.045	11.973		16.7588		0.71443		2.1	2.1	2.1	0	46480	2	0	68	0	21	11	5DE EDO MG ZN		PHOSPHODIESTERASE, PDE, PDE4D, PYRAZOLE, HYDROLASE
1Y2H	2005	2.4	P212121	89.54	94.18	106.82	90	90	90	50.03	93	174	5320	0.033	32.586		50.6526		0.64332		2.4	2.4	2.53	0.13	35735	1800	5.04	68	0	21	11	6DE CME MG ZN		PHOSPHODIESTERASE, PDE, PDE4B, PYRAZOLE, HYDROLASE
1Y2I	2005	2.3	P212121	56.92	79.2	109.62	90	90	90	27.6	99.8	738	4511	0.164	12.209		23.7252		0.5146		2.29	2.29	2.29	0	22603	0	0	27	44	19	10	MSE		STRUCTURAL GENOMICS, PENTAMER, HYPOTHETICAL PROTEIN, PROTEIN STRUCTURE INITIATIVE, PSI, MIDWEST CENTER FOR STRUCTURAL GENOMICS, MCSG, UNKNOWN FUNCTION
1Y2J	2005	2.55	P212121	89.48	94.24	106.84	90	90	90	50.05	93	200	5336	0.037	28.703		43.9129		0.65363		2.4	10.73	2.68	8.33	30675	25003	81.51	67	0	22	11	7DE CME MG ZN		PHOSPHODIESTERASE, PDE, PDE4B, PYRAZOLE, HYDROLASE
1Y2K	2005	1.36	P212121	60.35	78.89	164.01	90	90	90	49.47	93	493	5927	0.083	5.354		12.7319		0.42052		1.4	1.36	1.36	0.04	150833	3236	2.15	68	0	20	12	7DE EDO MG ZN		PHOSPHODIESTERASE, PDE, PDE4D, PYRAZOLE, HYDROLASE
1Y2M	2005	1.6	P212121	104.76	151.61	179.92	90	90	90	50	100	850	22123	0.038	0.633		11.3507		0.05577		1.6	1.74	1.6	0.14	371693	28410	7.64	61	6	17	16	MSE		ALPHA HELICES, LYASE
1Y2Q	2005	1.95	P3221	61.75	61.75	64.89	90	90	120	27.7	100	252	1316	0.191	10.02		27.6329		0.36261		1.95	1.95	2	0.05	10459	188	1.8	33	39	11	17			BETA-ALPHA-BETA FOLD, EDITING DOMAIN, TRNA-SYNTHETASE, LIGASE
1Y30	2005	2.2	P1211	46.85	55.24	54.83	90	108.36	90	41.3	100	982	2490	0.394	7.387		13.6311		0.54192		2.2	2.2	2.2	0	12528	0	0	28	37	17	18	FMN		FLAVIN MONONUCLEOTIDE, STRUCTURAL GENOMICS, PSI, PROTEIN STRUCTURE INITIATIVE, TB STRUCTURAL GENOMICS CONSORTIUM, TBSGC, OXIDOREDUCTASE
1Y33	2005	1.8	P6522	94.02	94.02	186.72	90	90	120	54.2	100	1090	3141	0.347	3.576		11.6893		0.30592		1.8	1.8	1.8	0	44898	0	0	28	23	25	24	15P CA CIT NA		SERINE PROTEASE INHIBITOR, HYDROLASE/HYDROLASE INHIBITOR COMPLEX
1Y34	2005	1.55	P6522	93.82	93.82	185.33	90	90	120	54.2	100	1081	3163	0.342	2.247		8.993		0.24986		1.55	1.55	1.55	0	69997	0	0	28	23	25	24	15P CA CIT NA		SERINE PROTEASE INHIBITOR, HYDROLASE/HYDROLASE INHIBITOR COMPLEX
1Y37	2006	1.5	C121	85.94	137.63	52.92	90	95.09	90	46.11	100	288	4966	0.058	3.036		9.5506		0.31789		1.54	1.5	1.5	0.04	96964	2249	2.32	47	18	23	12	MG		DEHALOGENASE, HYDROLASE
1Y3A	2005	2.5	P1211	72.94	112.79	109.49	90	93.75	90	57.35	298	969	10424	0.093	19.287		34.1121		0.5654		2.5	2.5	2.5	0	59109	0	0	51	14	17	18	GDP		PROTEIN-PEPTIDE COMPLEX, SIGNALING PROTEIN
1Y3B	2005	1.8	P6522	94.25	94.25	186.13	90	90	120	54.2	100	1075	3147	0.342	3.178		12.1544		0.26147		1.8	1.8	1.8	0	45855	3	0.01	28	24	25	23	15P CA CIT NA		SERINE PROTEASE INHIBITOR, HYDROLASE/HYDROLASE INHIBITOR COMPLEX
1Y3C	2005	1.69	P6522	93.87	93.87	185.07	90	90	120	54.2	100	1096	3123	0.351	3.313		10.3676		0.31955		1.69	1.69	1.69	0	53250	4	0.01	28	23	25	24	15P CA CIT NA		SERINE PROTEASE INHIBITOR, HYDROLASE/HYDROLASE INHIBITOR COMPLEX
1Y3D	2005	1.8	P6522	94.26	94.26	185.57	90	90	120	54.4	100	1110	3128	0.355	0.271		14.7756		0.01834		1.8	1.8	1.8	0	45789	4	0.01	28	24	25	23	15P CA CIT NA		SERINE PROTEASE INHIBITOR, HYDROLASE/HYDROLASE INHIBITOR COMPLEX
1Y3F	2005	1.72	P6522	93.58	93.58	187.04	90	90	120	54.2	100	1099	3121	0.352	4.473		11.7717		0.37998		1.72	1.72	1.72	0	51924	0	0	28	24	26	22	15P CA CIT NA		SERINE PROTEASE INHIBITOR, HYDROLASE/HYDROLASE INHIBITOR COMPLEX
1Y3G	2006	2.1	P6122	93.52	93.52	131.77	90	90	120	48.2	298	458	2604	0.176	5.333		14.5195		0.3673		2.1	2.1	2.1	0	19568	1	0.01	42	19	23	16	3PL AMM CA DMS LEU ZN		SILANEDIOL PROTEASE INHIBITOR, THERMOLYSIN, HYDROLASE
1Y3H	2005	2.8	C121	140.18	69.44	106.43	90	130.29	90	62	293	354	4070	0.087	26.374		45.4151		0.58073		2.65	2.72	2.65	0.07	17638	27	0.15	20	40	19	21			NAD KINASE, POLYPHOSPHATE, NAD, ATP, TRANSFERASE
1Y3I	2005	2.6	P62	110.45	110.45	108.93	90	90	120	55.5	100	528	3636	0.145	8.329	8.218	34.258	34.2087	0.24313	0.24023	2.52	2.52	2.77	0.25	26613	4324	16.25	18	44	18	20	GOL NAD SO4		NAD KINASE, POLYPHOSPHATE, NAD, MYCOBACTERIUM TUBERCULOSIS, TRANSFERASE
1Y3N	2005	1.6	P1211	58.43	67.79	62.81	90	95.31	90	43.6		1349	4704	0.287	5.022		10.7632		0.46659		1.6	1.6	1.6	0	63402	2	0	45	15	22	18	BEM CA MAV		SUGAR BINDING PROTEIN, ALGINATE
1Y3O	2005	2.7	C2221	27.34	117.36	94.67	90	90	90	51.64	90	320	987	0.324	76.712		69.2386		1.10794		2.7	2.7	3.02	0.32	4388	450	10.26					5BU MN NA		RNA, LOOP-LOOP COMPLEX, HIV-1
1Y3P	2005	2	P1211	58.83	67.43	62.96	90	95.9	90	43.68		661	4480	0.148	2.916		14.2668		0.20439		1.99	1.99	1.99	0	32850	1	0	44	16	22	18	BEM CA LGU MAV		SUGAR BINDING PROTEIN, ALGINATE
1Y3Q	2005	1.9	P212121	49.24	59.15	165.29	90	90	90	41.9		602	4351	0.138	9.554		16.8722		0.56626		1.8	1.8	1.8	0	45577	5	0.01	46	15	20	19	CA		SUGAR BINDING PROTEIN, ALGINATE
1Y3S	2005	2.25	C2221	27.24	117.79	94.59	90	90	90	51.6	90	541	1098	0.493	23.268		43.6552		0.53299		2.25	2.25	2.25	0	7596	3	0.04					5BU K MG		RNA, LOOP-LOOP COMPLEX, HIV-1
1Y3T	2005	2.4	P21212	128.42	128.43	51.19	90	90	90	57.71	100	396	5508	0.072	22.952		38.2763		0.59964		2.4	2.4	2.68	0.28	33243	2738	8.24	9	40	26	25	FE		BI CUPIN, DIOXYGENASE, OXIDOREDUCTASE
1Y3U	2005	1.8	P212121	63.29	69.4	63.9	90	90	90	58.81	293	172	1774	0.097	2.047		16.1913		0.12643		1.7	1.8	1.7	0.1	24518	75	0.31	10	33	31	26	CA UIQ		TRYPSIN, INHIBITOR COMPLEX, BARREL, 6 STRANDED BETA-SHEET, HYDROLASE
1Y3V	2005	1.6	P212121	63.17	69.17	63.97	90	90	90	58.64	293	189	1813	0.104	3.78		15.8869		0.23793		1.6	1.64	1.6	0.04	34924	706	2.02	10	34	31	25	CA UIR		TRYPSIN, INHIBITOR COMPLEX, BARREL, 6 STRANDED BETA-SHEET, HYDROLASE
1Y3W	2005	1.8	P212121	63.14	69.28	63.96	90	90	90	58.68	293	176	1789	0.098	2.895		16.3245		0.17734		1.8	1.84	1.8	0.04	24769	484	1.95	10	34	31	25	CA UIP		TRYPSIN, INHIBITOR COMPLEX, BARREL, 6 STRANDED BETA-SHEET, HYDROLASE
1Y3X	2005	1.7	P212121	63.25	69.3	63.91	90	90	90	58.73	293	211	1857	0.114	3.924		16.2182		0.24195		1.7	1.7	1.7	0	29446	1	0	10	34	31	25	CA UIB		TRYPSIN, INHIBITOR COMPLEX, BARREL, 6 STRANDED BETA-SHEET, BETA HAIRPIN, GREEK KEY MOTIVE, HYDROLASE
1Y3Y	2005	1.75	P3121	54.85	54.85	109.17	90	90	120	39.15	100	464	1805	0.257	0.464		14.1549		0.03278		1.75	1.75	1.75	0	19088	1	0.01	10	35	30	25	CA UIR		TRYPSIN, INHIBITOR COMPLEX, BARREL, 6 STRANDED BETA-SHEET, HYDROLASE
1Y42	2005	1.95	C121	104.88	73.21	56.79	90	111.35	90	45.58	100	569	3161	0.18	3.721		20.0851		0.18526		1.95	1.95	1.95	0	27768	0	0	57	10	16	17	TYR		CYT-18, TYROSYL TRNA SYNTHETASE, TRNA LIGASE, GROUP I INTRON, LIGASE
1Y44	2005	2.1	C2221	42.98	188.33	177.91	90	90	90	52	100	372	4614	0.081	18.914		34.2402		0.55239		2.05	2.05	2.05	0	45286	1	0	27	29	20	24	GOL MES MSE PO4 ZN		ZINC-DEPENDENT METAL HYDROLASE, HYDROLASE
1Y48	2005	1.84	P6522	93.75	93.75	185.25	90	90	120	54.2	100	1094	3106	0.352	4.335		12.6402		0.34295		1.84	1.84	1.84	0	42418	0	0	28	24	25	23	15P CA CIT NA		SERINE PROTEASE INHIBITOR, HYDROLASE/HYDROLASE INHIBITOR COMPLEX
1Y4A	2005	1.6	P1211	57.45	41.38	63.88	90	110.41	90	29.1	100	648	2907	0.223	7.528		11.7358		0.64146		1.6	1.6	1.6	0	37357	2	0.01	28	25	24	23	15P CA CIT NA		SERINE PROTEASE INHIBITOR, HYDROLASE/HYDROLASE INHIBITOR COMPLEX
1Y4C	2005	1.9	P212121	69.56	74.69	103.69	90	90	90	50.41	200	706	3979	0.177	10.127		25.7681		0.39301		1.9	1.85	1.8	0.1	50582	3653	7.22	55	16	15	14	GLC		DE NOVO DESIGNED HELICAL PROTEIN, MALTOSE BINDING PROTEIN FUSION, DE NOVO PROTEIN
1Y4D	2005	2	P61	115.38	115.38	42.91	90	90	120	45.7	100	256	2577	0.099	4.117		18.2107		0.22608		2	2	2	0	22160	6	0.03	28	23	24	25	CA NA		SERINE PROTEASE INHIBITOR, HYDROLASE/HYDROLASE INHIBITOR COMPLEX
1Y4H	2005	1.93	P1211	57.95	77.52	84.89	90	108.1	90	53	100	582	4813	0.121	13.441		32.7071		0.41095		1.93	1.93	1.93	0	53501	0	0	20	41	20	19	CL SO4		CYSTEINE PROTEASE, INHIBITOR, STAPHOPAIN B, STAPHOSTATIN B, HYDROLASE-HYDROLASE INHIBITOR COMPLEX
1Y4I	2005	1.9	I222	56.35	121.83	127.16	90	90	90	57	110	263	3133	0.084	13.704		21.1565		0.64774		1.95	1.9	1.9	0.05	34432	769	2.23	42	15	25	18	LLP SO4		PYRIDOXAL-5'-PHOSPHATE, PLP-DEPENDENT ENZYME, LYASE
1Y4J	2005	1.86	P1211	47.08	100.75	62.7	90	101.68	90	45.48	100	890	4982	0.179	12.857	13.07	27.9379	27.1134	0.4602	0.48205	1.86	1.86	1.86	0	47737	0	0	18	22	32	28	CA FUC MPD NAG		FORMYLGLYCINE, SULFATASES, MULTIPLE SULFATASE DEFICIENCY, HOMODIMER, DUF323, SUGAR BINDING PROTEIN
1Y4K	2005	1.95	P1211	93.88	92.83	49.44	90	90.66	90	45.7	100	356	7191	0.05	3.791		20.6458		0.18362		1.95	1.95	1.95	0	59390	9	0.02	43	15	20	22	ACT EDO FE2		LIPOXYGENASE, DIOXYGENASE, METALLOPROTEIN, FATTY ACIDS, IRON, OXIDOREDUCTASE
1Y4L	2005	1.7	P212121	49.2	64.04	85.99	90	90	90	56	100	346	2226	0.155	1.176		20.0385		0.05869		1.7	1.7	1.7	0	30385	0	0	49	11	18	22	IPA P33 SVR		BOTHROPS ASPER MYOTOXIN II, ANTI-TRYPANOSOMAL DRUG SURAMIN, HYDROLASE
1Y4M	2005	1.6	I4	90.4	90.4	38.65	90	90	90	45.99	100	695	1300	0.535	18.236		18.3933		0.99145		1.53	1.53	1.53	0	22623	2	0.01	70	0	12	18	CL		COAT PROTEIN, MEMBRANE FUSION, ENDOGENOUS RETROVIRUS, MEMBRANE PROTEIN
1Y4S	2005	2.9	P21212	72.5	84.18	212.89	90	90	90	51.56	100	424	7784	0.054	12.064	12.875	54.0604	56.5201	0.22316	0.2278	2.8	2.8	2.8	0	29744	0	0	34	22	23	21	ADP MG		HSP90, MOLECULAR CHAPERONE, HTPG, ATPASE
1Y4T	2005	1.8	P1211	54.45	90.7	56.83	90	92.39	90	26	100	1559	5616	0.278	1.374		13.0368		0.10539		1.8	1.8	1.8	0	47929	0	0	48	17	17	18	FE		IRON-TYROSINATE, PERIPLASMIC BINDING PROTEIN, METAL BINDING PROTEIN
1Y4U	2005	2.9	P4212	158.01	158.01	117.02	90	90	90	56.92	100	412	7536	0.055	1.149	1.371	54.1042	57.8398	0.02124	0.0237	2.81	2.81	2.81	0	32234	0	0	38	24	19	19			HSP90, HTPG, MOLECULAR CHAPERONE, ATPASE
1Y4Y	2005	2	I4122	74.83	74.83	179.44	90	90	90	46.7		1026	2206	0.465	0.347		15.3553		0.0226		2	2	2	0	17630	1	0.01	37	28	21	14	SO4		BACILLUS STEAROTHERMOPHILUS HPR, TRANSPORT PROTEIN
1Y4Z	2005	2	C2221	154.46	241.34	140.01	90	90	90	53	100	2087	16919	0.123	19.141		20.2931		0.94323		2	2.24	2	0.24	161410	8994	5.57	38	16	24	22	6MO AGA F3S FME HEM MD1 PCI SF4	NarGHI Nitrate Reductase A	NITRATE REDUCTION, ELECTRON TRANSFER, MEMBRANE PROTEIN, Q- SITE, OXIDOREDUCTASE
1Y51	2005	1.65	I4122	75.72	75.72	177.78	90	90	90	46.5		1134	2333	0.486	0.172		18.8706		0.00911		1.65	1.65	1.65	0	31463	0	0	37	28	21	14	SO4		BACILLUS STEAROTHERMOPHILUS HPR F29W MUTANT, TRANSPORT PROTEIN
1Y52	2005	1.7	P41212	80.96	80.96	140.7	90	90	90	69.78	100	445	2104	0.212														8	50	17	25	BTN NAG		AVIDIN, AVR4, STREPTAVIDIN, HIGH-AFFINITY, HYPER THERMOSTABILITY, SUGAR BINDING PROTEIN
1Y53	2005	1.2	P41212	78.04	78.04	110.98	90	90	90	58.76	100	466	2086	0.223	0.174		10.4526		0.01665		1.2	1.2	1.2	0	107041	13	0.01	8	50	18	24	FMT		AVIDIN, STREPTAVIDIN, AVIDIN RELATED PROTEIN, HIGH AFFINITY, THERMAL STABILITY, SUGAR BINDING PROTEIN
1Y54	2005	2.1	P21212	44.37	82.22	96.16	90	90	90	36.1	100	248	2916	0.085	10.814	11.455	20.6134	21.7599	0.52461	0.52643	2.12	2.31	2.06	0.25	21666	2244	10.36	39	22	22	17	FDT		CLASS C BETA-LACTAMASE, HYDROLASE
1Y55	2005	1	P41212	78.17	78.17	110.26	90	90	90	58.64	100	657	2260	0.291	0.634		8.4265		0.07524		1	1	1	0	180207	0	0	8	50	18	24	BTN FMT		AVIDIN, STREPTAVIDIN, BIOTIN, AVIDIN RELATED MOLECULE, HIGH AFFINITY, THERMOSTABILITY, SUGAR BINDING PROTEIN
1Y56	2005	2.86	P6422	172.22	172.22	175.4	90	90	120	67	100	296	7147	0.041	15.987		30.7489		0.51992		2.79	2.79	2.79	0	38541	1	0	29	25	23	23	ATP CL CXS FAD FE FMN SO4		DEHYDROGENASE, PROTEIN-PROTEIN COMPLEX, OXIDOREDUCTASE
1Y57	2005	1.91	P41212	106.21	106.21	123.73	90	90	90	64	94	561	3976	0.141	1.395		30.5895		0.0456		1.91	1.91	1.91	0	55560	1	0	31	24	23	22	MPZ SO4		KINASE STRUCTURE, SH3, SH2, TRANSFERASE
1Y59	2005	1.2	P3121	54.65	54.65	107.99	90	90	120	38.19	103.15	944	2006	0.471	0.231		9.87664		0.02339		1.2	1.2	1.2	0	56169	1	0	10	36	30	24	CA GOL IMD SO4 TL1		HYDROLASE, SERINE PROTEASE, SERINE PROTEINASE
1Y5A	2005	1.4	P3121	54.78	54.78	108.58	90	90	120	38.8	103.15	835	1969	0.424	0.995		8.62386		0.11538		1.4	1.4	1.4	0	37130	0	0	10	36	30	24	CA GOL IMD SO4 TL2		HYDROLASE, SERINE PROTEASE, SERINE PROTEINASE
1Y5B	2005	1.65	P3121	54.37	54.37	105.14	90	90	120	35.87	103.15	859	1935	0.444	2.229		15.6277		0.14263		1.65	1.65	1.65	0	21447	0	0	10	36	30	24	CA IMD SO4 TL3		HYDROLASE, SERINE PROTEASE, SERINE PROTEINASE
1Y5E	2005	1.9	P3121	122.95	122.95	74.54	90	90	120	57.6	100	1138	4099	0.278	5.944		17.2891		0.3438		1.89	1.89	1.89	0	51431	2	0	47	21	16	16	IMD MPD MSE		STRUCTURAL GENOMICS, PROTEIN STRUCTURE INITIATIVE, PSI, MCSG, MIDWEST CENTER FOR STRUCTURAL GENOMICS, MOLYBDENUM COFACTOR BIOSYNTHESIS, BIOSYNTHETIC PROTEIN
1Y5H	2005	1.5	C121	77.45	41.06	78.39	90	108.41	90	39.3	100	640	1896	0.338	13.267		20.361		0.65159		1.58	1.54	1.5	0.08	34893	1300	3.73	40	27	18	15	MSE		CBS DOMAIN, UNKNOWN FUNCTION
1Y5I	2005	1.9	C2221	154.59	242.4	139.67	90	90	90	53	100	2211	17019	0.13	10.907		16.5391		0.65947		1.91	2.07	1.91	0.16	195315	9846	5.04	38	16	24	22	3PH 6MO AGA F3S FME HEM MD1 SF4	NarGHI Nitrate Reductase A	NITRATE REDUCTION, MEMBRANE PROTEIN, ELECTRON TRANSFER, Q- SITE, OXIDOREDUCTASE
1Y5L	2005	2.5	C2221	154.16	241.9	139.6	90	90	90	53	100	1393	16150	0.086	27.285		23.8313		1.14492		2.5	2.56	2.5	0.06	89584	2130	2.38	37	16	24	23	3PH 6MO F3S FME HEM MD1 SF4	NarGHI Nitrate Reductase A	NITRATE REDUCTION, MEMBRANE PROTEIN, ELECTRON TRANSFER, Q- SITE, OXIDOREDUCTASE
1Y5M	2005	2.3	P4122	96.72	96.72	219.3	90	90	90	44.67	100	258	4422	0.058	14.422		28.9685		0.49785		2.26	2.26	2.26	0	45592	0	0	53	16	13	18	NDP OCT SO4		ROSSMANN FOLD, OXIDOREDUCTASE
1Y5N	2005	2.5	C2221	154.26	241.96	140.12	90	90	90	53	100	1069	15972	0.067	31.978		44.2789		0.72219		2.57	2.89	2.5	0.39	73659	6773	9.2	37	16	24	23	3PH 6MO AGA F3S FME HEM MD1 PCI SF4	NarGHI Nitrate Reductase A	NITRATE REDUCTION, MEMBRANE PROTEIN, ELECTRON TRANSFER, Q- SITE, OXIDOREDUCTASE
1Y5R	2005	3	P4122	96.05	96.05	218.52	90	90	90	44.67	100	206	4274	0.048	28.012		40.5877		0.69016		2.5	2.5	2.79	0.29	34654	3075	8.87	52	15	15	18	C0R NDP		CORTICOSTERONE BOUND, OXIDOREDUCTASE
1Y5U	2005	1.6	P3121	54.79	54.79	108.63	90	90	120	38.88	103.15	774	1930	0.401	0.007		10.8641		0.00064		1.6	1.6	1.6	0	24867	0	0	10	37	30	23	CA GOL IMD PEG SO4 TL4		HYDROLASE, SERINE PROTEASE, SERINE PROTEINASE
1Y5V	2005	1.58	C121	90.59	64.93	70.12	90	95.83	90	48	100	366	3214	0.114	4.931		16.0976		0.30632		1.58	1.58	1.58	0	51583	1	0	45	18	19	18	GOL NE8 ZN		TRANSFERASE
1Y5W	2005	1.58	C121	90.92	65.25	69.97	90	95.98	90	49	100	432	3202	0.135	3.013		17.1645		0.17554		1.58	1.58	1.58	0	53096	1	0	46	18	19	17	GOL NEZ ZN		TRANSFERASE
1Y5X	2005	2.1	P121	71.11	64.21	88.08	90	95.11	90	47	100	656	5863	0.112	8.616		24.7105		0.34868		2.1	2.1	2.1	0	42204	0	0	46	19	18	17	E89 ZN		TRANSFERASE
1Y5Y	2005	2	P43212	120.66	120.66	205.95	90	90	90	68	77	496	6864	0.072	11.188		29.2551		0.38243		2	2	2	0	100903	0	0	43	25	16	16	CA NA		PENTAMER, BETA-ALPHA-BETA LEFT HANDED CROSSOVER, FLEXIBLE C-TERMINUS, LYASE
1Y60	2005	1.9	P1211	48.86	112.59	72.01	90	91	90	38	77	313	7033	0.045	20.613		18.1783		1.13393		2.26	1.89	1.89	0.37	59510	8210	13.8	42	23	17	18	H4M		PENTAMER BETA-ALPHA-BETA LEFT HANDED CROSSOVER TETRAHYDROMETHANOPTERIN-BINDING, LYASE
1Y62	2005	2.45	P1	50.76	51.54	51.6	119.92	107.52	91.14	53.14	100	1218	2815	0.433	8.037	8.662	18.9208	19.9851	0.42477	0.43342	2.45	2.45	2.45	0	15238	1	0.01	21	27	23	29	SO4		ALPHA HELIX, BETA SHEET, 310 HELIX, KUNITZ FOLD, TOXIN
1Y63	2005	1.7	P4212	107.12	107.12	35.22	90	90	90	2.63	100	565	1593	0.355	1.892		15.0723		0.12553		1.7	1.7	1.7	0	23166	0	0	52	15	17	16	ADP BR MN NA		STRUCTURAL GENOMICS, PROTEIN STRUCTURE INITIATIVE, PSI, SGPP, STRUCTURAL GENOMICS OF PATHOGENIC PROTOZOA CONSORTIUM, UNKNOWN FUNCTION
1Y64	2005	3.05	C121	232	56.23	100.94	90	107.7	90	60	100	766	6162	0.124	69.899		89.0174		0.78523		3.05	3.05	3.41	0.36	23883	2464	10.32	49	9	23	19	ATP CA HIC		FH2 ACTIN CYTOSKELETON, COILED COIL, ACTIN, TETRAMETHYLRHODAMINE-5-MALEIMIDE, ATP-STATE, STRUCTURAL PROTEIN
1Y66	2005	1.65	P212121	50.71	52.65	82.18	90	90	90	47.1	100	708	1841	0.385	0.933		17.2586		0.05406		1.65	1.65	1.65	0	27015	1	0	91	0	2	7	ACY CD DIO		PROTEIN DESIGN, DIOXANE, ENGRAILED HOMEODOMAIN, DE NOVO PROTEIN
1Y69	2005	3.33	I222	168.7	405	693	90	90	90	64	100	68	64484	0.001	85.198		70.833		1.2028		3.3	4.1	3.3	0.8	313046	46455	14.84	30	13	26	31			RIBOSOME, 50S, RRF, RECYCLING FACTOR
1Y6A	2005	2.1	P212121	37.73	94.57	96.47	90	90	90	40.43		364	2311	0.158	23.875	24.865	32.4896	33.5713	0.73485	0.74066	2.1	2.1	2.1	0	20671	2	0.01	45	17	14	24	AAZ		TRANSFERASE
1Y6B	2005	2.1	P212121	37.54	94.33	96.77	90	90	90	40.17		335	2320	0.144	18.853	19.658	32.3545	33.3932	0.5827	0.58868	2.1	2.1	2.1	0	20721	3	0.01	44	17	15	24	AAX		TRANSFERASE
1Y6E	2005	3	P212121	161.22	50.75	57.5	90	90	90	44.8	100	103	3570	0.029	16.453		41.4886		0.39657		3	3	3	0	9970	1	0.01	50	8	29	13			DIMER, TRANSFERASE
1Y6F	2005	2.4	P1211	47.36	123.96	86.63	90	101.83	90	51	100	320	7311	0.044	23.087		47.0504		0.49069		2.47	2.47	2.4	0.07	37879	1879	4.96	42	19	18	21	3DR GOL PEG UDP UPG		TRANSFERASE, TRANSFERASE-DNA COMPLEX
1Y6G	2005	2.8	P1211	46.99	120.52	86.81	90	94.68	90	51.4	100	310	7132	0.043	47.529		52.752		0.90099		3.02	2.7	2.7	0.32	26290	2783	10.59	41	19	20	20	5HU CL EDO NCO UDP		TRANSFERASE, TRANSFERASE/DNA COMPLEX
1Y6K	2005	2.52	P3212	46.44	46.44	309.25	90	90	120	44.5	100	335	2888	0.116	10.628		44.8113		0.23717		2.52	2.52	2.52	0	11365	0	0	36	27	16	21			HELIX BUNDLE, RECEPTOR COMPLEX, IMMUNE SYSTEM
1Y6L	2005	1.85	C121	108.11	36.11	130.57	90	99.92	90	46.95	298	984	3855	0.255	2.528		27.5014		0.09192		1.85	1.9	1.85	0.05	39009	987	2.53	37	18	25	20			STRUCTURAL GENOMICS CONSORTIUM, UBIQUITIN, UBIQUITIN-CONJUGATING ENZYME, LIGASE, SGC
1Y6M	2005	2.8	P3212	47.12	47.12	300.71	90	90	120	47	100	302	2833	0.107	22.906		67.8654		0.33752		2.6	2.6	2.6	0	11196	1	0.01	34	25	18	23			HELIX BUNDLE, RECEPTOR COMPLEX, IMMUNE SYSTEM
1Y6N	2005	2.7	P3212	45.6	45.6	310.61	90	90	120	45	100	396	2846	0.139	7.538		38.2776		0.19693		2.59	2.59	2.59	0	11273	2	0.02	34	27	18	21	MSE		HELIX BUNDLE, RECEPTOR COMPLEX, IMMUNE SYSTEM
1Y6O	2005	2	P1211	38.53	85.92	38.55	90	94.76	90	49.3	93	894	2324	0.385	2.139		17.7711		0.12036		2	2	2	0	14222	1	0.01	47	10	24	19	CA MJI PO4		HYDROLASE, DISULFIDE ENGINEERED PLA2, PORCINE PANCRATIC ISOZYME., HYDROLASE
1Y6P	2005	2.25	P1211	34.99	88.38	38.56	90	105.65	90	43.8	93	854	2261	0.378	3.928		14.1906		0.2768		2.2	2.2	2.2	0	10871	1	0.01	48	8	22	22	CA CL		HYDROLASE, DISULFIDE ENGINEERED PLA2, PORCINE PANCRATIC ISOZYME
1Y6Q	2005	2.2	P212121	51.71	69.79	128.34	90	90	90	45.8	100	570	3720	0.153	13.51		26.8234		0.50366		2.2	2.2	2.2	0	24071	0	0	39	31	17	13	CL TDI		MIXED ALPHA/BETA DIMER, HYDROLASE
1Y6R	2005	2.2	P212121	51.57	69.6	127.57	90	90	90	45.2	100	544	3639	0.149	1.389		23.1466		0.06001		2.1	2.1	2.1	0	27476	0	0	39	31	16	14	MTM		MIXED ALPHA/BETA, HYDROLASE
1Y6V	2005	1.6	I222	76.47	164.26	192.82	90	90	90	57.2	93	685	7346	0.093	6.67	6.962	16.6316	17.1019	0.40104	0.40709	1.59	1.59	1.59	0	160264	7	0	31	21	25	23	CO PO4 SO4		METAL SPECIFICITY, X-RAY CRYSTALLOGRAPHY, HIGH-SPIN/LOW- SPIN CONFIGURATIONS, HYDROLASE
1Y6W	2005	2.4	P43212	109.88	109.88	42.64	90	90	90	67.2	100	349	1210	0.288	26.296		38.7717		0.67823		2.4	2.4	2.4	0	10548	0	0	64	7	15	14	CA MPD MSE TBU		EF-HAND, CALCIUM-BINDING PROTEIN, ENGINEERED DISULFIDE
1Y6X	2005	1.25	I222	37.92	62.6	67.05	90	90	90	37	100	391	828	0.472	4.852		9.32455		0.52035		1.25	1.25	1.25	0	20663	3	0.01	79	0	9	12	MSE		HELICAL BUNDLE, PHOSPHORIBOSYL-ATP, HISTIDINE, HYDROLASE, STRUCTURAL GENOMICS, PSI, PROTEIN STRUCTURE INITIATIVE, TB STRUCTURAL GENOMICS CONSORTIUM, TBSGC
1Y6Z	2005	1.88	P1	37.06	59.82	64.91	66.51	75.78	72.31	44	100	954	4357	0.219	8.92		28.3444		0.3147		1.88	1.88	1.88	0	38123	325	0.85	44	20	19	17			HEAT SHOCK, CHAPERONE, STRUCTURAL GENOMICS, STRUCTURAL GENOMICS CONSORTIUM, SGC, UNKNOWN FUNCTION
1Y71	2005	1.95	P212121	27.2	99.4	101.75	90	90	90	46.3	100	414	1895	0.218	10.511		25.8141		0.40718		2.06	1.95	1.95	0.11	20319	579	2.85	30	33	14	23	MSE		STRUCTURAL GENOMICS, KINASE-ASSOCIATED PROTEIN B, MIDWEST CENTER FOR STRUCTURAL GENOMICS, MCSG, PROTEIN STRUCTURE INITIATIVE, PSI, UNKNOWN FUNCTION
1Y77	2005	4.5	C2221	222.46	393.07	283.69	90	90	90	83.99		280	31835	0.009	58.939		131.388		0.44859		4.49	4.49	6.05	1.56	58178	10291	17.69	30	18	25	27	G2P MG ZN		TRANSCRIPTION, SUBSTRATE, NTP, ELONGATION, TRANSCRIPTION.TRANSFERASE- DNA-RNA HYBRID COMPLEX
1Y7A	2005	1.77	I222	76.21	164.56	192.64	90	90	90	57.8	93	458	7317	0.063	6.497		23.1956		0.2801		1.86	1.86	1.77	0.09	111560	10564	9.47	32	21	24	23	CO PO4 SO4		METAL SPECIFICITY, X-RAY CRYSTALLOGRAPHY, HIGH-SPIN/LOW- SPIN CONFIGURATIONS, HYDROLASE
1Y7B	2005	1.6	P212121	94.48	136.15	183.87	90	90	90	48	105	1155	20552	0.056	1.147		11.8879		0.09648		1.6	1.6	1.6	0	290830	0	0	1	47	28	24	CA EPE GOL PGE SO4		BETA-PROPELLER, BETA-SANDWICH, STRUCTURAL GENOMICS, PROTEIN STRUCTURE INITATIVE, PSI, NEW YORK SGX RESEARCH CENTER FOR STRUCTURAL GENOMICS, NYSGXRC, PROTEIN STRUCTURE INITIATIVE, HYDROLASE
1Y7E	2005	3.2	F432	244.27	244.27	244.27	90	90	90	61.75	100	28	3296	0.008	0		28.3372		0		2.7	2.7	2.7	0	17639	6	0.03	32	21	20	27	MSE		AMINOPEPTIDASE I, BORRELIA BURGDORFERI B31, YSCI, STRUCTURAL GENOMICS, PSI, PROTEIN STRUCTURE INITIATIVE, NEW YORK SGX RESEARCH CENTER FOR STRUCTURAL GENOMICS, NYSGXRC, HYDROLASE
1Y7F	2005	1.6	P212121	24.99	44.57	45.12	90	90	90	38.31	110	344	543	0.634	2.459		14.6279		0.1681		1.6	1.6	1.6	0	6678	0	0					2NT BA		A-DNA, MODIFIED
1Y7L	2005	1.55	I41	112.57	112.57	45.8	90	90	90	43.4	125	285	2601	0.11	2.1		14.1793		0.1481		1.55	1.55	1.55	0	40060	0	0	42	17	20	21	LLP SO4		X-RAY CRYSTALLOGRAPHY SULFHYDRYLASE, TRANSFERASE
1Y7M	2005	2.05	P212121	56.28	63.91	93.68	90	90	90	48.5	77.3	396	2646	0.15	9.372		29.0121		0.32304		2.05	2.05	2.05	0	21805	0	0	18	37	24	21	CD MSE SO4		SURFACE MUTAGENESIS, CYSTEINE PROTEASES, CELL WALL CATABOLISM, STRUCTURAL GENOMICS, PSI, PROTEIN STRUCTURE INITIATIVE, MIDWEST CENTER FOR STRUCTURAL GENOMICS, MCSG, UNKNOWN FUNCTION
1Y7O	2005	2.51	P3221	105.65	105.65	236.19	90	90	120	49.9	100	310	9601	0.032	6.259	6.238	30.2962	30.5344	0.20659	0.20429	2.5	2.5	2.5	0	48711	2	0	44	22	14	20	CA MSE		PROTEASE, HYDROLASE
1Y7P	2005	1.9	P41212	95.71	95.71	167.55	90	90	90	35	100	852	5163	0.165	12.257		21.5468		0.56885		1.9	1.9	1.9	0	62009	0	0	40	28	18	14	RIP ZN		STRUCTURAL GENOMICS, PROTEIN STRUCTURE INITIATIVE, PSI, ARCHAEOGLOBUS FULGIDUS, ALPHA-BETA-ALPHA SANDWICH, MIDWEST CENTER FOR STRUCTURAL GENOMICS, MCSG, UNKNOWN FUNCTION
1Y7R	2005	1.7	P1211	38.17	44.17	71.41	90	100.73	90	38.2	100	1714	2364	0.725	1.171		9.82896		0.11914		1.7	1.7	1.7	0	25772	2	0.01	35	34	15	16	MSE PO4		STRUCTURAL GENOMICS, HYPOTHETICAL PROTEIN, PROTEIN STRUCTURE INITIATIVE, PSI, MIDWEST CENTER FOR STRUCTURAL GENOMICS, MCSG, UNKNOWN FUNCTION
1Y7T	2005	1.65	P212121	70.12	85.17	117.93	90	90	90	51.09	100	924	5540	0.167	3.631		14.0396		0.25863		1.65	1.65	1.65	0	85416	0	0	46	19	18	17	NDP TRS		NAD-DEPENDENT-MDH-NADPH COMPLEX, OXIDOREDUCTASE
1Y7U	2005	2.8	P43212	123.55	123.55	126.58	90	90	90	70.7	100	47	4314	0.011	6.066		39.2064		0.15472		2.8	2.8	2.8	0	24732	0	0	34	36	11	19	CA COA MSE SO4		ACYL-COA HYDROLASE, STRUCTURAL GENOMICS, COENZYME A, PROTEIN STRUCTURE INITIATIVE, PSI, MIDWEST CENTER FOR STRUCTURAL GENOMICS, MCSG, HYDROLASE
1Y7V	2005	2.4	C2221	104.49	285.61	91.51	90	90	90	58.41	100	318	8289	0.038	29.016		23.9836		1.20983		2.4	2.4	2.4	0	53193	0	0	27	29	24	20	INS NAG SO4		GAUCHER DISEASE, GLUCOSIDASE, GLUCOCEREBROSIDASE, CEREZYME, HYDROLASE, GLYCOSIDASE, SPHINGOLIPID METABOLISM, GLYCOPROTEIN, LYSOSOME, MEMBRANE, DISEASE MUTATION, ALTERNATIVE INITIATION, ISRAEL STRUCTURAL PROTEOMICS CENTER, ISPC, STRUCTURAL GENOMICS
1Y7W	2005	1.86	P1211	47.02	119.83	58.44	90	94.55	90	52.7	120	858	4790	0.179	11.336		19.3758		0.58506		1.86	1.86	1.86	0	53048	1	0	20	28	24	28	ACY NA ZN		ALPHA-TYPE CARBONIC ANHYDRASE, HALTOLERANT PROTEIN, ALGAL CARBONIC ANHYDRASE, SALT TOLERANT PROTEIN, ZINC ENZYME, ANION TOLERANCE, DUNALIELLA SALINA CARBONIC ANHYDRASE, DCA II, ISRAEL STRUCTURAL PROTEOMICS CENTER, ISPC, STRUCTURAL GENOMICS, LYASE
1Y7Y	2005	1.69	P1211	24.4	57.25	46.12	90	98.89	90	34.9	100	606	1217	0.498	0.148		14.2337		0.0104		1.69	1.69	1.69	0	14059	3	0.02	70	1	13	16			HELIX-TURN-HELIX, DNA-BINDING PROTEIN, TRANSCRIPTIONAL REGULATOR, TRANSCRIPTION REGULATOR
1Y80	2005	1.7	P21212	55.69	62.74	34.54	90	90	90	43.4	100	450	1087	0.414	7.969		14.2089		0.56085		1.6	1.64	1.6	0.04	13923	118	0.85	47	19	14	20	B1M UNX		CORRINOID, FACTOR IIIM, METHYL TRANSFERASE, STRUCTURAL GENOMICS, PSI, PROTEIN STRUCTURE INITIATIVE, SOUTHEAST COLLABORATORY FOR STRUCTURAL GENOMICS, SECSG, UNKNOWN FUNCTION
1Y81	2005	1.7	P62	79.15	79.15	36.4	90	90	120	41.44	100	192	968	0.198	12.147		21.5815		0.56284		1.59	1.59	1.78	0.19	14807	233	1.57	35	22	22	21	COA MSE SCN UNX		CONSERVED HYPOTHETICAL PROTEIN, PYROCOCCUS FURIOSUS, HYPERTHERMOPHILE, STRUCTURAL GENOMICS, PSI, PROTEIN STRUCTURE INITIATIVE, SOUTHEAST COLLABORATORY FOR STRUCTURAL GENOMICS, SECSG, UNKNOWN FUNCTION
1Y82	2005	2.3	P212121	57.6	103.67	104.25	90	90	90	41.61	100	305	4554	0.067	4.561		18.6771		0.2442		2.3	2.3	2.3	0	28124	0	0	65	14	9	12	MSE UNX		STRUCTURAL GENOMICS, CONSERVED HYPOTHETICAL PROTEIN, SECSG, PSI, SOUTHEAST COLLABORATORY FOR STRUCTURAL GENOMICS, PROTEIN STRUCTURE INITIATIVE, PYROCOCCUS FURIOSUS, PFU-367848-001, HYPERTHERMOPHILE, UNKNOWN FUNCTION
1Y84	2005	1.6	P212121	24.1	43.07	46.26	90	90	90	35.34	110	450	561	0.802	5.897		7.52305		0.78386		1.6	1.6	1.6	0	6507	0	0					EIT MG SPM		CRYSTAL STRUCTURE, A-DNA, O2'-MODIFICATION, DECAMER,
1Y86	2005	1.7	P212121	25.26	44.18	45.39	90	90	90	39.66	110	267	515	0.518	6.782		18.3047		0.37051		1.7	1.7	1.7	0	5766	1	0.02					125		CRYSTAL STRUCTURE, A-DNA, O2'-MODIFICATION, DECAMER
1Y89	2005	2	P3121	85.08	85.08	181.08	90	90	120	66	100	544	4334	0.126	2.635		22.5767		0.11671		2	2	2	0	52082	0	0	37	22	24	17	2PE MSE PE5 PEG PO4		STRUCTURAL GENOMICS, PROTEIN STRUCTURE INITIATIVE, PSI, MIDWEST CENTER FOR STRUCTURAL GENOMICS, MCSG, UNKNOWN FUNCTION
1Y8A	2005	1.4	P21212	74.9	84.03	44.17	90	90	90	38.6	110	1122	2965	0.378	5.167		13.0502		0.39593		1.44	1.4	1.4	0.04	53385	588	1.1	60	13	12	15	MG		ARCHAEOGLOBUS FULGIDUS, STRUCTURAL GENOMICS, PROTEIN STRUCTURE INITIATIVE, PSI, MIDWEST CENTER FOR STRUCTURAL GENOMICS, MCSG, UNKNOWN FUNCTION
1Y8E	2005	2.2	P222	65.1	125.1	149.4	90	90	90	77.1	100	29	4375	0.007	1.413		34.8037		0.0406		2.2	2.2	2.2	0	62783	0	0	0	20	28	52	SVR		BETA BARREL, VIRAL PROTEIN
1Y8G	2006	2.5	P61	118.82	118.82	105.38	90	90	120	56.7	100	527	5071	0.104	4.139		41.0833		0.10075		2.5	2.5	2.5	0	29259	0	0	43	15	17	25	MSE		SERINE/THREONINE PROTEIN KINASE MARK PAR-1 KIN1 UBA DOMAIN, SIGNALING PROTEIN.TRANSFERASE
1Y8H	2005	3.1	P212121	63.3	83.07	112.09	90	90	90	46.1	293	318	4702	0.068	3.676	3.779	36.4023	36.3378	0.10098	0.104	3.1	3.1	3.1	0	10174	1	0.01	77	0	10	13	HEM		AQUO METHEMOGLOBIN, QUARTERNARY ASSOCIATION, ALLOSTERIC TRANSITION, OXYGEN STORAGE/TRANSPORT COMPLEX
1Y8I	2005	2.6	P212121	62.8	80.91	112.16	90	90	90	44.3	293	479	4882	0.098	11.085	11.088	26.344	26.6183	0.42078	0.41656	2.6	2.6	2.6	0	17223	0	0	78	0	9	13	HEM		AQUO METHEMOGLOBIN, QUARTERNARY ASSOCIATION, ALLOSTERIC TRANSITION, PROTEIN HYDRATION, OXYGEN STORAGE/TRANSPORT COMPLEX
1Y8K	2005	2.3	P212121	62.52	80.14	111.32	90	90	90	43.1	293	638	4964	0.129	0.837	0.849	23.692	23.8144	0.03533	0.03565	2.3	2.3	2.3	0	23480	0	0	79	0	9	12	HEM		AQUO METHEMOGLOBIN, QUARTERNARY ASSOCIATION, ALLOSTERIC TRANSITION, PROTEIN HYDRATION, OXYGEN STORAGE/TRANSPORT COMPLEX
1Y8L	2005	1.5	P212121	24.64	45.02	45.13	90	90	90	38.21	110	385	545	0.706	7.128		11.4392		0.62312		1.5	1.58	1.5	0.08	7606	291	3.83					MG SPM TFE		CRYSTAL STRUCTURE, A-DNA, O2'-MODIFICATION, DECAMER
1Y8N	2005	2.6	P6522	120.81	120.81	238.59	90	90	120	73.7	100	1039	3867	0.269	4.901		56.7247		0.0864		2.6	2.6	2.6	0	32450	0	0	45	19	17	19	K RED		PYRUVATE DEHYDROGENASE KINASE 3, LIPOYL-BEARING DOMAIN, PROTEIN- PROTEIN COMPLEX, TRANSFERASE
1Y8O	2005	2.48	P6522	120.75	120.75	239.15	90	90	120	73.7	100	1076	3910	0.275	3.157		59.3643		0.05318		2.48	2.48	2.48	0	37232	1	0	46	19	16	19	ADP K MG RED		PYRUVATE DEHYDROGENASE KINASE 3, LIPOYL-BEARING DOMAIN, PROTEIN- PROTEIN COMPLEX, TRANSFERASE
1Y8P	2005	2.63	P6522	120.9	120.9	240.09	90	90	120	73.7	100	1040	3949	0.263	10.34		63.3254		0.16328		2.63	2.63	2.7	0.07	31043	638	2.06	42	19	18	21	ATP K MG RED		PYRUVATE DEHYDROGENASE KINASE 3, LIPOYL-BEARING DOMAIN, PROTEIN- PROTEIN COMPLEX, TRANSFERASE
1Y8Q	2005	2.25	P1211	101.25	116.67	106.08	90	112.67	90	58.5	100	768	13817	0.056	5.75		31.8816		0.18035		2.22	2.22	2.22	0	108598	1	0	40	17	21	22	ATP MG ZN		SUMO E1 HETERODIMER ACTIVATING ENZYME UBL, LIGASE
1Y8R	2005	2.75	P21212	117.2	215.15	100.87	90	90	90	59.9	100	404	14695	0.027	6.346		40.1365		0.15811		2.75	2.75	2.75	0	63862	1	0	37	19	22	22	ATP MG ZN		SUMO E1 HETERODIMER ACTIVATING ENZYME UBL, LIGASE
1Y8V	2005	1.5	P212121	24.83	45.31	45.68	90	90	90	40.6	110	371	540	0.687	4.273		13.8888		0.30766		1.5	1.5	1.5	0	8451	3	0.04					P2T		CRYSTAL STRUCTURE, A-DNA, O2'-MODIFICATION, DECAMER
1Y8W	2005	2.9	P21212	95.4	98.5	67	90	90	90	51.55	169	195	4691	0.042	9.053		24.9967		0.36217		2.7	2.7	2.7	0	15464	1	0.01	77	0	11	12	HEM OXY		HEMOGLOBIN MUTANT, GLOBIN, TRANSPORT PROTEIN
1Y8X	2005	2.4	P212121	40.61	61.52	125.94	90	90	90	54.11		235	2114	0.111	22.61		39.0935		0.57836		2.41	2.41	2.41	0	12619	0	0	29	23	24	24	MSE		UBIQUITIN-CONJUGATING ENZYME E2 M, LIGASE
1Y8Y	2005	2	P212121	52.94	71.76	71.96	90	90	90	34.9	100	784	2563	0.306	1.957		25.2062		0.07764		2	2	2	0	19105	1	0.01	35	16	24	25	CT7		SERINE/THREONINE PROTEIN KINASE, CDK2, ATP-BINDING, CELL CYCLE, MITOSIS, PHOSPHORYLATION, PYRAZOLOPYRIMIDINE INHIBITOR, TRANSFERASE
1Y8Z	2005	1.9	P1211	41.26	114.65	86.14	90	89.49	90	41.6	100	1018	7340	0.139	7.736		22.4057		0.34527		1.9	1.9	1.9	0	62257	1	0	42	20	18	20	5HU CL CME GOL NCO UDP		TRANSFERASE, TRANSFERASE-DNA COMPLEX
1Y91	2005	2.15	P212121	53.37	71.42	72	90	90	90	37.8	100	622	2505	0.248	1.232		27.403		0.04496		2.15	2.15	2.15	0	15183	1	0.01	34	16	24	26	CT9		SERINE/THREONINE PROTEIN KINASE, CDK2, ATP-BINDING, CELL CYCLE, MITOSIS, PHOSPHORYLATION, PYRAZOLOPYRIMIDINE INHIBITOR, TRANSFERASE
1Y96	2005	2	P42212	136.01	136.01	81.51	90	90	90	60.4	100	684	2818	0.243	9.257	9.784	29.7937	30.3659	0.3107	0.3222	2	2	2	0	49445	1	0	29	42	14	15			SM FOLD, PROTEIN COMPLEX, RNA BINDING PROTEIN
1Y97	2005	2.5	P212121	52.5	77.2	101.7	90	90	90	38	100	500	3340	0.15	15.564		16.8626		0.92299		2.5	2.5	2.5	0	14368	1	0.01	43	18	15	24	MSE		TREX2, EXONUCLEASE, HYDROLASE
1Y98	2005	2.5	P6122	113.12	113.12	121.88	90	90	120	72.46	100	214	1840	0.116	7.57		39.6325		0.191		2.5	2.5	2.5	0	16286	0	0	33	18	22	27	CO SEP SO4		BREAST CANCER, BRCT, BRCA1, CTIP, PHOSPHOPEPTIDE, ANTITUMOR PROTEIN
1Y9A	2006	1.81	C2221	76.89	234.14	96.24	90	90	90	54	100	605	6218	0.097	9.544		19.0756		0.50033		1.81	1.85	1.81	0.04	74145	1701	2.29	30	24	23	23	ACT CAC EDO MG OHS ZN		METAL-BINDING, NADP.OXIDOREDUCTASE, OXIDOREDUCTASE
1Y9B	2005	2.2	P21212	66.22	72.73	48.47	90	90	90	58.75	150	503	1307	0.385	1.701		18.9289		0.08986		2.2	2.2	2.2	0	12046	1	0.01	77	5	6	12	MSE		MCSG, STRUCTURAL GENOMICS, VIBRIO CHOLERAE, CONSERVED HYPOTHETICAL PROTEIN, PSI, PROTEIN STRUCTURE INITIATIVE, MIDWEST CENTER FOR STRUCTURAL GENOMICS, UNKNOWN FUNCTION
1Y9D	2005	2.2	P1211	94.66	155.78	100.75	90	92.92	90	56.11	110	805	19404	0.041	2.39		36.2962		0.06585		2.2	2.2	2.2	0	147016	9	0.01	43	18	18	21	FAD MG NA SO4 TPP		OXIDOREDUCTASE, PYRUVATE OXIDASE
1Y9F	2005	1.6	P212121	24.7	45.07	45.64	90	90	90	39.93	110	337	543	0.621	5.806		10.8467		0.53528		1.6	1.6	1.6	0	6528	0	0					2AT		CRYSTAL STRUCTURE, A-DNA, O2'-MODIFICATION, DECAMER
1Y9K	2005	2.39	P32	70.12	70.12	171.52	90	90	120	65.65	150	1246	5099	0.244	9.139		35.1743		0.25982		2.39	2.39	2.39	0	37375	0	0	33	36	18	13	MSE		STRUCTURAL GENOMICS, MIDWEST CENTER FOR STRUCTURAL GENOMICS (MCSG), BACILLUS CEREUS ATCC 14579, IAA ACETYLTRANSFERASE, ACETYLTRANSFERASE, PSI, PROTEIN STRUCTURE INITIATIVE, TRANSFERASE
1Y9L	2005	1.5	C121	82.84	49.68	29.49	90	102.27	90	39.77	173	630	1029	0.612	0.602		19.6183		0.03069		1.5	1.5	1.5	0	18164	3	0.02	17	44	19	20	ACT UND		CRACKED BETA BARREL, MIXED ALPHA/BETA, LIPID BINDING PROTEIN
1Y9Q	2005	1.9	P3121	79.23	79.23	49.85	90	90	120	41	100	724	1542	0.47	1.806		15.8985		0.1136		1.9	1.9	1.9	0	14462	0	0	30	33	21	16	MED MSE ZN		HTH_3 FAMILY, TRANSCRIPTIONAL REGULAATOR, STRUCUTRAL GENOMICS, PROTEIN STRUCTURE INITIATIVE, PSI, NEW YORK SGX RESEARCH CENTER FOR STRUCTURAL GENOMICS, NYSGXRC, DIMER, TWO-DOMAIN STRUCTURE, STRUCTURAL GENOMICS, TRANSCRIPTION REGULATOR
1Y9R	2005	1.96	P31	120.28	120.28	41.33	90	90	120	55.8	69	1044	4394	0.238	0.134		22.3083		0.00601		2.01	1.96	1.96	0.05	40302	916	2.27	64	5	17	14	1CA		MINERALOCORTICOID RECEPTOR STEROID RECEPTOR NUCLEAR RECEPT TRANSCRIPTION REGULATION ACTIVATING MUTATION HYPERTENSION, TRANSCRIPTION, LIGAND BINDING PROTEIN
1Y9S	2005	1.55	P212121	24.83	44.98	45.41	90	90	90	39.88	110	322	537	0.6	7.968		16.025		0.49722		1.55	1.55	1.55	0	7257	1	0.01					2GT		A-DNA DECAMER, O2'-MODIFICATION
1Y9T	2005	1.87	C121	83.04	49.72	29.52	90	101.99	90	46.4	100	491	984	0.499	2.328		29.4397		0.07908		1.87	1.87	1.87	0	9460	1	0.01	17	44	19	20	ACT HHG		MIXED ALPHA/BETA, CRACKED B-BARREL FOLD, LIPID BINDING PROTEIN
1Y9U	2005	1.39	P212121	59.39	71.47	74.82	90	90	90	47	100	454	2721	0.167	0.373		12.2539		0.03044		1.39	1.39	1.39	0	59653	1	0	47	19	16	18			PERIPLASMIC BINDING PROTEIN, IRON TYROSINATE INTERACTION, METAL BINDING PROTEIN
1Y9W	2005	1.9	P212121	55.03	65.34	89.19	90	90	90	49	100	445	2574	0.173	6.982		19.101		0.36553		1.9	1.9	1.9	0	25162	6	0.02	34	36	15	15			BACILLUS CEREUS, ACETYLTRANSFERASE, STRUCTURAL GENOMICS, PROTEIN STRUCTURE INITIATIVE, PSI, MIDWEST CENTER FOR STRUCTURAL GENOMICS, MCSG, TRANSFERASE
1Y9Z	2006	1.4	C121	122.09	138.32	64.79	90	97.49	90	59.4	100	837	6853	0.122	3.386	3.555	8.96014	9.32816	0.3779	0.3811	1.4	1.4	1.4	0	195644	1	0	23	29	26	22	CA NA PMS SO4 TRS		SUBTILISIN-LIKE ALPHA/BETA DOMAIN, INSERT BETA BARREL DOMAIN, HYDROLASE
1YA0	2005	2.55	P212121	64.02	100.05	208.62	90	90	90	50	100	586	7854	0.075	17.557		38.4164		0.45702		2.55	2.55	2.55	0	44592	4	0.01	67	3	15	15	SO4		ALPHA-HELICAL REPEAT, TETRATRICOPETIDE REPEAT (TPR), 14-3-3, SIGNALING PROTEIN
1YA3	2005	2.34	P31	120.72	120.72	42.51	90	90	120	44.04	80	1170	5764	0.203	41.481		42.0915		0.9855		2.34	2.34	3.02	0.68	23881	4214	17.65	70	6	12	12	STR		MINERALOCORTICOID RECEPTOR, STEROID RECEPTOR, NUCLEAR RECEPTOR TRANSCRIPTION REGULATION, ACTIVATING MUTATION, HYPERTENSION
1YA4	2005	3.2	P212121	55.37	179.95	201.58	90	90	90	55.7	100	547	12878	0.042	20.023		45.8191		0.437		2.92	2.92	2.92	0	44285	1	0	36	16	23	25	CTX NAG SIA SO4		HYDROLASE DOMAIN, TAMOXIFEN COMPLEX, HYDROLASE
1YA5	2005	2.44	P212121	46.33	63.21	242.58	90	90	90	61.6	100	412	3930	0.105	40.434		44.7064		0.90443		2.44	2.92	2.44	0.48	25196	3551	14.09	3	61	17	19	SO4		TELETHONIN T-CAP IG-LIKE DOMAINS Z1 Z2 TITIN, STRUCTURAL PROTEIN
1YA6	2005	2.4	P1211	45.85	119.32	86.81	90	92.87	90	49.8	100	278	6977	0.04	40.671		50.6347		0.80322		2.77	2.4	2.4	0.37	36229	4810	13.28	39	20	21	20	NCO UDP		GLYCOSYLTRANSFERASE/DNA
1YA7	2005	2.3	C121	255.71	126.96	181.49	90	92.63	90	65	100	2224	37185	0.06	4.211		38.9101		0.10822		2.3	2.3	2.3	0	250393	14	0.01	48	19	15	18	GOL SO4		ARCHAEAL PROTEASOME, PA26, COPMLEX, OPEN GATE, HYDROLASE-HYDROLASE ACTIVATOR COMPLEX
1YA8	2005	3	P212121	55.78	181.59	202.87	90	90	90	56.79	100	537	12945	0.041	11.685		25.9678		0.44998		3	3	3	0	41408	0	0	36	17	22	25	MVB NAG SIA SMB SO4		HYDROLASE, CARBOXYLESTERASE, MEVASTATIN
1YAB	2005	3.4	P3121	100.17	100.17	87.85	90	90	120	70	100	114	1352	0.084	12.295		120.025		0.10244		3.4	3.4	3.4	0	7269	8	0.11	17	48	19	16			THERMOTOGA MARITIMA, FLAGELLAR MOTOR, ROTOR, FLIN, FLIY, STRUCTURAL PROTEIN
1YAD	2005	2.1	C2221	96.84	103.78	217.05	90	90	90	57	100	754	6505	0.116	8.909	9.675	20.081	21.0251	0.44365	0.46016	2	2	2	0	72552	0	0	47	19	17	17	144 SO4		TIM BARREL, TRANSCRIPTION
1YAE	2005	3.11	C121	246.36	106.57	172.69	90	133.19	90	73	100	312	12512	0.025	16.851		61.783		0.27274		3.11	3.47	3.11	0.36	55645	5598	10.06	37	22	20	21	DOQ FUC NAG		KAINATE RECEPTOR, GLUTAMATE RECEPTOR, MEMBRANE PROTEIN
1YAF	2005	2.6	P212121	58.43	58.26	297.02	90	90	90	45	100	580	7387	0.079	21.627	21.867	29.8395	30.3902	0.72478	0.71954	2.61	2.61	2.61	0	30791	0	0	78	0	12	10			TRANSCRIPTION, THIAMINASE
1YAH	2005	3	P212121	55.5	181.15	203.01	90	90	90	56.52	100	581	12981	0.045	32.607		43.364		0.75194		3	3.07	3	0.07	42028	920	2.19	36	16	23	25	EEE NAG SIA SO4		HYDROLASE, CARBOXYLESTERASE, ETHYL ACETATE, FATTY ACID ACYL ESTER
1YAJ	2005	3.2	P1	54.56	181.49	202.71	90.12	89.93	89.72	58.42	100	1860	50793	0.037	22.674		41.3564		0.54826		3.37	3.2	3.2	0.17	124758	6478	5.19	36	16	23	25	BEZ NAG SIA SO4		HYDROLASE, CARBOXYLESTERASE, BENZIL, INHIBITION
1YAK	2005	2.5	C2221	82.96	82.93	296.36	90	90	90	46		564	7460	0.076	38.066		45.0742		0.84452		2.64	2.5	2.5	0.14	33417	876	2.62	78	0	12	10	HMH		THIAMINASE, TRANSCRIPTION
1YAR	2005	1.9	C121	254.87	127.51	181.18	90	92.45	90	63	100	2360	39593	0.06	2.101		24.9091		0.08435		1.9	1.9	1.9	0	442001	0	0	48	19	15	18	GOL SO4		PROTEASOME 20S, PA26 PROTEASOME ACTIVATOR 11S, HYDROLASE-HYDROLASE ACTIVATOR COMPLEX
1YAU	2005	2.4	C121	255.22	126.91	181.03	90	92.42	90	63	100	2119	36610	0.058	1.878		31.9607		0.05876		2.4	2.4	2.4	0	218327	1	0	48	19	15	18	GOL SO4		PROTEASOME 20S, PA26 PROTEASOME ACTIVATOR 11S, HYDROLASE-HYDROLASE ACTIVATOR COMPLEX
1YAX	2005	2.4	C121	118.08	134.87	58.44	90	119.61	90	58.3	93	1140	4459	0.256	35.487		53.7615		0.66008		2.2	2.2	2.2	0	40169	0	0	33	30	17	20	CA		PHOQ SENSOR DOMAIN MAGNESIUM/CALCIUM SENSOR MAGNESIUM/CALCIUM BOUND, TRANSFERASE, SIGNALING PROTEIN
1YB0	2005	1.86	P61	163.18	163.18	37.29	90	90	120	53.04		746	4072	0.183	3.637	3.701	24.6258	25.8593	0.14769	0.14312	1.8	1.8	1.8	0	53231	3	0.01	42	16	17	25	PO4 ZN		N-ACETYLMURAMOYL-L-ALANINE AMIDASE, PLYL, E.C.3.5.1.28, HYDROLASE
1YB2	2005	2.01	C121	72.32	60.56	65.84	90	105.12	90	49.3	110	706	1918	0.368	18.674		28.2712		0.66053		2.01	2.01	2.01	0	18240	1	0.01	24	34	18	24	MSE		STRUCTURAL GENOMICS, METHYLTRANSFERASE, THERMOPLASMA ACIDOPHILUM, MIDWEST CENTER FOR STRUCTURAL GENOMICS, MCSG, PROTEIN STRUCTURE INITIATIVE, PSI, UNKNOWN FUNCTION
1YB3	2005	1.6	C121	109.13	44.39	55.33	90	118.82	90	55.96	100	452	1526	0.296	13.715		21.9569		0.62463		1.6	1.68	1.6	0.08	26254	270	1.03	39	31	17	13	MSE UNX		STRUCTURAL GENOMICS, PROTEIN STRUCTURE INITIATIVE, PSI, CONSERVED HYPOTHETICAL PROTEIN, PYROCOCCUS FURIOSUS, HYPERTHERMOPHILE, SECSG, THE SOUTHEAST COLLABORATORY FOR STRUCTURAL GENOMICS, UNKNOWN FUNCTION
1YB4	2005	2.4	P21212	98.33	134.26	48.22	90	90	90	50.4	100	606	4533	0.134	18.386		32.1783		0.57138		2.38	2.38	2.38	0	25824	2	0.01	54	15	18	13	MSE		STRUCTURAL GENOMICS, TARTRONIC SEMIALDEHYDE REDUCTASE, OXIDOREDUCTASE, SALMONELLA TYPHIMURIUM LT2, PSI, PROTEIN STRUCTURE INITIATIVE, THE MIDWEST CENTER FOR STRUCTURAL GENOMICS, MCSG
1YB9	2005	1.65	P212121	24.84	44.64	45.18	90	90	90	38.17	110	454	567	0.801	1.073		11.7678		0.09118		1.65	1.65	1.65	0	6099	0	0					2OT SPM		CRYSTAL STRUCTURE, A-DNA, O2'-MODIFICATION, DECAMER
1YBA	2005	2.24	P43	76.16	76.16	354.14	90	90	90	52.6	100	915	14017	0.065	15.812		22.867		0.69148		2.24	2.24	2.24	0	90530	0	0	34	20	23	23	AKG MSE NAD PO4 UNL		OXIDOREDUCTASE
1YBC	2005	1.8	P212121	25.06	44.37	45.46	90	90	90	37.8	110	322	527	0.611	3.367		23.0237		0.14624		1.8	1.8	1.8	0	4851	0	0					BOE SR		CRYSTAL STRUCTURE, A-DNA, O2'-MODIFICATION, DECAMER
1YBD	2005	2.6	P321	158.29	158.29	58.74	90	90	120	55.2	100	765	5446	0.14	11.07		36.0317		0.30723		2.55	2.55	2.55	0	27369	0	0	42	19	24	15	FMT GOL MSE		ALPHA/BETA/ALPHA FOLD, KINASE, HEXAMER, STRUCTURAL GENOMICS, PROTEIN STRUCTURE INITIATIVE, PSI, NEW YORK SGX RESEARCH CENTER FOR STRUCTURAL GENOMICS, NYSGXRC, T1843, TRANSFERASE
1YBE	2005	2.5	P21212	179.77	69.43	87.99	90	90	90	53	100	710	6910	0.103	11.746		33.333		0.35238		2.5	2.5	2.5	0	38426	0	0	50	13	15	22			STRUCTURAL GENOMICS, PROTEIN STRUCTURE INITIATIVE, NYSGXRC, T1764, PSI, NEW YORK SGX RESEARCH CENTER FOR STRUCTURAL GENOMICS, TRANSFERASE
1YBF	2005	2.9	P4122	108.12	108.12	160.81	90	90	90	54	100	342	5471	0.063	11.667		43.8113		0.2663		2.7	2.7	2.7	0	26895	5	0.02	39	22	20	19	MSE		STRUCTURAL GENOMICS, PROTEIN STRUCTURE INITIATIVE, PSI, NEW YORK SGX RESEARCH CENTER FOR STRUCTURAL GENOMICS, NYSGXRC, T1840, AMP NUCLEOSIDASE, BACTEROIDES THETAIOTAOMICRON, HYDROLASE
1YBG	2005	2.6	P212121	84.08	134.6	175	90	90	90	55	93	678	13267	0.051	3.537		15.0954		0.23431		2.6	2.6	2.6	0	61378	0	0	34	28	17	21	IAS TAV		INSIDE-OUT ALPHA-BETA BARREL, TRANSFERASE, TRANSFERASE-TRANSFERASE INHIBITOR COMPLEX
1YBH	2006	2.5	P6422	178.52	178.52	184.78	90	90	120	80.6	100	775	4814	0.161	9.621	11.189	40.7052	44.9668	0.23636	0.24883	2.5	2.5	2.5	0	59363	0	0	42	16	21	21	CIE CSD FAD MG NHE P22		ACETOHYDROXYACID SYNTHASE, ACETOLACTATE SYNTHASE, HERBICIDE, SULFONYLUREA, THIAMIN DIPHOSPHATE, FAD, INHIBITOR, CYSTEINE-S- DIOXIDE, CHES, TRANSFERASE
1YBI	2005	1.5	P21212	104.08	146.6	35.71	90	90	90	40	100	1815	5241	0.346	0.775		13.1048		0.05914		1.5	1.5	1.5	0	77217	4	0.01	11	49	23	17			BETA-TREFOIL, TOXIN
1YBK	2005	1.45	P3121	110.81	110.81	71.12	90	90	120	75		632	2135	0.296	1.698		12.4625		0.13625		1.45	1.45	1.45	0	84002	0	0	95	0	0	5	BEQ SO4		RIGHT HAND COILED COIL, PROTEIN BINDING
1YBM	2005	2.1	P21212	74.63	77.29	92.86	90	90	90	49.9	100	625	4137	0.151	1.844		30.7886		0.05989		2.1	2.1	2.1	0	29855	2	0.01	36	22	23	19	NAP		STRUCTURAL GENOMICS, PROTEIN STRUCTURE INITIATIVE, CESG, PSI, CENTER FOR EUKARYOTIC STRUCTURAL GENOMICS, NADP, UNKNOWN FUNCTION
1YBO	2006	2.3	P41212	72.32	72.32	125.92	90	90	90	49.7	100	771	2770	0.278	0.466		22.8352		0.02041		2.3	2.3	2.3	0	15391	3	0.02	16	40	24	20			PDZ DOMAIN, SCAFFOLDING PROTEIN, ADHESION COMPLEX, STRUCTURAL PROTEIN
1YBQ	2005	2	P4212	119.3	119.3	138.3	90	90	90	56.9	277	558	6054	0.092	3.076		23.2755		0.13216		1.97	1.97	1.92	0.05	66844	2364	3.54	30	27	22	21	BDH KCX ZN		HYDROLASE, DIPEPTIDASE
1YBT	2005	2.31	P121	90.7	44.39	80.43	90	90	90	37.3	100	1198	5213	0.23	22.529		39.8824		0.56489		2.44	2.32	2.32	0.12	28083	1226	4.37	37	31	16	16	MSE		CYCLASE HOMOLOGY DOMAIN, CHD, RV1900C, HYDROLASE
1YBU	2005	2.4	P121	91.07	48.92	68.2	90	90	90	39.5	100	1437	5191	0.277	30.984		29.4988		1.05035		2.54	2.2	2.2	0.34	29435	2755	9.36	38	31	16	15	APC MN		CYCLASE HOMOLOGY DOMAIN, CHD, RV1900C, HYDROLASE
1YBW	2005	2.7	P1211	52.43	76.43	72.15	90	107.77	90	44.81	100	434	3906	0.111	23.971		27.6854		0.86584		2.69	2.69	2.69	0	15008	0	0	8	34	32	26	NAG		HYDROLASE
1YBX	2005	1.8	P1211	49.91	36.79	61.82	90	111.93	90	55.96	100	334	1439	0.232	21.921		27.3568		0.8013		1.85	1.85	1.71	0.14	16732	183	1.09	61	20	9	10	MSE UNX		CONSERVED HYPOTHETICAL PROTEIN, CLOSTRIDIUM THERMOCELLUM, STRUCTURAL GENOMICS, PSI, PROTEIN STRUCTURE INITIATIVE, SOUTHEAST COLLABORATORY FOR STRUCTURAL GENOMICS, SECSG, UNKNOWN FUNCTION
1YBY	2005	1.95	C121	114.92	55.48	88.46	90	120.84	90	50.85	100	550	2929	0.188	6.678		19.9389		0.33492		1.85	1.85	1.85	0	39583	0	0	4	54	22	20	MSE UNX		CONSERVED HYPOTHETICAL PROTEIN, CLOSTRIDIUM THERMOCELLUM, STRUCTURAL GENOMICS, PSI, PROTEIN STRUCTURE INITIATIVE, SOUTHEAST COLLABORATORY FOR STRUCTURAL GENOMICS, SECSG, TRANSLATION
1YBZ	2005	1.82	P43212	52.5	52.5	80.22	90	90	90	51.63	100	245	664	0.369	1.734		15.7538		0.11007		1.82	1.82	1.82	0	10521	0	0	87	0	4	9	UNX		CONSERVED HYPOTHETICAL PROTEIN, PYROCOCCUS FURIOSUS, HYPERTHERMOPHILE, STRUCTURAL GENOMICS, PSI, PROTEIN STRUCTURE INITIATIVE, SOUTHEAST COLLABORATORY FOR STRUCTURAL GENOMICS, SECSG, ISOMERASE
1YC0	2005	2.6	P3121	76.22	76.22	176.24	90	90	120	66.85	100	336	2553	0.132	0.017		38.0916		0.00045		3.23	2.6	2.6	0.63	18941	3681	19.43	14	34	27	25	PO4		HYDROLASE/INHIBITOR, HYDROLASE-INHIBITOR COMPLEX
1YC1	2005	1.7	C2221	71.61	89	88.39	90	90	90	55	105	377	1988	0.19	3.282		16.737		0.19609		1.7	1.7	1.7	0	31274	0	0	44	23	15	18	4BC		CELL-CYCLE, CANCER, DRUG DESIGN, CELL CYCLE
1YC2	2005	2.4	P21212	105.12	181.56	79.03	90	90	90	52.7	93	730	10409	0.07	11.618		38.2045		0.3041		2.39	2.45	2.39	0.06	59787	915	1.53	42	19	20	19	2PE APR EDO NAD NCA PG4 PGE SO4 ZN		SIR2, SIRTUIN, NICOTINAMIDE, NAD, ADPRIBOSE, TERNARY COMPLEX, HYDROLASE
1YC3	2005	2.12	P1211	52.78	44.83	53.16	90	114.62	90	50	100	428	1881	0.228	15.375		24.4472		0.62891		2.1	2.1	2.1	0	13223	0	0	42	22	15	21	4BC		CELL-CYCLE, CANCER, DRUG DESIGN, CELL CYCLE
1YC4	2005	1.81	C2221	71.55	88.38	86.96	90	90	90	46.65	110	524	1890	0.277	7.677		26.6354		0.28823		1.81	1.81	1.81	0	25409	2	0.01	42	23	16	19	43P		CELL-CYCLE, CANCER, DRUG DESIGN, CELL CYCLE
1YC5	2005	1.4	P212121	46.1	59.75	106.12	90	90	90	50.4	93	445	2217	0.201	3.433		11.1175		0.30879		1.37	1.3	1.3	0.07	72055	3386	4.7	42	21	17	20	ALY NCA ZN		SIR2, SIRTUIN, SIR2TM, SIRT1, P53, NICOTINAMIDE, HYDROLASE
1YC6	2005	2.9	P4322	194.77	194.77	428.94	90	90	90	70	100	88	35250	0.002	0.037	0.2	61.3383	65.0099	0.0006	0.00308	2.9	2.9	2.9	0	181726	0	0	9	39	24	28			STRUCTURAL TRANSITION, PROTEOLYSIS, BMV, ALMV, SYMMETRY, ASSEMBLY, ICOSAHEDRAL VIRUS, VIRUS
1YC7	2005	1.6	P212121	31.99	91.6	82.41	90	90	90	43.79	100	1079	2000	0.539	3.128	3.24	15.5954	15.6499	0.20057	0.20703	1.6	1.6	1.6	0	31676	1	0	5	54	18	23	SO4		ANTIBODY, CAMEL ANTIBODY, IMMUNE SYSTEM
1YC8	2005	2.7	P43212	51.84	51.84	164.71	90	90	90	39.47	100	309	1675	0.184	21.766	22.862	47.1494	47.8772	0.46164	0.47751	2.35	2.35	2.35	0	10003	3	0.03	3	52	17	28			ANTIBODY, CAMEL ANTIBODY, IMMUNE SYSTEM
1YC9	2005	1.8	P321	71.46	71.46	190.7	90	90	120	60.82	100	1531	3488	0.439	5.316		19.7159		0.26963		1.8	1.8	1.8	0	53358	2	0	68	12	9	11	BOG HG	VceC outer membrane protein	VIBRIO CHOLERAE, OUTER MEMBRANE PROTEIN, MULTIDRUG RESISTANCE, MEMBRANE PROTEIN
1YCE	2005	2.4	P1211	147.7	140	153	90	118.4	90	65	100	702	28101	0.025	24.032		32.9928		0.7284		2.35	2.41	2.48	0.13	220799	12834	5.81	89	0	4	7	F09 NA	Rotor (c11) of Na+-dependent F-ATP Synthase	ATP SYNTHASE, NA BINDING SITE, MEMBRANE PROTEIN
1YCF	2005	3	P43212	159.67	159.67	276.8	90	90	90	70	110	656	12668	0.052	24.644		75.4286		0.32672		3.01	3.01	3.01	0	71150	0	0	37	24	20	19	FEO FMN OXY ZN		SCAVENGING NITRIC OXIDE REDUCTASE, DIRON SITE STRUCTURE, DIFERROUS-DINITROSYL, OXIDOREDUCTASE
1YCG	2005	2.8	P43212	159.68	159.68	278.14	90	90	90	0.7	110	780	12758	0.061	5.737		58.0554		0.09882		2.8	2.8	2.8	0	88890	0	0	38	23	19	20	EDO FEO FMN ZN		NITRIC OXIDE, REDUCTASE, DIIRON SITE, OXIDOREDUCTASE
1YCH	2005	2.8	P43212	160.33	160.33	279.14	90	90	90	0.7	110	762	12886	0.059	6.385		66.1537		0.09652		2.87	2.87	2.8	0.07	89051	5366	6.03	38	23	19	20	FEO FMN ZN		NITRIC OXIDE, REDUCTASE, DIIRON SITE, OXIDOREDUCTASE
1YCI	2005	2.7	P41212	86.85	86.85	150.52	90	90	90	63	100	322	2855	0.113	22.83	24.598	54.776	56.8494	0.41679	0.43269	2.7	2.7	2.7	0	16457	4	0.02	30	25	20	25	FE2 NDF SO4		FIH, HIF, DSBH, OXYGENASE, TRANSCRIPTION, HYPOXIA, INHIBITOR 2- OXOGLUTARATE, ASPARAGINYL HYDROXYLASE, HYDROXYLASE N- (CARBOXYCARBONYL)-D-PHENYLALANINE, NOFD, NDF, TRANSCRIPTION REGULATOR, OXIDOREDUCTASE
1YCJ	2005	1.95	P1211	51.71	57.9	88.75	90	102.51	90	45	110	1024	4491	0.228	12.785		25.1151		0.50906		1.95	1.95	1.95	0	37729	2	0.01	39	21	20	20	GLU SO4		IONOTROPIC GLUTAMATE RECEPTOR, KAINATE RECEPTOR, GLUR5 LIGAND-BINDING CORE, MEMBRANE PROTEIN
1YCK	2005	1.7	P3221	72.12	72.12	51.79	90	90	120	39.8	100	399	1506	0.265	0.174		17.7683		0.00979		1.65	1.65	1.65	0	19041	4	0.02	31	20	26	23			CRYSTAL STRUCTURE, PGRP-S, PEPTIDOGLYCAN RECOGNITION, INNATE IMMUNITY, PATTERN RECOGNITION PROTEINS, IMMUNE SYSTEM
1YCL	2005	1.8	P6522	62.53	62.53	149.65	90	90	120	50	100	830	1346	0.617	3.142		10.9595		0.28669		1.58	1.58	1.62	0.04	22296	192	0.86	35	23	27	15	CO KRI SO4		QUORUM SENSING, METALLOENZYME, HYDROLASE
1YCN	2005	2.51	C2221	75.54	96.94	226.88	90	90	90	57.1	100	414	5251	0.079	16.457		37.6845		0.4367		2.51	2.51	2.51	0	27985	0	0	67	0	17	16			STRUCTURAL GENOMICS, PROTEIN STRUCTURE INITIATIVE, PSI, CENTER FOR EUKARYOTIC STRUCTURAL GENOMICS, CESG, AT1G35720, ANNEXIN, MEMBRANE-BINDING, CALCIUM-BINDING, METAL BINDING PROTEIN
1YCO	2005	2.4	P43212	61.17	61.17	317.99	90	90	90	48.64	100	368	4314	0.085	12.301	13.199	38.4229	40.0315	0.32015	0.32972	2.4	2.4	2.4	0	24751	1	0	38	21	22	19	PO4		STRUCTURAL GENOMICS PROTEIN STRUCTURE INITIATIVE PSI T1914 PTB BRANCHED-CHAIN PHOSPHOTRANSACYLASE NYSGXRC NEW YORK SGX RESEARCH CENTER FOR STRUCTURAL GENOMICS, TRANSFERASE
1YCY	2005	2.8	P6222	82.96	82.96	189.78	90	90	120	57.37	100	334	1797	0.186	15.002	16.201	20.3183	21.7889	0.73835	0.74354	2.68	2.68	2.68	0	11064	0	0	17	59	15	9	MSE		STRUCTURAL GENOMICS, SOUTHEAST COLLABORATORY FOR STRUCTURAL GENOMICS, SECSG, PROTEIN STRUCTURE INITIATIVE, PSI, CONSERVED HYPOTHETICAL PROTEIN, PYROCOCCUS FURIOSUS, HYPERTHERMOPHILE, UNKNOWN FUNCTION
1YCZ	2005	1.8	P43212	55.31	55.31	108.56	90	90	90	66.35	100	407	845	0.482	3.971		19.611		0.20249		1.8	1.8	1.8	0	16316	0	0	47	24	16	13	GOL		DNA BINDING PROTEIN
1YD0	2005	1.5	P43212	55.01	55.01	109.03	90	90	90	66	100	418	880	0.475	4.48		15.8456		0.28273		1.5	1.5	1.5	0	27459	0	0	47	24	16	13	GOL MN		DNA BINDING PROTEIN
1YD1	2005	1.8	P43212	55.25	55.25	108.63	90	90	90	66	100	395	842	0.469	4.529		19.1926		0.23598		1.8	1.8	1.8	0	16290	0	0	47	24	16	13	GOL MG		DNA BINDING PROTEIN
1YD2	2005	1.6	P43212	55.82	55.82	111.35	90	90	90	66	100	474	949	0.499	3.072		20.977		0.14645		1.6	1.6	1.6	0	23965	1	0	47	23	17	13	GOL MN		DNA BINDING PROTEIN
1YD3	2005	1.6	P43212	56.09	56.09	111.49	90	90	90	66	100	435	932	0.467	3.139		19.7977		0.15855		1.6	1.6	1.6	0	24253	10	0.04	47	23	17	13	GOL MN		DNA BINDING PROTEIN
1YD4	2005	1.9	P43212	54.95	54.95	109.19	90	90	90	66	100	399	859	0.464	6.444		19.3385		0.33322		1.9	1.9	1.9	0	13830	1	0.01	47	24	16	13	MN		DNA BINDING PROTEIN
1YD5	2005	1.8	P43212	55.31	55.31	108.71	90	90	90	66	100	371	831	0.446	1.957		19.3075		0.10136		1.8	1.8	1.8	0	16332	3	0.02	47	23	17	13	MN		DNA BINDING PROTEIN
1YD6	2005	2	C121	86.49	86.66	67.86	90	120.16	90	49	100	541	3110	0.174	14.082		29.3317		0.48009		2	2	2	0	29276	0	0	46	20	15	19	CL SO4		DNA BINDING PROTEIN
1YD7	2005	2.3	P3212	61.45	61.45	129.08	90	90	120	68.73	100	315	1310	0.24	0.328		33.2213		0.00987		2.3	2.3	2.3	0	12671	2	0.02	40	25	12	23	MSE UNX		STRUCTURAL GENOMICS, SOUTHEAST COLLABORATORY FOR STRUCTURAL GENOMICS, SECSG, PROTEIN STRUCTURE INITIATIVE, PSI, CONSERVED HYPOTHETICAL PROTEIN, PYROCOCCUS FURIOSUS, HYPERTHERMOPHILE, OXIDOREDUCTASE
1YD8	2005	2.8	C121	47.89	97.29	66.46	90	90.03	90	37.1	95	1097	2808	0.391	9.26		49.0289		0.18887		3.23	2.8	2.8	0.43	5994	643	10.73	52	13	19	16			TRAFFICKING, POST TRANSLATIONAL MODIFICATION, MONO- UBIQUITINATION, PROTEIN TRANSPORT , PROTEIN TRANSPORT, CHROMOSOMAL PROTEIN
1YD9	2005	1.6	P212121	83.11	89.79	95.68	90	90	90	26	298	1458	6173	0.236	2.506	2.514	23.4223	23.8555	0.10699	0.10538	1.6	1.6	1.6	0	93213	5	0.01	39	21	20	20	AU		ALPHA-BETA STRUCTURE, A1PP DOMAIN, MACRO-DOMAIN, STRUCTURAL PROTEIN
1YDE	2005	2.4	P1211	167.12	98.82	167.46	90	115.87	90	49.8	100	1338	30669	0.044	12.493		24.7567		0.50463		2.4	2.4	2.46	0.06	176275	865	0.49	50	15	17	18			OXIDOREDUCTASE, STRUCTURAL GENOMICS, STRUCTURAL GENOMICS CONSORTIUM, SGC
1YDF	2005	2.6	P21212	74.43	99.93	39.84	90	90	90	51	100	277	2039	0.136	30.846		36.4419		0.84644		2.4	2.4	2.77	0.37	10798	604	5.59	39	21	20	20	MG		STRUCTURAL GENOMICS, PROTEIN STRUCTURE INITIATIVE, HYPOTHETICAL PROTEIN, NYSGXRC, HYDROLASE HALOACID DEHALOGENASE-LIKE FAMILY, PSI, NEW YORK SGX RESEARCH CENTER FOR STRUCTURAL GENOMICS, UNKNOWN FUNCTION
1YDG	2005	2	P3221	121.61	121.61	207.93	90	90	120	52.6	100	994	13399	0.074	2.778		17.3617		0.16001		2	2	2	0	116507	0	0	44	18	21	17	SO4		TETRAMER, STRUCTURAL GENOMICS, PSI, PROTEIN STRUCTURE INITIATIVE, NEW YORK SGX RESEARCH CENTER FOR STRUCTURAL GENOMICS, NYSGXRC, PROTEIN BINDING
1YDH	2005	2.15	C121	121.59	80.43	50.71	90	102.97	90	50.63	100	434	3135	0.138	1.204		25.1857		0.0478		2.21	2.15	2.15	0.06	25679	532	2.07	50	18	16	16	EDO MSE NO3		STRUCTURAL GENOMICS, PROTEIN STRUCTURE INITIATIVE, PSI, CENTER FOR EUKARYOTIC STRUCTURAL GENOMICS, CESG, AT5G11950, LYSINE DECARBOXYLASE-LIKE PROTEIN, UNKNOWN FUNCTION
1YDK	2005	1.95	C121	99.53	91.47	51.48	90	92.4	90	48.04	113	359	3914	0.092	8.598		17.9556		0.47885		1.9	1.95	1.9	0.05	31095	213	0.68	58	8	22	12	GTX		GLUTATHIONE TRANSFERASE, S-HEXYLGLUTATHIONE
1YDL	2005	2.3	P21212	41.41	53.92	34.82	90	90	90	50	100	466	600	0.777	30.971	32.279	29.1182	30.2392	1.06363	1.06746	2.3	2.3	2.3	0	3703	0	0	32	17	27	24	MSE		ALPHA-BETA PROTEIN, STRUCTURAL GENOMICS, PSI, PROTEIN STRUCTURE INITIATIVE, NORTHEAST STRUCTURAL GENOMICS CONSORTIUM, NESG, TRANSCRIPTION
1YDM	2005	2.5	P121	85.3	44.28	85.3	90	104.99	90	46.7	100	295	4438	0.066	24.405	26.44	41.3367	43.973	0.5904	0.60128	2.48	2.48	2.48	0	18031	0	0	31	18	19	32	MSE SO4		NORTHEAST STRUCTURAL GENOMICS, SR44, X-RAY, PSI, PROTEIN STRUCTURE INITIATIVE, NORTHEAST STRUCTURAL GENOMICS CONSORTIUM, NESG, STRUCTURAL GENOMICS, UNKNOWN FUNCTION
1YDW	2005	2.49	P212121	58.2	107.66	129.75	90	90	90	51.75	100	122	5463	0.022	14.327		32.6387		0.43896		2.49	2.62	2.49	0.13	28862	1140	3.95	34	28	22	16	MSE		STRUCTURAL GENOMICS, PROTEIN STRUCTURE INITIATIVE, PSI, CENTER FOR EUKARYOTIC STRUCTURAL GENOMICS, CESG, AT4G09670, UNKNOWN FUNCTION
1YDX	2005	2.3	P3121	76.6	76.6	174.85	90	90	120	60.73		425	3163	0.134	2.504		41.177		0.06081		2.2	2.2	2.2	0	30971	2	0.01	40	21	21	18	CL MSE		TYPE-I HSDS, DNA BINDING PROTEIN
1YDY	2005	1.7	P212121	63.79	74.47	157.22	90	90	90	45.8	100	403	6119	0.066	16.721	20.377	23.4963	25.1323	0.71164	0.81079	1.84	1.74	1.7	0.14	82213	7726	9.4	34	20	26	20	CA GOL		PHOSPHODIESTERASE, STRUCTURAL GENOMICS, PSI, PROTEIN STRUCTURE INITIATIVE, NEW YORK SGX RESEARCH CENTER FOR STRUCTURAL GENOMICS, NYSGXRC, HYDROLASE
1YDZ	2005	3.3	P21212	95.6	98.6	67.1	90	90	90	51.66	169	270	4750	0.057	5.319		20.7742		0.25604		3.3	3.3	3.3	0	8688	0	0	78	0	10	12	HEM OXY		HEMOGLOBIN MUTANT, GLOBIN, TRANSPORT PROTEIN
1YE0	2005	2.5	P21212	96.6	99.2	66.6	90	90	90	52.11	169	207	4697	0.044	13.309		35.4489		0.37544		2.5	2.5	2.5	0	20251	2	0.01	77	0	11	12	HEM OXY		HEMOGLOBIN MUTANT, GLOBIN, TRANSPORT PROTEIN
1YE1	2005	4.5	P21212	96.4	98.9	66.9	90	90	90	52.2	169	310	4738	0.065	1.322	1.315	26.301	26.3172	0.05026	0.04997	4.5	4.5	4.5	0	3799	0	0	75	0	12	13	HEM		HEMOGLOBIN MUTANT, GLOBIN, TRANSPORT PROTEIN
1YE2	2005	1.8	P21212	96.9	99.2	66	90	90	90	51.81	169	259	4756	0.054	5.956		17.7353		0.33583		1.8	1.8	1.8	0	51386	0	0	78	0	10	12	HEM OXY		HEMOGLOBIN MUTANT, GLOBIN, TRANSPORT PROTEIN
1YE3	2005	1.59	C2221	55.78	74.29	181.25	90	90	90	47.79	100	149	2995	0.05	18.545		23.06		0.80421		1.59	1.59	1.59	0	36607	0	0	30	24	23	23	MPD ZN		DEHYDROGENASE, ALCOHOL, LIVER, APOENZYME, METHYLPENTANEDIOL, OXIDOREDUCTASE
1YE4	2005	2.4	C121	182.83	128.67	80.1	90	90.11	90	62.31	100	707	11019	0.064	18.493		22.3035		0.82915		2.4	2.4	2.4	0	68757	1	0	41	15	20	24	NAD SO4		BETA-ALPHA-BARREL AKR ALDO-KETO REDUCTASE COENZYME SPECIFICITY NAD, OXIDOREDUCTASE
1YE5	2005	2	P1211	54.34	46.38	62.48	90	113.33	90	40.9	100	555	2552	0.217	9.504	10.057	11.8243	12.6965	0.80377	0.79211	1.99	1.99	1.99	0	18795	2	0.01	63	13	10	14			ROSSMANN FOLD, TRNA SYNTHETASE, NUCLEOTIDE BINDING PROTEIN, PIN DOMAIN, STRUCTURAL GENOMICS, RIKEN STRUCTURAL GENOMICS/PROTEOMICS INITIATIVE, RSGI, UNKNOWN FUNCTION
1YE6	2005	2.3	C121	180.01	127.99	80.07	90	90.22	90	61.5	100	822	11116	0.074	24.414		20.1258		1.21307		2.3	2.3	2.3	0	80192	1	0	41	15	20	24	NAD NAP SO4		BETA-ALPHA-BARREL AKR ALDO-KETO REDUCTASE COENZYME SPECIFICITY NADP, OXIDOREDUCTASE
1YE8	2005	1.4	P1211	35.87	64.24	39.62	90	105.23	90	43.3	100	698	1656	0.421	6.245		12.5832		0.4963		1.4	1.4	1.4	0	33181	0	0	38	26	20	16	MG MSE NA PO4		MIXED ALPHA-BETA PROTEIN ROSSMANN FOLD, SIGNALING PROTEIN, TRANSFERASE
1YE9	2005	2.8	P1211	111.01	152.89	135.29	90	97.54	90	51.6	100	461	31715	0.015	8.06		46.0258		0.17512		2.87	2.8	2.8	0.07	104927	2653	2.53	31	19	24	26	HDD		CATALASE HPII, PROTEOLYTIC TRUNCATION, BETA BARREL CORE, OXIDOREDUCTASE
1YEM	2005	2.3	P3121	97.02	97.02	127.59	90	90	120	69.59	100	173	2721	0.064	13.573		42.0631		0.32268		2.36	2.36	2.3	0.06	28127	348	1.24	26	48	14	12	PT UNX		STRUCTURAL GENOMICS, SOUTHEAST COLLABORATORY FOR STRUCTURAL GENOMICS, SECSG, PROTEIN STRUCTURE INITIATIVE, PSI, CONSERVED HYPOTHETICAL PROTEIN, PYROCOCCUS FURIOSUS, HYPERTHERMOPHILE, UNKNOWN FUNCTION
1YEN	2005	2.8	P21212	95.5	98.4	67.2	90	90	90	51.6	169	209	4669	0.045	10.402		46.9667		0.22148		2.8	2.8	2.8	0	13879	1	0.01	78	0	11	11	HEM OXY		HEMOGLOBIN MUTANT, GLOBIN, TRANSPORT PROTEIN
1YEO	2005	2.22	P21212	95.89	98.92	66.83	90	90	90	51.92	298	235	4698	0.05	6.523		23.0845		0.28257		2.18	2.18	2.18	0	31573	0	0	77	0	11	12	HEM OXY		HEMOGLOBIN MUTANT, GLOBIN, TRANSPORT PROTEIN
1YEP	2005	2.5	C2221	127.47	171.63	135.81	90	90	90	65.82	103	528	6866	0.077	7.757		46.4363		0.16705		2.4	2.4	2.4	0	57590	1	0	31	29	23	17	SO4		AHPC, PEROXIREDOXIN, PEROXIDASE, OXIDOREDUCTASE
1YEQ	2005	2.75	P21212	96.2	99.6	67	90	90	90	52.39	298	206	4696	0.044	7.116		21.1926		0.33578		2.67	2.67	2.67	0	18368	320	1.74	78	0	11	11	HEM OXY		HEMOGLOBIN MUTANT, GLOBIN, TRANSPORT PROTEIN
1YEU	2005	2.12	P21212	96.25	99.22	66.89	90	90	90	52.31	298	209	4679	0.045	6.166		27.304		0.22583		2.08	2.13	2.13	0.05	36292	410	1.13	78	0	10	12	HEM OXY		HEMOGLOBIN MUTANT, GLOBIN, TRANSPORT PROTEIN
1YEV	2005	2.11	P21212	96.07	99.28	67.02	90	90	90	52.23	298	226	4626	0.049	9.054		25.2216		0.35898		2.07	2.13	2.07	0.06	37107	157	0.42	77	0	11	12	HEM OXY		HEMOGLOBIN MUTANT, GLOBIN, TRANSPORT PROTEIN
1YEW	2005	2.8	P42212	264.14	264.14	150.01	90	90	90	70	100	260	19772	0.013	7.143		40.8191		0.17499		3.04	3.04	2.8	0.24	118193	8847	7.49	44	18	19	19	CU CUA ZN	Particulate methane monooxgenase (pMMO)	MEMBRANE PROTEIN, METHANE, BETA BARREL, OXIDOREDUCTASE
1YEX	2005	2.3	C2221	127.12	170.95	135.38	90	90	90	65.46	100	584	6971	0.084	13.484		41.508		0.32485		2.3	2.3	2.3	0	65456	0	0	31	29	23	17	SO4		AHPC, PEROXIREDOXIN, PEROXIDASE, OXIDOREDUCTASE
1YEY	2005	2.34	P3221	130.53	130.53	193.75	90	90	120	48.09	100	458	13524	0.034	8.791	9.978	30.1332	31.1237	0.29174	0.32059	2.34	2.34	2.34	0	81018	0	0	46	15	20	19	MG MSE		STRUCTURAL GENOMICS, L-FUCONATE DEHYDRATASE, ENOLASE SUPERFAMILY, NYSGXRC TARGET T2188, PSI, PROTEIN STRUCTURE INITIATIVE, NEW YORK SGX RESEARCH CENTER FOR STRUCTURAL GENOMICS, UNKNOWN FUNCTION
1YF0	2005	2.5	C2221	127.45	170.87	135.9	90	90	90	65.67	100	565	6987	0.081	6.759		42.8279		0.15782		2.31	2.31	2.31	0	64489	0	0	31	29	22	18	SO4		PEROXIREDOXIN, AHPC, ALKYL HYDROPEROXIDE REDUCTASE SUBUNIT C, OXIDOREDUCTASE
1YF1	2005	2.6	P21212	136.35	169.96	117.65	90	90	90	62.75	100	933	13819	0.068	9.568		39.9586		0.23945		2.6	2.6	2.6	0	83818	0	0	31	29	23	17	NA		PEROXIREDOXIN, AHPC, ALKYL HYDROPEROXIDE REDUCTASE SUBUNIT C, OXIDOREDUCTASE
1YF2	2005	2.4	P1211	71.97	94.22	103.52	90	95.01	90	66.5	100	472	7157	0.066	12.421	13.798	56.7653	60.3522	0.21881	0.22862	2.21	2.39	2.39	0.18	59856	3215	5.37	38	21	20	21			TYPE I RESTRICTION MODIFICATION ENZYME, S-SUBUNIT, STRUCTURAL GENOMICS, PSI, PROTEIN STRUCTURE INITIATIVE, BERKELEY STRUCTURAL GENOMICS CENTER, BSGC, HYDROLASE REGULATOR
1YF4	2005	1.98	P212121	59.27	61.95	69.15	90	90	90	53.06	300	376	1854	0.203	3.8		12.5786		0.3021		8.86	1.98	1.98	6.88	14997	11597	77.33	10	37	28	25	CA NH2		TRYPSIN, VASOPRESSIN, PEPTIDE BINDING, HYDROLASE/HORMONE/GROWTH FACTOR COMPLEX
1YF5	2005	2.75	C121	61.01	88.71	55.37	90	106.01	90	51.2	100	156	1880	0.083	14.933		83.2372		0.1794		2.75	2.75	2.75	0	7399	0	0	31	34	17	18	MSE		TYPE II SECRETION, SECRETORY PROTEIN, TRANSPORT PROTEIN
1YF6	2005	2.25	P3121	139.44	139.44	185.46	90	90	120	76.4	100	483	7450	0.065	8.157		26.9354		0.30284		2.31	2.31	2.25	0.06	84140	2862	3.4	53	10	18	19	BCL BPH CDL CL FE2 GOL HTO LDA PO4 SPO U10		BACTERIAL PHOTOSYNTHESIS, RHODOBACTER SPHAEROIDES, GATED ELECTRON TRANSFER, QUINONE MOVEMENT, INTEGRAL MEMBRANE PROTEIN, PHOTOSYNTHESIS
1YF9	2005	2	P43212	114.45	114.45	139.55	90	90	90	69.3	100	274	4338	0.063	0.83		34.4398		0.0241		2.11	2.11	2	0.11	57834	3417	5.91	40	16	24	20	CL		SGPP, STRUCTURAL GENOMICS, PSI, PROTEIN STRUCTURE INITIATIVE, UBIQUITIN CONJUGATING ENZYME, STRUCTURAL GENOMICS OF PATHOGENIC PROTOZOA CONSORTIUM, UNKNOWN FUNCTION
1YFD	2005	1.9	P212121	74.04	84.74	115.03	90	90	90	40.8	100	665	6035	0.11	6.419		11.9791		0.53585		1.9	1.9	1.9	0	57177	0	0	69	4	13	14	FEO HG		DI-IRON CENTER, OXIDOREDUCTASE
1YFE	2005	2.19	I222	121.57	127.96	62.12	90	90	90	50	298	1392	3575	0.389	9.384		19.5934		0.47894		2.07	2.18	2.18	0.11	27639	1625	5.88	60	8	17	15			FUMARASE, KREB'S CYCLE, APO, ALLOSTERIC, LYASE
1YFF	2005	2.4	P41	80.32	80.32	179.26	90	90	90	45.1	100	439	9634	0.046	8.606		23.6119		0.36448		2.46	2.46	2.4	0.06	43092	1737	4.03	75	0	13	12	CMO HEM PO4		CARBONMONOXY, LIGANDED, MUTANT HUMAN HEMOGLOBIN C(BETAE6K), R2 STATE, R3 STATE, QUATERNARY CONFORMATION, HBC, COHBC, OXYGEN STORAGE/TRANSPORT COMPLEX
1YFH	2005	3.01	P1211	58.15	102.71	87.94	90	106.77	90	66	200	780	4946	0.158	36.415		79.0786		0.46049		3.01	3.01	3.01	0	19434	0	0	39	18	21	22	XCY ZN		PROTEIN-DNA COMPLEX, TRANSFERASE/DNA COMPLEX
1YFI	2006	2.7	P212121	50.29	111.27	130.74	90	90	90	52	100	378	5035	0.075	2.28		27.0115		0.08441		2.58	2.58	2.58	0	23728	1	0	43	22	22	13			PROTEIN-DNA COMPLEX, HYDROLASE/DNA COMPLEX
1YFK	2005	2.7	P1211	42.86	65.75	124.81	90	94.36	90	52	100	186	3949	0.047	38.186		28.9623		1.31847		2.7	2.7	2.7	0	17970	1	0.01	43	13	21	23	CIT CL		ALPHA/BETA, ISOMERASE, HYDROLASE
1YFN	2005	1.8	P1211	69.65	60.53	88.58	90	94.62	90	45	100	536	4154	0.129	9.228	10.349	18.7294	19.8763	0.4927	0.52067	1.75	1.75	1.75	0	66626	1	0	23	35	21	21			PROTEIN-PEPTIDE COMPLEX, SSPB, RSEA, PROTEIN BINDING
1YFR	2005	2.15	P212121	173.6	73.93	73.98	90	90	90	46	200	1356	7540	0.18	3.206		29.2389		0.10965		2.15	2.15	2.15	0	49362	0	0	43	17	24	16	ATP MG		ALPHA-BETA FOLD, BENT ATP CONFORMATION, MAGNESIUM BRIDGE, LIGASE
1YFS	2005	2.08	P212121	173.03	73.87	74	90	90	90	44.05		1680	7654	0.219	2.053		18.0053		0.11402		2.08	2.08	2.08	0	57744	0	0	48	19	19	14	ALA		ALPHA-BETA FOLD, HELIX-LOOP-HELIX MOTIF, AMINO ACID BINDING, LIGASE
1YFT	2005	2.23	P41212	73.91	73.91	172.9	90	90	90	46	200	1524	3839	0.397	2.967		21.4535		0.1383		2.23	2.23	2.23	0	24100	2	0.01	46	18	21	15	GLY		ALPHA-BETA FOLD, AMINO ACID BINDING, HELIX-LOOP HELIX MOTIF, LIGASE
1YFU	2005	1.9	P6522	58.1	58.1	230.7	90	90	120	56		690	1573	0.439	20.205		28.4789		0.70947		1.9	1.9	1.9	0	18722	0	0	15	37	22	26	CL FE TRS		CUPIN, OXIDOREDUCTASE
1YFW	2005	2	P6522	58.2	58.2	231.7	90	90	120	56		445	1523	0.292	34.041		39.5758		0.86015		2	2	2	0	16577	2	0.01	16	37	21	26	4AA FE OXY TRS		CUPIN, OXIDOREDUCTASE
1YFX	2005	2	P6522	57.9	57.9	230.6	90	90	120	56		498	1515	0.329	38.397		41.942		0.91548		1.9	1.9	1.9	0	18771	2	0.01	14	35	24	27	4AA FE NO TRS		CUPIN, OXIDOREDUCTASE
1YFY	2005	3.2	P6522	58.5	58.5	230.7	90	90	120	56		340	1430	0.238	36.696		51.7034		0.70974		3.2	3.2	3.2	0	4360	1	0.02	10	32	28	30	3HA FE TRS		CUPIN, OXIDOREDUCTASE
1YFZ	2005	2.2	C2221	65.77	137.73	95.27	90	90	90	46	100	603	3019	0.2	26.521		26.1599		1.0138		2.21	2.15	2.1	0.11	22354	950	4.25	29	33	19	19	ACT IMP MG		PROTEIN-NUCLEOTIDE COMPLEX, TRANSFERASE
1YG2	2005	2.2	C2221	77.5	94.65	59.64	90	90	90	51.39	100	1027	1436	0.715	14.325		40.3269		0.35522		2.2	2.2	2.2	0	11425	0	0	73	4	7	16			VIRULENCE FACTOR VIBRIO CHOLERAE WINGED HELIX TRANSCRIPTION FACTOR, TRANSCRIPTION
1YG9	2005	1.3	C121	141.6	38.6	71.5	90	100.9	90	53.59	100	906	3088	0.293	3.429	4.111	9.81682	10.4995	0.3493	0.39154	1.29	1.29	1.36	0.07	94626	4325	4.57	13	48	23	16	CSX NAG ZN		BLA G 2, ALLEGREN, HYDROLASE, ALLERGEN
1YGA	2005	2	P212121	78.86	88.07	103.08	90	90	90	49.1	88	435	5783	0.075	13.963	13.935	19.4157	19.3822	0.71916	0.71896	2	2	2	0	43982	0	0	8	45	27	20			ALDOSE_1_EPIMERASE, SUGAR METABOLISM, PREDICTED, STRUCTURAL GENOMICS, PSI, PROTEIN STRUCTURE INITIATIVE, NEW YORK SGX RESEARCH CENTER FOR STRUCTURAL GENOMICS, NYSGXRC, ISOMERASE
1YGB	2005	2.48	P41212	74.09	74.09	173.6	90	90	90	46	200	1303	3794	0.343	3.31		26.796		0.12353		2.48	2.48	2.48	0	17674	1	0.01	45	18	22	15	SER		HELIX-TURN-HELIX MOTIF, ALPHA-BETA FOLD, AMINO ACID BINDING, LIGASE
1YGC	2005	2	P41212	95.22	95.22	116.32	90	90	90	67.37	100	378	2703	0.14	4.705		14.8435		0.31697		2	2	2	0	34943	1	0	14	35	28	23	905 CA SO4		INVERTED OXY-ANION HOLE, HYDROLASE
1YGD	2005	2.73	P21212	96.3	99.1	66.8	90	90	90	52.1	298	233	4727	0.049	8.712		22.216		0.39215		2.59	2.59	2.59	0	18216	1	0.01	78	0	10	12	HEM OXY ZNH		HEMOGLOBIN MUTANT, GLOBIN, TRANSPORT PROTEIN
1YGF	2005	2.7	P21212	96.5	98.3	66.1	90	90	90	51.32	169	242	4748	0.051	5.15		27.4191		0.18783		2.7	2.7	2.7	0	15281	0	0	77	0	11	12	HEM OXY		HEMOGLOBIN MUTANT, GLOBIN, TRANSPORT PROTEIN
1YGG	2005	1.85	P43	102.09	102.09	72.12	90	90	90	59	100	328	4224	0.078	14.32		26.4439		0.54152		1.85	1.85	1.95	0.1	62754	2941	4.69	33	25	24	18	NA SO4		PHOSPHOENOLPYRUVATE CARBOXYKINASE, LYASE
1YGJ	2005	2.7	P3121	100.86	100.86	55.71	90	90	120	46	113	707	2545	0.278	1.489		35.5066		0.04194		2.7	2.77	2.7	0.07	9190	239	2.6	39	20	19	22	RMC		ALPHA-BETA STRUCTURE, N6-METHYL-(R)-ROSCOVITINE COMPLEX, TRANSFERASE
1YGK	2005	2.6	P3121	102.83	102.83	58.55	90	90	120	49.04	300	206	2624	0.079	8.948		39.8783		0.22438		2.6	2.6	2.6	0	10910	2	0.02	39	15	19	27	RRC		ALPHA-BETA STRUCTURE, (R)-ROSCOVITINE COMPLEX, TRANSFERASE
1YGT	2005	1.7	P3221	60.6	60.6	48.49	90	90	120	45	100	463	966	0.479	11.276		18.9795		0.59411		1.7	1.7	7.6	5.9	10837	8386	77.38	33	29	12	26	SO4		DOMAIN SWAPPING, PROTEIN TRANSPORT
1YGY	2005	2.3	P6522	165.51	165.51	218.14	90	90	120	68.6		1072	8017	0.134	18.963	18.194	29.8884	27.3689	0.63446	0.66477	2.3	2.3	2.3	0	78459	0	0	33	25	24	18	TAR		OXIDOREDUCTASE, PHOSPHOGLYCERATE DEHYDROGENASE, SERINE BIOSYNTHESIS, STRUCTURAL GENOMICS, PSI, PROTEIN STRUCTURE INITIATIVE, TB STRUCTURAL GENOMICS CONSORTIUM, TBSGC
1YGZ	2005	2.6	P3	115.06	115.06	73.78	90	90	120	49	100	1932	8552	0.226	1.278		8.15672		0.15668		2.6	2.6	2.6	0	33082	4	0.01	19	34	26	21	MSE		HYDROLASE
1YH2	2005	2	P43212	54.83	54.83	183.28	90	90	90	68	298	223	1431	0.156	2.344		30.3917		0.07713		2	2	2	0	19676	0	0	36	17	26	21			STRUCTURAL GENOMICS CONSORTIUM, HSCP150, UBIQUITIN, UBIQUITIN- CONJUGATING ENZYME, LIGASE, SGC
1YH3	2005	1.91	P1	41.84	51.49	66.44	108.27	90.47	97.29	48	100	896	4310	0.208	23.654		29.2199		0.80952		1.79	1.79	1.79	0	48721	1	0	42	13	23	22			PARALLEL BETA SHEETS.TWO DOMAINS, MEMBRANE ASSOCIATION, CELL SURFACE RECEPTOR, HYDROLASE
1YH9	2005	2.2	P21212	97.1	99.6	66.1	90	90	90	52.2	169	206	4707	0.044	6.029		18.8217		0.32032		1.83	1.83	1.83	0	36457	0	0	79	0	9	12	HEM OXY		HEMOGLOBIN, GLOBIN, TRANSPORT PROTEIN
1YHE	2005	2.1	P21212	96.92	99.19	66.06	90	90	90	51.88	169	235	4737	0.05	4.467		17.0624		0.2618		2.1	2.1	2.1	0	32052	1	0	79	0	10	11	HEM OXY		HEMOGLOBIN, GLOBIN, TRANSPORT PROTEIN
1YHF	2005	2	P4122	39.9	39.9	144.76	90	90	90	45.6	100	563	981	0.574	16.832		27.9682		0.60183		2	2	2	0	8497	0	0	4	52	24	20	MSE		STRUCTURAL GENOMICS, CONSERVED HYPOTHETICAL PROTEIN, PSI, PROTEIN STRUCTURE INITIATIVE, MIDWEST CENTER FOR STRUCTURAL GENOMICS, MCSG, UNKNOWN FUNCTION
1YHG	2005	2.5	P1211	45.3	71.1	60.94	90	94.77	90	32.8	100	460	3666	0.125	4.496	4.831	19.7231	20.2893	0.22796	0.23811	2.5	2.5	2.5	0	13366	1	0.01	9	52	24	15			CHROMOPHORE UNCYCLIZED DIMER, LUMINESCENT PROTEIN
1YHH	2005	1.5	P212121	51.26	62.71	70.24	90	90	90	41.56	100	564	2043	0.276	17.916	19.205	13.5823	14.2441	1.31907	1.34828	1.5	1.5	1.5	0	35755	0	0	14	51	21	14			CHROMOPHORE, UNCYCLIZED, COIL-TO-HELIX, LUMINESCENT PROTEIN
1YHI	2005	1.9	P212121	54.53	64.26	70.47	90	90	90	46.6	100	189	1908	0.099	10.17	10.877	16.7164	17.3408	0.60838	0.62725	1.9	1.9	1.9	0	19924	1	0.01	14	52	21	13			CHROMOPHORE, UNCYCLIZED, LUMINESCENT PROTEIN
1YHJ	2005	2.8	P3121	103.17	103.17	58.54	90	90	120	49.4	113	273	2622	0.104	10.113		46.8443		0.21589		2.8	2.8	2.8	0	9070	0	0	39	18	18	25	R6C		ALPHA-BETA STRUCTURE, COMPLEXED WITH O6-(R)-ROSCOVITINE, TRANSFERASE
1YHN	2005	3	P6522	93.13	93.13	132.83	90	90	120	47.87	100	185	2081	0.089	28.719		50.8192		0.56512		3	3	3.08	0.08	7279	184	2.53	43	19	19	19	GTP MG		RILP, RAB7, PROTEIN TRANSPORT
1YHQ	2005	2.4	C2221	212.08	298.91	574.82	90	90	90	60	100	239	99116	0.002	7.982		39.9713		0.19969		2.46	2.46	2.4	0.06	634361	17215	2.71	30	22	23	25	1MA CD CL K MG NA OMG OMU PSU SR UR3 ZIT		AZITHROMYCIN, ANTIBIOTIC COMPLEXES, MUTATED 50S SUBUNITS, RIBOSOME
1YHR	2005	2.6	P21212	95.2	98.4	66.5	90	90	90	50.95	169	223	4717	0.047	3.625		9.82147		0.36909		2.6	2.6	2.6	0	17998	1	0.01	79	0	10	11	HEM OXY		HEMOGLOBIN, GLOBIN, OXYGEN STORAGE/TRANSPORT COMPLEX
1YHS	2005	2.15	P65	97.73	97.73	80.51	90	90	120	64.88	100	467	2388	0.196	5.468		28.3636		0.19278		2.15	2.15	2.15	0	22934	0	0	41	23	16	20	CME SEP STU		PROTEIN KINASE, PROTO-ONCOGENE, TRANSFERASE
1YHT	2006	2	C2221	41.02	86.13	185.77	90	90	90	38	100	394	3020	0.13	0.738		9.17102		0.08047		2	2	2	0	22748	1	0	42	18	20	20	ACY GOL		BETA BARREL, HYDROLASE
1YHU	2005	3.15	P41212	195.84	195.84	308.82	90	90	90	68.4	100	134	27804	0.005	15.365	17.357	60.9571	63.7429	0.25206	0.2723	3.15	3.15	3.15	0	104347	0	0	76	0	13	11	HEM OXY ZN		HEMOGLOBIN, GLOBIN FOLD, OXYGEN STORAGE-TRANSPORT COMPLEX
1YHV	2005	1.8	C2221	51.96	103.3	122.88	90	90	90	50.4	113	245	2488	0.098	15.815		25.6048		0.61766		1.8	1.8	1.8	0	30500	0	0	43	16	19	22			KINASE ACTIVE CONFORMATION ACTIVATION LOOP ATP BINDING SITE, SIGNALING PROTEIN, TRANSFERASE
1YHW	2005	1.8	C2221	51.76	103.05	122.64	90	90	90	50.4	113	321	2617	0.123	16.442		21.0379		0.78154		1.85	1.8	1.8	0.05	28465	710	2.49	43	16	19	22			KINASE ACTIVE CONFORMATION ACTIVATION LOOP ATP BINDING SITE, SIGNALING PROTEIN, TRANSFERASE
1YHY	2006	2.7	P6422	178.23	178.23	185.25	90	90	120	80.6	100	849	4798	0.177	4.834	5.506	39.0721	40.9418	0.12372	0.13448	2.7	2.7	2.7	0	45154	0	0	41	16	23	20	1MM CSD FAD MG NHE P22		ACETOHYDROXYACID SYNTHASE, ACETOLACTATE SYNTHASE, HERBICIDE, SULFONYLUREA, THIAMIN DIPHOSPHATE, FAD, INHIBITOR, CYSTEINE-S- DIOXIDE, CHES, METSULFURON METHYL, TRANSFERASE
1YHZ	2006	2.7	P6422	178.51	178.51	185.68	90	90	120	80.6	100	827	4864	0.17	2.629	3.561	38.6666	40.6972	0.06799	0.0875	2.7	2.7	2.7	0	48343	2	0	42	16	21	21	1CS CSD FAD MG NHE P22		ACETOHYDROXYACID SYNTHASE, ACETOLACTATE SYNTHASE, HERBICIDE, SULFONYLUREA, THIAMIN DIPHOSPHATE, FAD, INHIBITOR, CYSTEINE-S- DIOXIDE, CHES, CHLORSULFURON, TRANSFERASE
1YI0	2006	2.7	P6422	178.44	178.44	185.24	90	90	120	80.6	100	835	4856	0.172	14.071	14.825	41.2009	43.259	0.34152	0.3427	2.7	2.7	2.7	0	45961	0	0	41	16	21	22	1SM CSD FAD MG NHE P22		ACETOHYDROXYACID SYNTHASE, ACETOLACTATE SYNTHASE, HERBICIDE, SULFONYLUREA, THIAMIN DIPHOSPHATE, FAD, INHIBITOR, CYSTEINE-S- DIOXIDE, CHES, SULFOMETURON METHYL, TRANSFERASE
1YI1	2006	2.9	P6422	179.06	179.06	186.15	90	90	120	80.6	100	660	4727	0.14	12.634	12.992	41.9824	45.1799	0.30094	0.28756	2.91	2.91	2.91	0	35505	0	0	42	16	21	21	1TB CSD FAD MG NHE P22		ACETOHYDROXYACID SYNTHASE, ACETOLACTATE SYNTHASE, HERBICIDE, SULFONYLUREA, THIAMIN DIPHOSPHATE, FAD, INHIBITOR, CYSTEINE-S- DIOXIDE, CHES, TRIBENURON METHYL, TRANSFERASE
1YI2	2005	2.65	C2221	212.43	299.99	574.18	90	90	90	60	100	216	99086	0.002	10.785		49.5031		0.21787		2.65	2.65	2.65	0	495712	1	0	30	22	23	25	1MA CD CL ERY K MG NA OMG OMU PSU UR3		ERYTHROMYCIN, ANTIBIOTIC COMPLEXES, MUTATED 50S SUBUNITS, RIBOSOME
1YI3	2005	2.5	P65	97.65	97.65	80.72	90	90	120	64.93	100	472	2359	0.2	9.98		31.935		0.31251		2.5	2.5	2.5	0	14608	2	0.01	41	23	17	19	CME LY2 SEP		PROTEIN KINASE, PI3K, TRANSFERASE
1YI4	2005	2.4	P65	98.27	98.27	80.39	90	90	120	65.23	100	342	2302	0.149	7.776		42.8768		0.18136		2.4	2.4	2.4	0	16345	0	0	41	23	16	20	ADN CME SEP		PROTEIN KINASE, PROTO ONCOGENE, TRANSFERASE
1YI5	2005	4.2	C2221	162.6	313.42	106.55	90	90	90	70	100	278	10648	0.026	139.196	184.894	87.1378	95.402	1.59742	1.93805	4.2	4.2	4.2	0	20335	0	0	7	43	23	27			ACETYLCHOLINE BINDING PROTEIN, SNAKE THREE-FINGERED ALPHA-NEUROTOXIN, TOXIN
1YI7	2005	1.9	P212121	89.13	143.73	188.69	90	90	90	49.1	105	621	20181	0.031	3.253		14.6583		0.22192		1.9	1.9	1.9	0	190582	0	0	1	47	28	24	CA EPE GOL MSE SO4		BETA-PROPELLER, BETA-SANDWICH, STRUCTURAL GENOMICS, PSI, PROTEIN STRUCTURE INITIATIVE, NEW YORK SGX RESEARCH CENTER FOR STRUCTURAL GENOMICS, NYSGXRC, HYDROLASE
1YI8	2005	2.1	C121	211.8	58.5	88.9	90	100.73	90	46	193	1730	8661	0.2	16.235		32.6571		0.49714		2.12	2.12	2.18	0.06	54416	177	0.33	57	8	18	17	TRP		AUXILIARY TRYPTOPHANYL TRNA SYNTHETASE, LIGASE
1YIA	2005	3.7	C121	212.2	58.4	86.8	90	96.5	90	46	193	631	7603	0.083	61.231		72.2892		0.84703		3.73	3.73	3.73	0	11287	0	0	56	8	19	17	HRP		5 HYDROXY TRYPTOPHAN, TRNA SYNTHETASE, LIGASE
1YIB	2005	1.8	C2221	33.15	108.33	37.1	90	90	90	43.6	100	325	541	0.601	11.358		17.0438		0.6664		1.8	1.8	1.8	0	6349	0	0	87	0	3	10			COILED COIL FOUR HELIX BUNDLE, STRUCTURAL PROTEIN
1YIE	2005	2.4	P21212	96.2	99	66.8	90	90	90	52.1	298	193	4623	0.042	11.45		25.5847		0.44753		2.33	2.39	2.33	0.06	25602	111	0.43	76	0	11	13	HEM OXY		HEMOGLOBIN MUTANT, GLOBIN, OXYGEN STORAGE/TRANSPORT COMPLEX
1YIF	2005	1.8	P1211	104.23	104.61	114.6	90	108.88	90	48.55	100	1196	20084	0.06	3.443	3.447	14.1773	14.2025	0.24285	0.2427	1.7	1.7	1.7	0	218965	0	0	1	46	28	25			GLYCOSIDASE, XYLAN, XYLOSIDASE, STRUCTURAL GENOMICS, PSI, PROTEIN STRUCTURE INITIATIVE, NEW YORK SGX RESEARCH CENTER FOR STRUCTURAL GENOMICS, NYSGXRC, HYDROLASE
1YIG	2005	2	P1211	32.98	37.33	56.78	90	106.06	90	43.6	100	516	1071	0.482	16.53		16.4592		1.0043		2	2	2	0	8701	0	0	87	0	5	8	MSE		COILED COIL FOUR HELIX BUNDLE, STRUCTURAL PROTEIN
1YIH	2005	2	P21212	96.9	99.5	66.1	90	90	90	52.04	169	212	4754	0.045	5.893		19.8221		0.29729		2	2	2	0	37172	0	0	77	0	10	13	HEM OXY		HEMOGLOBIN MUTANT, GLOBIN, OXYGEN STORAGE/TRANSPORT COMPLEX
1YIJ	2005	2.6	C2221	212.22	300.19	574.18	90	90	90	60	100	220	99097	0.002	13.294		45.9389		0.28938		2.67	2.6	2.6	0.07	518873	7652	1.47	30	21	24	25	1MA CD CL K MG NA OMG OMU PSU TEL UR3		TELITHROMYCIN, ANTIBIOTIC COMPLEXES, MUTATED 50S SUBUNITS, RIBOSOME
1YIK	2005	1.75	P43212	77.91	77.91	37.76	90	90	90	38.47	100	586	1230	0.476	1.796	1.843	15.446	15.1684	0.11628	0.1215	1.75	1.75	1.75	0	12229	0	0	41	11	33	15	ACT CL MM1 NA		HYDROLASE
1YIL	2005	1.6	P43212	78.26	78.26	37.9	90	90	90	39.25	100	506	1204	0.42	1.019	1.048	12.3192	11.9716	0.08272	0.08754	1.6	1.6	1.6	0	16075	0	0	40	11	33	16	CL MM2 NA		HYDROLASE
1YIM	2005	1.9	P6522	58.55	58.55	276.6	90	90	120	49.5	100	480	2105	0.228	4.932	5.373	26.4489	27.2706	0.18647	0.19703	1.84	1.84	1.8	0.04	27412	1306	4.76	66	3	18	13	CM4		NUCLEAR RECEPTOR, TRANSCRIPTION FACTOR, ER-ALPHA, ANTAGONIST, HORMONE-GROWTH FACTOR RECEPTOR COMPLEX
1YIN	2005	2.2	P6522	58.85	58.85	277.83	90	90	120	50.23	100	367	2026	0.181	14.474	13.838	32.7381	33.6959	0.44211	0.41067	2.05	2.05	2.05	0	19009	1369	7.2	67	3	16	14	CM3		NUCLEAR RECEPTOR, TRANSCRIPTION FACTOR, ER-ALPHA, ANTAGONIST, HORMONE/GROWTH FACTOR RECEPTOR COMPLEX
1YIO	2005	2.2	P1211	41.2	35.68	73.88	90	99.15	90	42.2	100	546	1664	0.328	7.686	6.824	24.6499	24.3601	0.31181	0.28013	2.2	2.2	2.2	0	11097	0	0	55	14	17	14	HG MG		TRANSCRIPTION REGULATION, DNA BINDING PROTEIN
1YIQ	2005	2.2	P61	75.48	75.48	237.89	90	90	120	51	100	360	5850	0.062	4.26		21.1658		0.20127		2.2	2.2	2.2	0	36460	0	0	17	31	25	27	CA HEM PGR PQQ		QUINOHEMOPROTEIN ALCOHOL DEHYDROGENASE, ELECTRON TRANSFER, OXIDOREDUCTASE
1YIR	2005	2.1	C121	222.6	113.36	93.23	90	104.07	90	59	100	827	13436	0.062	9.442		22.4401		0.42076		2.1	2.1	2.1	0	123477	1	0	49	16	16	19	SO4		STRUCTURAL GENOMICS, PROTEIN STRUCTURE INITIATIVE, HYPOTHETICAL PROTEIN, NYSGXRC, T1804, PSI, NEW YORK SGX RESEARCH CENTER FOR STRUCTURAL GENOMICS, TRANSFERASE
1YIS	2005	2.4	I422	124.24	124.24	165.13	90	90	90	58	100	742	3551	0.209	12.099		17.851		0.67778		2.4	2.4	2.4	0	25723	1	0	69	5	16	10	MSE SO4		CAENORHABDITIS X-RAY STRUCTURE, STRUCTURAL GENOMICS, PSI, PROTEIN STRUCTURE INITIATIVE, SOUTHEAST COLLABORATORY FOR STRUCTURAL GENOMICS, SECSG, LYASE
1YIT	2005	2.8	C2221	212.58	299.76	573.56	90	90	90	60	100	161	91326	0.002	16.92		43.2075		0.3916		2.87	2.8	2.8	0.07	418097	7697	1.84	30	21	23	26	004 1MA CD CL DBB K MEA MG MHV MHW NA OMG OMU PSU UR3 VIR		VIRGINIAMYCIN M, VIRGINIAMYCIN S, PEPTIDYL TRANSFERASE, RIBOSOME, STREPTOGRAMIN, RIBOSOME-ANTIBIOTIC COMPLEX, ANTIBIOTIC, CYCLOHEXADEPSIPEPTIDE
1YIV	2005	2.1	P3221	45.85	45.85	125.78	90	90	120	52.49	100	114	1150	0.099	5.635		31.2828		0.18013		2.1	2.1	2.1	0	9500	0	0	15	57	15	13	EPE LDA		P2 PROTEIN, LIPID TRANSPORT
1YIW	2005	1.39	P212121	43.78	50.48	92.65	90	90	90	41.9	100	949	1968	0.482	1.084		8.35978		0.12967		1.55	1.51	1.55	0.04	27173	1785	6.57	25	31	19	25	CD CL		UBIQUITIN, STRUCTURAL PROTEIN
1YIX	2005	1.9	P1211	43.39	76.32	80.74	90	92.3	90	44.3	100	1110	4766	0.233	16.713		19.14		0.8732		1.9	1.9	1.9	0	41811	2	0	46	16	20	18	ZN		YCFH, TIM BARREL, DEOXYRIBONUCLEASE, ZINC ION, NEW YORK SGX RESEARCH CENTER FOR STRUCTURAL GENOMICS, NYSGXRC, STRUCTURAL GENOMICS, PSI, PROTEIN STRUCTURE INITIATIVE, HYDROLASE
1YIY	2005	1.9	P212121	55.36	95.32	167.67	90	90	90	46	123	500	7107	0.07	4.909		14.1926		0.34588		1.9	1.9	1.9	0	66713	1	0	44	15	21	20	BR PMP		KYNURENINE, KYNURENIC ACID, KYNURENINE AMINOTRASFERASE, AEDES, MOSQUITO, PLP-ENZYME, PMP, PYRIDOXAMINE PHOSPHATE, TRANSFERASE
1YIZ	2005	1.55	P212121	55.29	94.98	167.6	90	90	90	46	123	516	7105	0.073	5.781		13.4049		0.43126		1.55	1.55	1.55	0	123988	0	0	44	15	21	20	BR LLP		KYNURENINE, KYNURENIC ACID, KYNURENINE AMINOTRANSFERASE, AEDES, MOSQUITO, PLP-ENZYME, PYRIDOXAL PHOSPHATE, PLP, TRANSFERASE
1YJ1	2005	1.3	P212121	43.87	50.4	92.94	90	90	90	41.9	100	990	2015	0.491	0.803		6.44163		0.12466		1.3	1.3	1.33	0.03	41081	236	0.57	25	32	19	24	CD CL DGN		UBIQUITIN, STRUCTURAL PROTEIN
[truncated: 74,735 more rows]

## Sheet: SOLUBLE
PDB_ENTRY	DEPOSITION_YEAR	RESOLUTION	SPACE_GROUP	A	B	C	ALPHA	BETA	GAMMA	SOLV_CONTENT	TEMPERATURE	NB_CONTACTS	NB_ATOMS	RATIO	ANISO_B(F)	ANISO_B(I)	WILSON_B(F)	WILSON_B(I)	ANISO_B(F)/WILSON_B(F)	ANISO_B(I)/WILSON_B(I)	A*_RESLIMIT	B*_RESLIMIT	C*_RESLIMIT	DELTA_RES	NB_REF	NB_REF_REJ	%REF_REJ	%HELIX	%BETA_STRAND	%TURN	%COIL	LIGANDS	MB_PROT_DESC	KEYWORDS
[truncated: 75,043 more rows]

[truncated: 14 more sheets: MEMBRANE, DETERGENT, LCP, BICELLES, ALPHA, BETA, MONOTOPIC, ATPASE, E-TRANSFER, CHANNEL, RECEPTOR, TRANSPORTER, EMBEDDED, EXTRAMB]
