# Supplementary material for: Au courant computation of the PDB to audit diffraction anisotropy of soluble and membrane proteins
Source: Data Brief. 2018 May 19;19:753–7. doi: 10.1016/j.dib.2018.05.072 (PMC6139481; doi:10.1016/j.dib.2018.05.072)
Supplement: Supplementary file 2 — Supplementary material [file mmc2.zip › ANISOTROPY_RAW.xlsx]

## Sheet: ANISOTROPY_RAW
PDB_ENTRY	DEPOSITION_YEAR	RESOLUTION	SPACE_GROUP	A	B	C	ALPHA	BETA	GAMMA	SOLV_CONTENT	TEMPERATURE	NB_CONTACTS	NB_ATOMS	RATIO	ANISO_B(F)	ANISO_B(I)	WILSON_B(F)	WILSON_B(I)	ANISO_B(F)/WILSON_B(F)	ANISO_B(I)/WILSON_B(I)	A*_RESLIMIT	B*_RESLIMIT	C*_RESLIMIT	DELTA_RES	NB_REF	NB_REF_REJ	%REF_REJ	%HELIX	%BETA_STRAND	%TURN	%COIL	LIGANDS	MB_PROT_DESC	KEYWORDS
100D	1995	1.90	P212121	23.98	40.77	44.84	90.00	90.00	90.00	27.48	263.00	416	489	0.851																		SPM		A-DNA/RNA, DOUBLE HELIX, DNA-RNA HYBRID
101M	1998	2.07	P6	91.67	91.67	45.97	90.00	90.00	120.00	60.20	292.00	348	1413	0.246	0.055		17.0203		0.00323									79	0	9	12	HEM NBN SO4		LIGAND BINDING, OXYGEN STORAGE, OXYGEN BINDING, HEME, OXYGEN TRANSPORT
102D	1995	2.20	P212121	24.78	41.16	65.51	90.00	90.00	90.00	43.67	289.00	476	582	0.818	19.063		32.9598		0.57837		2.39	2.47	2.47	0.08	2341	256	10.94					TNT		B-DNA, DOUBLE HELIX, COMPLEXED WITH DRUG
102L	1993	1.74	P3221	60.90	60.90	96.10	90.00	90.00	120.00	55.28		466	1439	0.324	0.555		16.0922		0.03449		1.76	1.76	1.86	0.10	17409	395	2.27	66	9	15	10	BME CL		HYDROLASE(O-GLYCOSYL)
102M	1998	1.84	P6	91.43	91.43	45.95	90.00	90.00	120.00	60.20	292.00	310	1423	0.218	0.300		11.8341		0.02535									77	0	10	13	HEM SO4		LIGAND BINDING, OXYGEN STORAGE, OXYGEN BINDING, HEME, OXYGEN TRANSPORT
103L	1993	1.90	P3221	60.90	60.90	95.60	90.00	90.00	120.00	54.46		550	1404	0.392	1.501		19.1469		0.07839		1.80	1.80	1.75	0.05	16118	519	3.22	67	8	14	11	BME CL		HYDROLASE(O-GLYCOSYL)
103M	1998	2.07	P6	91.63	91.63	46.01	90.00	90.00	120.00	60.30	292.00	312	1389	0.225	0.669		21.0814		0.03173									79	0	8	13	HEM NBN SO4		LIGAND BINDING, OXYGEN STORAGE, OXYGEN BINDING, HEME, OXYGEN TRANSPORT
104L	1993	2.80	H32	172.10	172.10	80.00	90.00	90.00	120.00	59.49		128	2636	0.049	2.154		42.7808		0.05035		2.97	2.97	2.87	0.10	11671	2768	23.72	60	5	19	16			HYDROLASE(O-GLYCOSYL)
104M	1998	1.71	P1211	64.73	30.91	34.83	90.00	105.41	90.00	34.30	292.00	679	1450	0.468	3.400		10.7584		0.31603									80	0	8	12	HEM NBN SO4		LIGAND BINDING, OXYGEN STORAGE, OXYGEN BINDING, HEME, OXYGEN TRANSPORT
105M	1998	2.02	P1211	64.72	30.06	35.19	90.00	105.76	90.00	33.00	292.00	449	1386	0.324	3.748		16.5193		0.22689									76	0	12	12	HEM NBN SO4		LIGAND BINDING, OXYGEN STORAGE, OXYGEN BINDING, HEME, OXYGEN TRANSPORT
106M	1998	1.99	P6	91.51	91.51	45.77	90.00	90.00	120.00	59.70	292.00	284	1424	0.199	0.200		14.22		0.01406									79	0	8	13	ENC HEM SO4		LIGAND BINDING, OXYGEN STORAGE, OXYGEN BINDING, HEME, OXYGEN TRANSPORT
107L	1993	1.80	P3221	61.00	61.00	97.20	90.00	90.00	120.00	56.17		491	1451	0.338	4.494		15.0879		0.29785		1.70	1.70	2.20	0.50	15499	1086	7.01	64	9	17	10	BME CL		HYDROLASE(O-GLYCOSYL)
107M	1998	2.09	P6	91.80	91.80	45.91	90.00	90.00	120.00	60.10	292.00	299	1418	0.211	6.105		20.2504		0.30148									79	0	8	13	HEM NBN SO4		LIGAND BINDING, OXYGEN STORAGE, OXYGEN BINDING, HEME, OXYGEN TRANSPORT
108L	1993	1.80	P3221	61.00	61.00	96.90	90.00	90.00	120.00	55.90		511	1474	0.347	2.364		15.2273		0.15525		1.76	1.76	1.76	0.00	18406	0	0.00	65	9	15	11	BME CL		HYDROLASE(O-GLYCOSYL)
108M	1998	2.67	P6	91.62	91.62	45.98	90.00	90.00	120.00	60.00	292.00	256	1386	0.185	1.477		22.7316		0.06498									79	0	9	12	HEM NBN SO4		LIGAND BINDING, OXYGEN STORAGE, OXYGEN BINDING, HEME, OXYGEN TRANSPORT
109D	1995	2.00	P212121	24.59	40.44	65.76	90.00	90.00	90.00	39.63		490	607	0.807	9.201		29.112		0.31606		1.98	1.98	1.98	0.00	4117	0	0.00					IBB MG		B-DNA, DOUBLE HELIX, COMPLEXED WITH DRUG
109L	1993	1.85	P3221	60.70	60.70	97.00	90.00	90.00	120.00	55.47		538	1457	0.369	0.080		13.1172		0.00610		1.93	1.93	1.88	0.05	16118	1403	8.70	64	9	17	10	BME CL		HYDROLASE(O-GLYCOSYL)
109M	1998	1.83	P6	91.49	91.49	45.87	90.00	90.00	120.00	59.90	292.00	329	1474	0.223	0.869		14.2813		0.06085									80	0	8	12	ENC HEM SO4		LIGAND BINDING, OXYGEN STORAGE, OXYGEN BINDING, HEME, OXYGEN TRANSPORT
10GS	1998	2.20	C121	79.72	90.46	69.40	90.00	98.19	90.00	52.86	288.00	225	3521	0.064	12.131		16.4326		0.73823		2.20	2.20	2.20	0.00	22104	3	0.01	61	9	21	9	MES VWW		DETOXIFYING ENZYME, TER117, TLK117, RP298, TELINTRA, EZATIOSTAT HCL, MYELODYSPLASTIC SYNDROME, TRANSFERASE-TRANSFERASE INHIBITOR COMPLEX
110D	1993	1.90	P41212	28.07	28.07	53.35	90.00	90.00	90.00	35.37		199	207	0.961	3.070		14.0969		0.21778		1.97	1.97	1.97	0.00	1203	0	0.00					DM1		RIGHT HANDED DNA, DOUBLE HELIX, COMPLEXED WITH DRUG
110L	1993	1.70	P3221	60.90	60.90	96.80	90.00	90.00	120.00	55.71		462	1441	0.321	0.000		12.3483		0.00000		1.79	1.84	1.70	0.14	19486	2287	11.74	65	9	15	11	BME CL		HYDROLASE(O-GLYCOSYL)
110M	1998	1.77	P6	91.44	91.44	45.84	90.00	90.00	120.00	59.90	292.00	318	1455	0.219	1.512		12.9961		0.11634									80	0	7	13	HEM MNC SO4		LIGAND BINDING, OXYGEN STORAGE, OXYGEN BINDING, HEME, OXYGEN TRANSPORT
111L	1993	1.80	P3221	60.90	60.90	97.50	90.00	90.00	120.00	56.03		504	1457	0.346	0.000		14.2634		0.00000		1.76	1.76	1.81	0.05	17913	78	0.44	65	9	15	11	CL		HYDROLASE(O-GLYCOSYL)
111M	1998	1.88	P6	91.54	91.54	45.74	90.00	90.00	120.00	59.80	292.00	314	1433	0.219	1.152		17.4854		0.06588									79	0	8	13	HEM NBN SO4		LIGAND BINDING, OXYGEN STORAGE, OXYGEN BINDING, HEME, OXYGEN TRANSPORT
112L	1993	1.80	P3221	61.10	61.10	96.90	90.00	90.00	120.00	56.08		499	1451	0.344	5.208		14.5035		0.35909		1.65	1.65	2.23	0.58	15987	1248	7.81	65	9	16	10	BME CL		HYDROLASE(O-GLYCOSYL)
112M	1998	2.34	P6	91.42	91.42	45.58	90.00	90.00	120.00	59.60	292.00	338	1415	0.239	3.581		12.1462		0.29482									79	0	8	13	HEM NPN SO4		LIGAND BINDING, OXYGEN STORAGE, OXYGEN BINDING, HEME, OXYGEN TRANSPORT
113L	1993	1.80	P3221	61.20	61.20	97.40	90.00	90.00	120.00	56.31		509	1456	0.350	4.415		17.0839		0.25843		1.70	1.70	2.20	0.50	16390	1279	7.80	65	9	16	10	BME CL		HYDROLASE(O-GLYCOSYL)
114L	1993	1.80	P3221	61.00	61.00	96.80	90.00	90.00	120.00	55.89		464	1451	0.320	1.663		14.6162		0.11378		1.81	1.81	1.76	0.05	18189	371	2.04	65	9	15	11	BME CL		HYDROLASE(O-GLYCOSYL)
115L	1993	1.80	P3221	61.00	61.00	96.60	90.00	90.00	120.00	55.80		465	1447	0.321	0.121		12.9429		0.00935		1.76	1.76	1.76	0.00	17846	0	0.00	64	9	16	11	BME CL		HYDROLASE(O-GLYCOSYL)
116D	1993	2.50	P6122	46.20	46.20	71.50	90.00	90.00	120.00	58.09	277.00	457	283	1.615	0.620		43.8812		0.01413		2.50	2.50	11.18	8.68	1201	1108	92.26							A-DNA, DOUBLE HELIX
117D	1993	2.55	P6122	46.20	46.20	71.50	90.00	90.00	120.00	59.34		485	276	1.757	2.074		32.7629		0.06330		2.60	2.60	2.60	0.00	1146	0	0.00							A-DNA, DOUBLE HELIX
117E	1998	2.15	P212121	58.40	102.80	116.70	90.00	90.00	90.00	54.69	100.00	516	4943	0.104	1.949		5.43506		0.35860		2.10	2.10	2.10	0.00	36337	0	0.00	19	31	27	23	MN PO4		ENZYME MECHANISM, IORGANIC PYROPHOSPHATASE, MUTAN STRUCTURES, 2-METAL ION MECHANISM, HYDROLASE
118D	1993	1.64	P43212	42.22	42.22	25.07	90.00	90.00	90.00	40.05	263.00	136	203	0.670	2.702		17.1205		0.15782		1.65	1.65	1.65	0.00	2541	0	0.00							A-DNA, DOUBLE HELIX
118L	1993	1.80	P3221	60.80	60.80	97.00	90.00	90.00	120.00	55.68		505	1471	0.343	0.136		13.526		0.01005		1.76	1.76	1.76	0.00	18037	0	0.00	65	9	16	10	BME CL		HYDROLASE(O-GLYCOSYL)
119D	1993	2.25	C121	64.84	35.36	25.35	90.00	92.24	90.00	28.66	288.00	657	624	1.053	6.749		11.4374		0.59008		2.57	2.29	2.57	0.28	2162	603	27.89					MG		B-DNA, DOUBLE HELIX
119L	1993	1.65	P3221	61.30	61.30	97.30	90.00	90.00	120.00	56.54		510	1464	0.348	4.910		15.4116		0.31859		1.66	1.66	2.23	0.57	17132	1505	8.78	65	9	15	11	BME CL		HYDROLASE(O-GLYCOSYL)
11GS	1999	2.30	C121	77.78	89.56	68.65	90.00	97.62	90.00	51.44	100.00	246	3538	0.070	8.593		19.8168		0.43362		2.30	2.30	2.30	0.00	17511	0	0.00	61	9	21	9	EAA GSH MES		TRANSFERASE, ETHACRYNIC ACID
120L	1993	1.80	P3221	61.30	61.30	97.20	90.00	90.00	120.00	56.49		504	1480	0.341	3.647		14.0527		0.25952		1.75	1.75	2.17	0.42	14542	917	6.31	65	9	15	11	BME CL		HYDROLASE(O-GLYCOSYL)
122L	1993	1.80	P3221	60.90	60.90	96.80	90.00	90.00	120.00	55.74		507	1464	0.346	2.775		13.3072		0.20853		1.76	1.76	1.76	0.00	18000	0	0.00	65	9	16	10	BME CL		HYDROLASE(O-GLYCOSYL)
123L	1993	1.80	P3221	60.80	60.80	97.00	90.00	90.00	120.00	55.68		489	1461	0.335	2.194		14.6153		0.15012		1.79	1.79	1.79	0.00	16810	1	0.01	66	9	15	10	BME CL		HYDROLASE(O-GLYCOSYL)
125L	1993	1.85	P3221	60.90	60.90	96.90	90.00	90.00	120.00	55.78		496	1463	0.339	3.546		15.9791		0.22191		1.82	1.82	1.82	0.00	15533	0	0.00	65	9	16	10	BME CL		HYDROLASE(O-GLYCOSYL)
126D	1993	2.00	P212121	36.60	42.49	34.69	90.00	90.00	90.00	45.72	278.00	328	453	0.724	9.582		18.9009		0.50696		1.80	8.05	1.80	6.25	4334	3197	73.77							B-DNA, DOUBLE HELIX
126L	1993	1.80	P3221	61.00	61.00	96.50	90.00	90.00	120.00	55.78		494	1462	0.338	4.194		14.981		0.27995		1.76	1.76	1.76	0.00	17949	1	0.01	66	9	15	10	BME CL		HYDROLASE(O-GLYCOSYL)
127L	1993	1.85	P3221	60.70	60.70	97.60	90.00	90.00	120.00	55.84		537	1469	0.366	3.487		14.1076		0.24717		1.82	1.82	1.82	0.00	15826	1	0.01	65	9	15	11	BME CL		HYDROLASE(O-GLYCOSYL)
128L	1993	1.70	P3221	61.30	61.30	97.40	90.00	90.00	120.00	56.61		475	1463	0.325	3.943		15.3238		0.25731		1.70	1.70	2.20	0.50	15649	1130	7.22	65	9	16	10	BME CL		HYDROLASE(O-GLYCOSYL)
129L	1994	1.70	P3221	61.00	61.00	97.00	90.00	90.00	120.00	55.94		472	1463	0.323	0.000		11.8808		0.00000		1.70	1.70	1.75	0.05	17823	144	0.81	65	9	15	11	BME CL		HYDROLASE(O-GLYCOSYL)
12E8	1998	1.90	P1211	66.56	65.57	103.22	90.00	97.04	90.00	48.00	125.00	1546	7429	0.208	5.249		10.1126		0.51906		1.85	1.90	1.90	0.05	60962	749	1.23	7	51	20	22			IMMUNOGLOBULIN
12GS	1999	2.10	C121	77.91	89.43	68.94	90.00	97.47	90.00	50.78	100.00	224	3525	0.064	7.437		9.00465		0.82591		2.10	2.10	2.10	0.00	25527	2	0.01	62	9	20	9	0HH MES		COMPLEX (TRANSFERASE-NONYL-GLUTATHIONE), TRANSFERASE-TRANSFERASE INHIBITOR COMPLEX
130L	1994	1.70	P3221	61.00	61.00	96.80	90.00	90.00	120.00	55.95		536	1466	0.366	1.773		12.976		0.13664		1.70	1.70	1.70	0.00	20815	0	0.00	65	9	15	11	BME CL		HYDROLASE(O-GLYCOSYL)
131L	1994	1.70	P3221	60.90	60.90	96.80	90.00	90.00	120.00	55.81		554	1473	0.376	3.477		12.94		0.26870		1.66	1.62	1.62	0.04	20506	317	1.55	65	9	15	11	BME CL		HYDROLASE(O-GLYCOSYL)
133D	1994	1.80	P212121	17.98	30.77	44.76	90.00	90.00	90.00	23.17	295.00	352	291	1.210	7.264		4.36025		1.66596		2.07	1.77	1.62	0.45	1720	199	11.57					C34		Z-DNA, DOUBLE HELIX, MODIFIED
133L	1993	1.77	P212121	57.11	61.14	33.13	90.00	90.00	90.00	37.46		431	1100	0.392	3.096		9.29257		0.33317		1.77	1.77	1.77	0.00	8525	1	0.01	39	14	34	13			HYDROLASE(O-GLYCOSYL)
134L	1993	1.77	P212121	58.62	60.94	30.84	90.00	90.00	90.00	34.38		409	1098	0.372	4.602		9.47295		0.48580		1.78	1.78	1.78	0.00	7437	0	0.00	39	14	33	14			HYDROLASE(O-GLYCOSYL)
135L	1993	1.30	P1211	38.07	33.20	46.12	90.00	110.06	90.00	36.07		648	1108	0.585	4.307		7.59374		0.56718		1.30	1.30	1.30	0.00	22132	0	0.00	41	11	33	15			HYDROLASE(O-GLYCOSYL)
137D	1994	1.70	P212121	24.90	44.84	47.97	90.00	90.00	90.00	37.59	290.00	313	505	0.620																				A-DNA, DOUBLE HELIX
137L	1994	1.85	P1211	54.07	55.91	59.86	90.00	103.56	90.00	47.72		722	2856	0.253	6.144		18.8475		0.32598		2.35	1.82	1.82	0.53	20440	2227	10.90	64	9	16	11			HYDROLASE(O-GLYCOSYL)
138D	1994	1.80	P6122	39.11	39.11	79.23	90.00	90.00	120.00	55.05	290.00	152	240	0.633																				A-DNA, DOUBLE HELIX
138L	1994	1.70	P3221	60.82	60.82	97.24	90.00	90.00	120.00	55.78		424	1420	0.299	0.000		12.1438		0.00000		1.74	1.74	1.69	0.05	20140	174	0.86	65	9	15	11	BME CL		HYDROLASE(O-GLYCOSYL)
139L	1994	1.70	P3221	60.86	60.86	97.42	90.00	90.00	120.00	55.95		494	1447	0.341	0.000		11.4392		0.00000		1.70	1.70	1.70	0.00	19724	0	0.00	65	9	15	11	BME CL		HYDROLASE(O-GLYCOSYL)
13GS	1999	1.90	C121	79.46	91.11	69.56	90.00	98.44	90.00	53.19	288.00	256	3591	0.071	8.844		16.8169		0.52590		1.90	1.90	1.90	0.00	33654	0	0.00	60	8	22	10	GSH MES SAS		COMPLEX (TRANSFERASE-SULFASALAZINE), TRANSFERASE-TRANSFERASE INHIBITOR COMPLEX
140L	1994	2.10	P3221	61.10	61.10	96.80	90.00	90.00	120.00	56.10		373	1400	0.266	0.000		15.8506		0.00000		1.97	1.97	1.97	0.00	11620	1	0.01	67	9	14	10	BME CL		HYDROLASE(O-GLYCOSYL)
141L	1994	2.00	P3221	61.00	61.00	96.90	90.00	90.00	120.00	55.89		415	1412	0.294	3.521		13.1402		0.26796		1.85	1.85	1.85	0.00	14094	1	0.01	66	9	15	10	BME CL		HYDROLASE(O-GLYCOSYL)
142L	1994	2.00	P3221	61.20	61.20	96.50	90.00	90.00	120.00	56.28		378	1400	0.270	1.655		15.5842		0.10620		1.86	1.86	1.91	0.05	15681	236	1.51	65	9	15	11	BME CL		HYDROLASE(O-GLYCOSYL)
143L	1994	2.00	P3221	61.10	61.10	96.40	90.00	90.00	120.00	55.95		362	1404	0.258	2.781		17.1592		0.16207		1.90	1.90	1.85	0.05	14593	201	1.38	66	9	15	10	BME CL		HYDROLASE(O-GLYCOSYL)
144L	1994	2.10	P3221	61.20	61.20	97.20	90.00	90.00	120.00	56.16		352	1411	0.249	0.000		16.0108		0.00000		1.93	1.93	1.93	0.00	12527	0	0.00	66	9	15	10	BME CL		HYDROLASE(O-GLYCOSYL)
145D	1994	1.25	P212121	17.86	30.82	44.80	90.00	90.00	90.00	22.76		5984	920	6.504	2.072		7.16245		0.28929		1.42	1.42	1.51	0.09	6956	2242	32.23					5CM MCY		Z-DNA, DOUBLE HELIX, MODIFIED
145L	1994	2.00	P3221	61.40	61.40	94.00	90.00	90.00	120.00	54.88		372	1385	0.269	0.000		17.1163		0.00000		1.91	1.91	1.86	0.05	15280	236	1.54	64	9	15	12	BME		HYDROLASE(O-GLYCOSYL)
146L	1994	1.85	P3221	61.10	61.10	97.00	90.00	90.00	120.00	55.85		301	1408	0.214	2.704		17.1986		0.15722		1.82	1.82	1.82	0.00	17453	1	0.01	67	9	14	10	BME CL		HYDROLASE(O-GLYCOSYL)
147L	1994	2.00	P3221	61.20	61.20	95.70	90.00	90.00	120.00	55.78		316	1396	0.226	2.617		18.0575		0.14493		1.91	1.91	2.02	0.11	16320	1429	8.76	65	9	15	11	BME CL		HYDROLASE(O-GLYCOSYL)
148L	1994	1.90	P21212	50.90	67.30	49.60	90.00	90.00	90.00	43.25		463	1525	0.304	1.467		10.7527		0.13643		1.91	1.86	2.18	0.32	13804	3153	22.84	62	9	17	12	API BME DAL FGA MUB NAG		O-GLYCOSYL, HYDROLASE-HYDROLASE SUBSTRATE COMPLEX
149L	1994	2.60	P212121	94.20	35.80	56.60	90.00	90.00	90.00	51.89		240	1347	0.178	24.836		35.5401		0.69882		2.45	2.92	2.45	0.47	6568	711	10.83	65	7	17	11			HYDROLASE(O-GLYCOSYL)
14GS	1999	2.80	C121	78.65	91.83	69.14	90.00	98.25	90.00	53.43	288.00	148	3083	0.048	17.669		35.0354		0.50432		3.13	2.80	2.80	0.33	10287	1107	10.76	61	9	19	11	MES		TRANSFERASE, APOENZYME, DETOXIFICATION
150D	1994	2.25	P212121	24.31	39.65	63.05	90.00	90.00	90.00	32.12	297.00	482	623	0.774	5.066		31.6224		0.16020		2.21	2.21	2.21	0.00	3064	0	0.00					EDA MG		B-DNA, DOUBLE HELIX, MODIFIED, MISMATCHED
150L	1994	2.20	P212121	72.20	73.80	150.50	90.00	90.00	90.00	54.24		613	5327	0.115	2.977		24.6871		0.12059		2.41	2.28	2.34	0.13	33179	3591	10.82	64	9	16	11			HYDROLASE(O-GLYCOSYL)
151L	1994	2.20	H3	100.50	100.50	40.80	90.00	90.00	120.00	42.51		190	1323	0.144	9.547		27.5823		0.34613		2.07	2.07	2.19	0.12	8963	1129	12.60	52	9	28	11	PO4		HYDROLASE(O-GLYCOSYL)
153L	1995	1.60	P1211	38.30	65.70	45.20	90.00	116.00	90.00	50.88		456	1614	0.283	4.533		9.27149		0.48892									56	4	24	16			HYDROLASE(O-GLYCOSYL)
154L	1995	1.60	P1211	38.30	65.40	44.70	90.00	117.00	90.00	49.67		470	1639	0.287	4.021		10.0023		0.40201									56	4	24	16	NAG		HYDROLASE(O-GLYCOSYL)
155C	1976	2.50	P212121	42.70	82.17	31.56	90.00	90.00	90.00	36.55		474	1017	0.466														26	4	36	34	ACE HEM		ELECTRON TRANSPORT
155L	1994	1.85	P3221	61.04	61.04	96.53	90.00	90.00	120.00	55.96		440	1421	0.310	2.380		13.9863		0.17017		1.75	1.75	1.75	0.00	19640	1	0.01	65	9	15	11	BME CL		HYDROLASE(O-GLYCOSYL)
156L	1994	1.80	P3221	60.89	60.89	97.24	90.00	90.00	120.00	56.24		496	1446	0.343	2.901		15.395		0.18844		1.79	1.79	1.79	0.00	17637	1	0.01	65	9	15	11	BME CL		HYDROLASE(O-GLYCOSYL)
157D	1994	1.80	P1211	41.69	34.62	32.13	90.00	127.60	90.00	45.62	297.00	352	607	0.580	7.335		25.1315		0.29186		1.84	1.84	1.84	0.00	3860	1	0.03							A-RNA, DOUBLE HELIX, MISMATCHED
157L	1994	1.85	P3221	61.10	61.10	96.40	90.00	90.00	120.00	56.71		399	1426	0.280	2.386		13.7643		0.17335		1.82	1.82	1.82	0.00	15172	1	0.01	65	9	16	10	BME CL		HYDROLASE(O-GLYCOSYL)
158D	1994	1.90	P6	53.08	53.08	34.32	90.00	90.00	120.00	43.38	278.00	278	481	0.578	4.691		13.6556		0.34352		1.90	1.90	1.90	0.00	4165	1	0.02					CA		B-DNA, DOUBLE HELIX
158L	1994	1.80	P3221	61.06	61.06	96.49	90.00	90.00	120.00	56.11		422	1423	0.297	0.077		13.1551		0.00585		1.80	1.80	1.75	0.05	15043	203	1.35	66	9	15	10	BME CL		HYDROLASE(O-GLYCOSYL)
159D	1995	1.80	P4122	27.93	27.93	57.67	90.00	90.00	90.00	23.92		297	258	1.151																		DMY MG		B-DNA, DOUBLE HELIX, COMPLEXED WITH DRUG, MODIFIED
159L	1994	1.80	P3221	60.86	60.86	97.02	90.00	90.00	120.00	56.16		480	1442	0.333	0.000		13.3786		0.00000		1.79	1.79	1.79	0.00	17193	1	0.01	65	9	15	11	BME CL		HYDROLASE(O-GLYCOSYL)
15C8	1999	2.50	C121	201.00	80.50	39.30	90.00	98.70	90.00	63.00	293.00	398	3350	0.119	14.861		28.1216		0.52845		2.45	2.45	2.51	0.06	19689	110	0.56	7	53	19	21			CATALYTIC ANTIBODY, FAB, RING CLOSURE REACTION
160D	1994	1.65	P212121	24.88	44.60	46.97	90.00	90.00	90.00	35.71		288	507	0.568																				A-DNA, DOUBLE HELIX
160L	1994	1.80	P3221	60.99	60.99	96.57	90.00	90.00	120.00	55.94		469	1441	0.325	2.427		13.3722		0.18150		1.76	1.76	1.76	0.00	17016	1	0.01	66	9	15	10	BME CL		HYDROLASE(O-GLYCOSYL)
161D	1994	1.90	P212121	26.63	45.24	47.99	90.00	90.00	90.00	47.41		171	467	0.366																				A-DNA/RNA, DOUBLE HELIX, DNA-RNA HYBRID
161L	1994	1.70	P3221	60.96	60.96	96.37	90.00	90.00	120.00	55.77		479	1440	0.333	2.106		12.7902		0.16466		1.70	1.70	1.70	0.00	18210	0	0.00	65	9	15	11	BME CL		HYDROLASE(O-GLYCOSYL)
162L	1994	1.80	P3221	60.91	60.91	96.91	90.00	90.00	120.00	55.98		461	1431	0.322	3.574		15.6411		0.22850		1.76	1.76	1.76	0.00	16727	0	0.00	65	9	15	11	BME CL		HYDROLASE(O-GLYCOSYL)
163L	1994	1.80	P3221	60.85	60.85	97.02	90.00	90.00	120.00	55.94		478	1453	0.329	2.084		15.01		0.13884		1.76	1.76	1.76	0.00	17919	1	0.01	65	8	15	12	BME CL		HYDROLASE(O-GLYCOSYL)
164L	1994	1.80	P3221	60.87	60.87	96.94	90.00	90.00	120.00	56.00		458	1439	0.318	3.200		14.7151		0.21746		1.76	1.76	1.76	0.00	17832	0	0.00	65	9	15	11	BME CL		HYDROLASE(O-GLYCOSYL)
165L	1994	1.75	P3221	61.21	61.21	96.60	90.00	90.00	120.00	56.17		438	1430	0.306	4.069		16.1894		0.25134		1.71	1.71	2.20	0.49	14746	1055	7.15	66	9	15	10	BME CL		HYDROLASE(O-GLYCOSYL)
166D	1994	2.20	P212121	24.69	40.33	66.47	90.00	90.00	90.00	42.92	287.00	384	584	0.658	17.107		36.3588		0.47051		2.42	2.21	2.34	0.21	3441	564	16.39					PET		B-DNA, DOUBLE HELIX, COMPLEXED WITH DRUG
166L	1994	1.75	P3221	60.84	60.84	97.17	90.00	90.00	120.00	55.93		433	1431	0.303	0.000		13.0811		0.00000		1.75	1.75	1.70	0.05	17087	440	2.58	65	9	15	11	BME CL		HYDROLASE(O-GLYCOSYL)
167L	1995	2.20	P212121	141.00	51.10	48.00	90.00	90.00	90.00	46.98		492	2650	0.186	2.254		18.0516		0.12486		2.20	2.20	2.20	0.00	12991	0	0.00	64	9	16	11			HYDROLASE (O-GLYCOSYL)
168L	1995	2.90	P21212	157.20	177.90	40.50	90.00	90.00	90.00	60.09		432	6445	0.067	1.969		38.6114		0.05100		2.91	2.83	2.83	0.08	22098	178	0.81	63	8	16	13			HYDROLASE (O-GLYCOSYL)
169L	1995	3.00	P1211	40.40	112.30	135.20	90.00	91.70	90.00	63.52		291	6290	0.046	19.341		45.1394		0.42847		3.52	3.29	3.29	0.23	15340	3219	20.98	61	8	19	12			HYDROLASE (O-GLYCOSYL)
16GS	1999	1.90	C121	77.54	89.80	68.67	90.00	97.79	90.00	51.42	100.00	393	3589	0.110	12.023		19.6644		0.61141		1.91	1.91	1.91	0.00	34299	0	0.00	61	9	22	8	MES SO4		TRANSFERASE, APOENZYME, DETOXIFICATION
170L	1995	2.60	P41212	53.60	53.60	165.20	90.00	90.00	90.00	61.30		132	1325	0.100	11.041		53.3282		0.20704		2.66	2.66	2.66	0.00	7407	1	0.01	64	9	16	11	BME		HYDROLASE (O-GLYCOSYL)
171L	1995	2.50	P21212	29.30	129.30	48.90	90.00	90.00	90.00	50.67		162	1288	0.126	21.756		19.903		1.09310		2.11	2.11	2.23	0.12	5383	76	1.41	63	6	19	12			HYDROLASE (O-GLYCOSYL)
172L	1995	1.90	P212121	32.20	50.40	97.10	90.00	90.00	90.00	41.75		408	1360	0.300	2.637		15.1233		0.17437		1.90	1.90	1.90	0.00	10517	0	0.00	63	9	18	10	BME		HYDROLASE (O-GLYCOSYL)
175L	1995	2.10	C121	115.70	54.80	59.10	90.00	103.40	90.00	49.94		585	2667	0.219	4.818		24.25		0.19868		2.05	2.05	2.05	0.00	19401	0	0.00	64	9	15	12			HYDROLASE (O-GLYCOSYL)
177L	1995	2.50	P4222	72.60	72.60	82.20	90.00	90.00	90.00	57.83	290.00	121	1294	0.094	2.790		40.9591		0.06812		2.50	2.50	2.50	0.00	7773	0	0.00	65	6	17	12			HYDROLASE (O-GLYCOSYL)
178D	1994	2.50	P212121	24.67	40.49	65.14	90.00	90.00	90.00	43.99		376	564	0.667	11.759		33.088		0.35539		2.52	2.52	2.52	0.00	1962	1	0.05					8OG		B-DNA, DOUBLE HELIX, MODIFIED, MISMATCHED
178L	1995	2.71	P4212	118.90	118.90	39.00	90.00	90.00	90.00	66.87	290.00	111	1295	0.086	0.592		28.5325		0.02075		2.71	2.71	2.71	0.00	6584	0	0.00	64	9	17	10	CL		HYDROLASE (O-GLYCOSYL)
17GS	1998	1.90	C121	79.21	90.23	69.25	90.00	98.61	90.00	53.09	288.00	289	3566	0.081	3.322		18.7711		0.17697		1.90	1.90	1.90	0.00	31932	1	0.00	61	9	21	9	GTX MES		GLUTATHIONE TRANSFERASE, K54A MUTANT, DETOXIFICATION
180L	1996	1.75	P1211	52.30	57.70	57.60	90.00	104.40	90.00	45.47		532	2682	0.198	2.701		22.3637		0.12078		1.75	1.75	1.79	0.04	28840	508	1.76	65	9	16	10			COMPLEX (HYDROLASE/CELL WALL)
181L	1995	1.80	P3221	60.90	60.90	97.00	90.00	90.00	120.00	55.97		455	1441	0.316	2.733		16.7903		0.16277		1.71	1.71	2.20	0.49	14844	1038	6.99	65	9	15	11	BNZ CL HED		HYDROLASE (O-GLYCOSYL)
182D	1994	1.80	P41212	37.20	37.20	70.10	90.00	90.00	90.00	48.00	277.00	341	465	0.733	2.428		21.8194		0.11128		1.81	1.81	1.81	0.00	4775	0	0.00					NGM		RIGHT HANDED DNA, DOUBLE HELIX, COMPLEXED WITH DRUG
182L	1995	1.80	P3221	60.90	60.90	97.40	90.00	90.00	120.00	56.15		415	1436	0.289	0.000		12.6409		0.00000		1.76	1.76	1.76	0.00	17951	1	0.01	65	9	15	11	BZF CL HED		HYDROLASE (O-GLYCOSYL)
183L	1995	1.80	P3221	60.70	60.70	97.20	90.00	90.00	120.00	55.77		415	1424	0.291	0.647		14.1859		0.04561		1.99	1.99	1.94	0.05	13459	934	6.94	67	9	15	9	CL DEN HED		HYDROLASE (O-GLYCOSYL)
184D	1995	1.80	C222	22.52	59.37	24.35	90.00	90.00	90.00	23.92	279.00	362	190	1.905	7.059		13.0497		0.54093		1.82	2.26	2.04	0.44	1605	423	26.36					MG		U-DNA, QUADRUPLE HELIX, TETRAPLEX, LOOP
184L	1995	1.80	P3221	60.90	60.90	97.30	90.00	90.00	120.00	56.10		443	1434	0.309	2.375		16.4442		0.14443		1.76	1.76	1.76	0.00	17956	0	0.00	64	9	17	10	CL HED I4B		HYDROLASE (O-GLYCOSYL)
185L	1995	1.80	P3221	60.70	60.70	97.60	90.00	90.00	120.00	55.95		400	1442	0.277	0.570		14.8009		0.03851		1.76	1.76	1.76	0.00	16711	0	0.00	65	9	15	11	CL HED IND		HYDROLASE (O-GLYCOSYL)
186L	1995	1.80	P3221	60.90	60.90	97.00	90.00	90.00	120.00	55.97		450	1442	0.312	2.187		14.965		0.14614		1.75	1.75	1.75	0.00	19403	1	0.01	66	9	15	10	CL HED N4B		HYDROLASE (O-GLYCOSYL)
187L	1995	1.80	P3221	60.90	60.90	97.10	90.00	90.00	120.00	55.72		404	1433	0.282	0.000		13.0071		0.00000		1.76	1.76	1.76	0.00	17930	0	0.00	65	9	15	11	CL HED PXY		HYDROLASE (O-GLYCOSYL)
188L	1995	1.80	P3221	60.80	60.80	96.70	90.00	90.00	120.00	55.68		423	1438	0.294	3.409		12.3151		0.27681		1.79	1.79	1.79	0.00	14035	0	0.00	67	9	15	9	CL HED OXE		HYDROLASE (O-GLYCOSYL)
18GS	1999	1.90	C121	78.50	89.64	68.91	90.00	97.54	90.00	52.12	100.00	512	3907	0.131	6.983		12.334		0.56616		1.89	1.89	1.89	0.00	35928	0	0.00	62	9	19	10	GDN MES		GLUTATHIONE TRANSFERASE, DINITROBENZYL-GLUTATHIONE, DETOXIFICATION
190L	1995	2.00	P3221	60.60	60.60	95.80	90.00	90.00	120.00	55.06		469	1417	0.331	0.417		18.48		0.02256		2.00	1.95	1.90	0.10	14418	374	2.59	65	9	16	10	BME CL		HYDROLASE (0-GLYCOSYL)
1914	1998	2.53	P4322	69.02	69.02	90.44	90.00	90.00	90.00	34.00	100.00	439	1409	0.312	16.883		32.9743		0.51200		2.51	2.51	2.51	0.00	7811	1	0.01	36	30	13	21	BME PO4		ALU DOMAIN, RNA BINDING, SIGNAL RECOGNITION PARTICLE (SRP), TRANSLATION REGULATION
191D	1994	1.40	C2221	28.28	44.34	50.47	90.00	90.00	90.00	25.00	277.00	786	398	1.975	4.354		11.4094		0.38162		1.50	1.50	1.50	0.00	5031	1	0.02					NA		U-DNA, QUADRUPLE HELIX, PARALLEL-STRANDED TETRAPLEX, BASE INTERCALATED, MISMATCHED, DNA
191L	1995	1.95	P3221	61.00	61.00	97.20	90.00	90.00	120.00	56.59		413	1420	0.291	2.780		13.9802		0.19885		1.81	1.86	1.76	0.10	18083	454	2.51	64	9	17	10	CL HED		HYDROLASE (O-GLYCOSYL)
193L	1995	1.33	P43212	78.54	78.54	37.77	90.00	90.00	90.00	39.46		495	1156	0.428	0.738		12.1228		0.06088		1.33	1.33	1.44	0.11	24111	885	3.67	40	11	33	16	CL NA		HYDROLASE (O-GLYCOSYL)
194D	1995	2.30	P212121	25.70	40.50	67.00	90.00	90.00	90.00	48.18	258.00	313	556	0.563																				B-DNA, DOUBLE HELIX
194L	1995	1.40	P43212	78.65	78.65	37.76	90.00	90.00	90.00	39.62		511	1148	0.445	0.676		12.5531		0.05385		1.44	1.44	1.40	0.04	21542	1059	4.92	40	11	34	15	CL NA		HYDROLASE (O-GLYCOSYL)
195D	1995	2.30	P212121	25.49	40.87	67.02	90.00	90.00	90.00	43.77	258.00	353	604	0.584																		NT		B-DNA, DOUBLE HELIX, COMPLEXED WITH DRUG
195L	1996	1.90	P3221	61.00	61.00	96.70	90.00	90.00	120.00	55.77	298.00	368	1436	0.256	0.045		19.2792		0.00233		1.89	1.89	1.89	0.00	14620	1	0.01	67	9	14	10	BME CL		CAVITIES, CORE-PACKING, PROTEIN STABILITY, HYDROLASE (O- GLYCOSYL)
196D	1995	1.70	C121	62.23	24.32	40.83	90.00	126.78	90.00	28.41	93.00	471	524	0.899	5.611		14.5559		0.38548		1.70	1.70	1.70	0.00	4946	1	0.02					CA		B-DNA, DOUBLE HELIX
196L	1996	2.30	P3221	61.20	61.20	96.00	90.00	90.00	120.00	55.70	298.00	356	1406	0.253	1.597		17.2059		0.09282		2.05	2.12	2.05	0.07	13294	2249	16.92	66	9	15	10	BME CL		CAVITIES, CORE-PACKING, PROTEIN STABILITY, HYDROLASE (O- GLYCOSYL)
197L	1996	2.10	P3221	61.20	61.20	95.00	90.00	90.00	120.00	55.42	298.00	371	1383	0.268	4.957		20.7134		0.23931		1.90	1.90	1.95	0.05	15681	943	6.01	64	9	15	12	BME CL		CAVITIES, CORE-PACKING, PROTEIN STABILITY, HYDROLASE (O- GLYCOSYL)
19GS	1998	1.90	C121	77.74	89.98	68.84	90.00	97.54	90.00	52.06	100.00	355	3697	0.096	10.270		15.55		0.66045		1.89	1.89	1.89	0.00	35000	1	0.00	62	9	21	8	BSP GSH MES		GLUTATHIONE TRANSFERASE, LIGAND, BROMOSULFALEIN, DETOXIFICATION, TRANSFERASE
1A00	1998	2.00	P212121	84.10	112.00	63.80	90.00	90.00	90.00	47.00	295.00	300	4770	0.063	19.051		16.8985		1.12738		1.73	2.07	1.83	0.34	42853	10	0.02	78	0	10	12	HEM		OXYGEN TRANSPORT
1A01	1998	1.80	P1211	63.40	83.60	53.80	90.00	99.30	90.00	44.00	295.00	604	4738	0.127	2.459		15.2637		0.16110		1.78	1.78	1.78	0.00	49693	1	0.00	78	0	10	12	HEM		OXYGEN TRANSPORT
1A02	1998	2.70	P1211	64.66	85.46	83.37	90.00	112.03	90.00	68.00	100.00	336	3974	0.085	39.717		49.4007		0.80398		2.69	2.69	2.69	0.00	22079	1	0.00	29	31	16	24			TRANSCRIPTION FACTOR, NFAT, NF-AT, AP-1, FOS-JUN, QUATERNARY PROTEIN-DNA COMPLEX, TRANSCRIPTION SYNERGY, COMBINATORIAL GENE REGULATION, TRANSCRIPTION/DNA COMPLEX
1A04	1998	2.20	C121	156.31	38.53	106.89	90.00	131.91	90.00	51.03	93.00	428	3535	0.121	6.951		22.0373		0.31542		2.20	2.20	2.20	0.00	22871	0	0.00	53	14	16	17			SIGNAL TRANSDUCTION PROTEIN, RESPONSE REGULATORS, TWO- COMPONENT SYSTEMS
1A05	1998	2.00	P21212	56.54	114.24	130.89	90.00	90.00	90.00	57.00	100.00	271	5914	0.046	6.323		16.391		0.38576		2.02	2.02	2.02	0.00	44041	2	0.00	48	20	17	15	IPM MG		OXIDOREDUCTASE, DECARBOXYLATING DEHYDROGENASE, LEUCINE BIOSYNTHESIS
1A07	1998	2.20	P212121	52.50	67.20	74.50	90.00	90.00	90.00	43.00	295.00	1158	2282	0.507	6.102		29.3696		0.20777		2.20	2.20	2.20	0.00	11791	0	0.00	17	34	29	20	ACE DIP PTR		COMPLEX (TRANSFERASE/PEPTIDE)
1A08	1998	2.20	P212121	51.90	67.40	75.20	90.00	90.00	90.00	54.00	277.00	1060	2199	0.482	2.819		23.6358		0.11927		2.20	2.20	2.20	0.00	11558	0	0.00	18	31	31	20	ACE DIP FTY		COMPLEX (TRANSFERASE/PEPTIDE)
1A09	1998	2.00	P212121	51.90	66.00	74.10	90.00	90.00	90.00	54.00	295.00	2917	2733	1.067	6.687		22.4526		0.29783		2.00	2.00	2.00	0.00	17220	0	0.00	19	30	29	22	ACE DIP PTH		COMPLEX (TRANSFERASE/PEPTIDE)
1A0B	1998	2.06	P212121	30.56	34.93	110.78	90.00	90.00	90.00	41.00	277.00	584	1041	0.561	5.935		24.6641		0.24063		2.06	9.21	2.06	7.15	6792	5076	74.73	84	0	10	6	ZN		HISTIDINE KINASE, PHOSPHOTRANSFER, TWO-COMPONENT SYSTEM, FOUR-HELIX BUNDLE
1A0C	1998	2.50	P212121	85.66	153.73	158.47	90.00	90.00	90.00	48.00	278.00	414	15116	0.027	5.489		16.0218		0.34260		2.50	2.50	2.50	0.00	60986	0	0.00	48	12	19	21	CO		KETOLISOMERASE, XYLOSE METABOLISM, GLUCOSE-FRUCTOSE INTERCONVERSION, HYDRIDE TRANSFER, ALPHA-BETA BARREL, METALLOENZYME, THERMOPHILE
1A0D	1998	3.00	P212121	86.29	141.85	160.66	90.00	90.00	90.00	45.00	293.00	93	14220	0.007	6.236		22.4267		0.27806		3.00	3.00	3.00	0.00	35802	0	0.00	49	12	18	21	MN		KETOLISOMERASE, XYLOSE METABOLISM, GLUCOSE-FRUCTOSE INTERCONVERSION, HYDRIDE TRANSFER, ALPHA-BETA BARREL, METALLOENZYME, THERMOPHILE
1A0E	1998	2.70	C2221	161.79	121.87	98.86	90.00	90.00	90.00	50.00	293.00	68	7274	0.009	15.861		34.7765		0.45608		2.70	2.70	2.70	0.00	26119	0	0.00	49	11	18	22	CO		KETOLISOMERASE, XYLOSE METABOLISM, GLUCOSE-FRUCTOSE INTERCONVERSION, HYDRIDE TRANSFER, ALPHA-BETA BARREL, METALLOENZYME, THERMOPHILE
1A0F	1999	2.10	P212121	90.65	95.39	51.21	90.00	90.00	90.00	49.00	277.00	466	3444	0.135	4.297		22.1915		0.19363		2.02	2.02	2.02	0.00	25970	1	0.00	51	10	25	14	GTS		TRANSFERASE, GLUTAHIONE CONJUGATION, DETOXIFICATION,
1A0G	1998	2.00	P212121	77.34	91.76	88.69	90.00	90.00	90.00	49.40	293.00	246	4723	0.052	7.218		25.1935		0.28650		2.00	2.05	2.00	0.05	38938	694	1.78	29	30	21	20	PMP		TRANSFERASE, AMINOTRANSFERASE, PYRIDOXAL-5'-PHOSPHATE, D-AMINO ACID, D-ALANINE, ALPHA-KETOGLUTAMIC ACID
1A0H	1998	3.20	P41212	186.15	186.15	120.29	90.00	90.00	90.00	76.00	273.00	303	6901	0.044	11.094		37.2044		0.29819		3.14	3.14	3.14	0.00	31648	1	0.00	15	21	30	34	0G6 NAG		SERINE PROTEASE, COAGULATION, THROMBIN, PROTHROMBIN, MEIZOTHROMBIN, HYDROLASE-HYDROLASE INHIBITOR COMPLEX
1A0I	1998	2.60	P21212	64.70	85.20	79.10	90.00	90.00	90.00	54.98	100.00	324	2903	0.112	10.691		31.7647		0.33657		2.61	2.61	2.61	0.00	13758	0	0.00	24	33	20	23	ATP		LIGASE, DNA REPLICATION
1A0J	1999	1.70	P212121	65.91	83.11	154.79	90.00	90.00	90.00	44.00	295.00	1118	7106	0.157	1.380		15.925		0.08666		1.70	1.79	1.70	0.09	76153	1288	1.69	11	36	29	24	BEN CA SO4		SERINE PROTEINASE, TRYPSIN, HYDROLASE, SERINE PROTEASE
1A0M	1999	1.10	I4	44.40	44.40	23.50	90.00	90.00	90.00	24.00	286.00	352	284	1.239	0.094		10.7809		0.00872		1.26	1.26	1.31	0.05	9265	3260	35.19	44	0	34	22	NH2		ACETYLCHOLINE RECEPTOR ANTAGONIST, A-CONOTOXIN, CRYSTAL STRUCTURE, NEUROTOXIN
1A0O	1998	2.95	P1211	53.90	156.97	65.97	90.00	91.70	90.00	44.00	293.00	524	5969	0.088	11.928		29.8998		0.39893		2.95	2.95	2.95	0.00	20984	2	0.01	41	20	20	19	MN		BACTERIAL CHEMOTAXIS, SIGNAL TRANSDUCTION, TWO-COMPONENT SYSTEM, HISTIDINE KINASE, RESPONSE REGULATOR
1A0P	1998	2.50	P65	102.95	102.95	55.90	90.00	90.00	120.00	52.08	100.00	400	2310	0.173	20.267		36.6962		0.55229		2.50	2.50	2.50	0.00	11668	4	0.03	60	6	17	17			XERD, RECOMBINASE, DNA BINDING, DNA RECOMBINATION
1A0R	1998	2.80	P212121	76.09	87.91	98.74	90.00	90.00	90.00	45.00	100.00	302	4696	0.064	16.576		28.4944		0.58173		2.80	2.80	3.04	0.24	15774	1240	7.86	25	31	24	20	ACE FAR		PHOSDUCIN, TRANSDUCIN, BETA-GAMMA, SIGNAL TRANSDUCTION, REGULATION, PHOSPHORYLATION, G PROTEINS, THIOREDOXIN, VISION, MEKA, COMPLEX (TRANSDUCER/TRANSDUCTION), POST- TRANSLATIONAL MODIFICATION, FARNESYL, FARNESYLATION
1A0S	1998	2.40	P32	112.10	112.10	147.00	90.00	90.00	120.00	68.00	287.00	311	9939	0.031														7	56	22	15	CA	ScrY sucrose-specific porin	OUTER MEMBRANE PROTEIN, PORIN
1A0T	1998	2.40	P32	111.80	111.80	147.80	90.00	90.00	120.00	68.00	287.00	327	10077	0.032	0.691		19.966		0.03461		2.36	2.30	2.30	0.06	72862	979	1.34	7	56	21	16	CA SUC	ScrY sucrose-specific porin	OUTER MEMBRANE PROTEIN, PORIN
1A0U	1998	2.14	P21212	97.20	99.30	65.90	90.00	90.00	90.00	50.00	295.00	248	4751	0.052	10.547		19.7882		0.53299		2.10	2.10	2.10	0.00	35612	1	0.00	76	0	11	13	HEM		OXYGEN TRANSPORT
1A0Z	1998	2.00	P212121	83.90	112.00	63.70	90.00	90.00	90.00	47.00	295.00	297	4776	0.062	2.245		14.6759		0.15297		1.98	1.98	1.98	0.00	40275	1	0.00	78	0	10	12	HEM		OXYGEN TRANSPORT
1A17	1998	2.45	I422	90.06	90.06	104.45	90.00	90.00	90.00	58.00	100.00	829	1369	0.606	0.740		27.0958		0.02731		2.50	2.50	2.50	0.00	7551	0	0.00	77	0	11	12	SO4		HYDROLASE, PHOSPHATASE, PROTEIN-PROTEIN INTERACTIONS, TPR, SUPER- HELIX
1A18	1998	2.40	C2221	80.02	97.15	49.85	90.00	90.00	90.00	45.60	298.00	166	1073	0.155	10.246		28.8396		0.35528		2.38	2.38	2.38	0.00	7640	1	0.01	12	58	17	13	NPH		FATTY ACID BINDING PROTEIN, TRANSPORT, PHOSPHORYLATION
1A19	1998	2.76	I41	104.18	104.18	36.00	90.00	90.00	90.00	49.00	293.00	252	1438	0.175	2.068		60.2157		0.03434		2.80	2.80	2.80	0.00	4796	9	0.19	46	18	24	12			BARSTAR, C82A, DIMER, UNCOMPLEXED, RIBONUCLEASE INHIBITOR
1A1A	1998	2.00	P212121	51.40	65.40	74.60	90.00	90.00	90.00	52.00	103.00	2222	2734	0.813	10.301		29.3096		0.35145		1.90	1.90	1.90	0.00	18316	1	0.01	19	29	31	21	ACE DIP PTH		COMPLEX (TRANSFERASE-PEPTIDE), COMPLEX (TRANSFERASE-PEPTIDE) COMPLEX
1A1B	1998	2.20	P212121	52.50	67.10	74.50	90.00	90.00	90.00	54.00	287.00	872	2158	0.404	1.154		17.9444		0.06431		2.13	2.18	2.13	0.05	11382	93	0.82	18	28	31	23	ACE DIP PTR		COMPLEX (TRANSFERASE/PEPTIDE)
1A1C	1998	2.40	P212121	51.70	66.90	75.60	90.00	90.00	90.00	54.00	295.00	1168	2242	0.521	5.364		26.4571		0.20274		2.40	2.40	2.40	0.00	9860	1	0.01	18	29	31	22	ACE DIX PTR		COMPLEX (TRANSFERASE/PEPTIDE)
1A1E	1998	2.20	P212121	51.60	67.20	75.20	90.00	90.00	90.00	54.00	295.00	1312	2245	0.584	8.613		33.5321		0.25686		2.00	2.00	2.00	0.00	15618	2	0.01	17	29	32	22	ACE DIY PTR		COMPLEX (TRANSFERASE/PEPTIDE)
1A21	1998	2.35	P1	42.54	49.01	65.01	96.06	99.11	91.14	54.00	100.00	1148	3406	0.337	29.042		30.1977		0.96173		2.35	2.35	2.35	0.00	20401	0	0.00	8	48	16	28			BLOOD COAGULATION FACTOR, FVIIA ACTIVATION, CYTOKINE RECEPTOR SUPERFAMILY, EXTRACELLULAR DOMAIN, GLYCOPROTEIN
1A22	1998	2.60	P43212	67.70	67.70	228.00	90.00	90.00	90.00	53.22	287.00	525	3113	0.169	10.331		35.5504		0.29060		2.59	2.59	2.59	0.00	14481	1	0.01	35	25	17	23			COMPLEX (HORMONE/RECEPTOR), PITUITARY, HORMONE
1A25	1998	2.70	P43212	77.80	77.80	140.83	90.00	90.00	90.00	64.00	133.00	152	2239	0.068	10.992		32.508		0.33813		2.70	2.70	2.70	0.00	12233	0	0.00	9	46	20	25	CA PSE		CALCIUM++/PHOSPHOLIPID BINDING PROTEIN, CALCIUM-BINDING PROTEIN
1A26	1998	2.25	P212121	59.04	64.44	96.72	90.00	90.00	90.00	47.00	293.00	279	2886	0.097	6.641		28.3849		0.23396		2.25	2.25	2.25	0.00	16703	0	0.00	39	24	18	19	CNA		TRANSFERASE, GLYCOSYLTRANSFERASE, NAD(+) ADP- RIBOSYLTRANSFERASE
1A27	1998	1.90	C121	111.38	48.54	60.77	90.00	115.13	90.00	42.00	130.00	163	2406	0.068	3.036		21.4617		0.14146		1.90	1.90	1.90	0.00	16053	2	0.01	52	15	18	15	EST NAP		DEHYDROGENASE, 17-BETA-HYDROXYSTEROID, MUTANT, ESTRADIOL, NADP
1A28	1998	1.80	P1211	58.12	64.44	69.95	90.00	95.74	90.00	45.70	100.00	626	4262	0.147	11.623		24.1511		0.48126		1.80	1.80	1.80	0.00	42976	3	0.01	69	5	12	14	STR		PROGESTERONE RECEPTOR, STEROID RECEPTOR, NUCLEAR RECEPTOR, TRANSCRIPTION REGULATION
1A29	1998	2.74	P3221	40.75	40.75	177.57	90.00	90.00	120.00	52.00	293.00	168	1146	0.147	2.744		44.316		0.06192		2.74	2.74	2.74	0.00	4768	2	0.04	59	4	19	18	CA TFP		CALCIUM-BINDING PROTEIN
1A2A	1999	2.80	P1211	108.95	85.23	71.05	90.00	109.66	90.00	49.00	291.00	230	7692	0.030	24.101		38.4507		0.62680		2.83	2.61	2.61	0.22	22749	587	2.58	43	7	27	23	CL		PRESYNAPTIC NEUROTOXIN, PHOSPHOLIPASE A2, HYDROLASE, LIPID DEGRADATION
1A2B	1998	2.40	P21212	62.02	74.78	50.52	90.00	90.00	90.00	56.00	283.00	178	1488	0.120	20.538		31.5474		0.65102		2.40	2.40	2.46	0.06	8437	115	1.36	39	25	20	16	GSP MG		SMALL G-PROTEIN, SIGNAL TRANSDUCTION, GTPASE, RAS SUPERFAMILY, ONCOGENE PROTEIN
1A2D	1998	2.40	P212121	80.08	96.25	49.80	90.00	90.00	90.00	64.40	298.00	253	2100	0.120	14.840		27.2714		0.54416		2.91	3.11	2.60	0.51	8894	1136	12.77	12	58	18	12	CL PYX		FATTY ACID BINDING PROTEIN, TRANSPORT, PHOSPHORYLATION
1A2E	1999	1.63	C121	42.89	29.98	46.57	90.00	95.98	90.00	56.00	100.00	519	499	1.040		7.998		9.15329		0.87378												CPT		ANTITUMOR DRUG, CIS-DDP, INTERSTRAND CROSS-LINK, DNA
1A2F	1998	2.10	P212121	103.80	73.50	44.90	90.00	90.00	90.00	61.00	290.00	0	3016	0.000	16.634		19.7902		0.84052		1.91	1.91	2.14	0.23	21478	862	4.01	51	8	21	20	HEM		OXIDOREDUCTASE, PEROXIDASE
1A2G	1998	2.10	P212121	104.60	74.00	45.10	90.00	90.00	90.00	61.00	290.00	0	3016	0.000	18.387		20.2654		0.90731		2.00	2.00	2.48	0.48	20674	2284	11.05	51	8	21	20	HEM		OXIDOREDUCTASE, PEROXIDASE
1A2J	1998	2.00	P1211	38.52	51.38	42.50	90.00	103.08	90.00	37.00	289.00	258	1543	0.167	13.604		24.9499		0.54525		2.48	2.31	2.70	0.39	10752	5038	46.86	53	11	20	16			OXIDOREDUCTASE, PROTEIN DISULFIDE ISOMERASE, PROTEIN FOLDING, REDOX PROTEIN, REDOX-ACTIVE CENTER
1A2M	1998	2.70	P21212	89.38	83.80	58.90	90.00	90.00	90.00	49.00	289.00	210	2780	0.076	23.212		41.7254		0.55630		3.76	3.76	5.31	1.55	10853	7578	69.82	51	11	22	16			OXIDOREDUCTASE, PROTEIN DISULFIDE ISOMERASE, PROTEIN FOLDING, REDOX PROTEIN, REDOX-ACTIVE CENTER
1A2O	1998	2.40	C121	163.83	100.46	53.12	90.00	98.63	90.00	57.17	100.00	602	5615	0.107	16.149		27.5556		0.58605		2.20	2.20	2.20	0.00	41964	1	0.00	38	22	20	20			BACTERIAL CHEMOTAXIS, ADAPTATION, SERINE HYDROLASE
1A2P	1998	1.50	P32	58.97	58.97	81.58	90.00	90.00	120.00	45.00	287.00	1602	3042	0.527	3.515		11.7144		0.30006		1.50	1.50	1.50	0.00	48118	0	0.00	23	23	25	29	ZN		RIBONUCLEASE, MICROBIAL RIBONUCLEASE, ALPHA/BETA PROTEIN
1A2W	1998	2.10	P32	57.00	57.00	81.41	90.00	90.00	120.00	61.00	293.00	579	2001	0.289	1.427	1.105	17.8445	19.1908	0.07997	0.05758	2.10	2.10	2.10	0.00	16591	0	0.00	23	35	23	19	CL SO4		ENDONUCLEASE, RIBONUCLEASE, DOMAIN SWAPPING, HYDROLASE, PROTEIN-PROTEIN INTERACTION
1A2X	1998	2.30	P3221	46.90	46.90	152.30	90.00	90.00	120.00	35.00	100.00	272	1593	0.171	11.065		31.7852		0.34812		0.00	-9519679670000000000280682723016704.00	0.00	9519679670000000064456977413046272.00				63	6	15	16	CA		TROPONIN, MUSCLE CONTRACTION REGULATION, COMPLEX (SKELETAL MUSCLE/MUSCLE PROTEIN)
1A2Z	1998	1.73	P21212	91.64	147.01	71.55	90.00	90.00	90.00	50.00	100.00	851	7666	0.111	8.850		14.4588		0.61208		1.70	1.70	1.70	0.00	104008	1	0.00	34	25	18	23	SO4		PEPTIDASE, N-PYROGLUTAMATE HYDROLYSIS
1A30	1998	2.00	P21212	58.47	86.44	45.81	90.00	90.00	90.00	42.50	95.00	338	1752	0.193	8.864		21.0922		0.42025		2.00	2.00	2.00	0.00	14377	0	0.00	4	54	22	20			ASPARTIC PROTEASE, HIV PROTEASE, HYDROLASE-HYDROLASE INHIBITOR COMPLEX
1A32	1998	2.10	P212121	33.02	33.75	75.67	90.00	90.00	90.00	38.00	100.00	676	775	0.872	1.805		25.9506		0.06956		1.98	1.98	1.98	0.00	6149	0	0.00	76	0	7	17			MULTIWAVELENGTH ANOMALOUS DIFFRACTION, PROTEIN-RNA, RIBOSOMAL PROTEIN INTERACTIONS, RIBOSOME, RNA-BINDING, X- RAY CRYSTALLOGRAPHY
1A33	1998	2.15	P41212	57.90	57.90	140.13	90.00	90.00	90.00	54.10	95.00	689	1572	0.438	3.918		9.82424		0.39881		2.15	2.15	2.15	0.00	13375	1	0.01	13	33	29	25			ISOMERASE, PEPTIDYL-PROLYL CIS-TRANS, PEPTIDYLPROLYL ISOMERASE
1A34	1998	1.81	I222	174.27	191.77	202.50	90.00	90.00	90.00	25.00	290.00	0	3474	0.000	1.311		12.9293		0.10140		1.82	1.82	1.82	0.00	271689	0	0.00	7	39	19	35	SO4 U		WATER STRUCTURE, RNA, VIRUS ASSEMBLY, MACROMOLECULAR INTERACTIONS, SATELLITE TOBACCO MOSAIC VIRUS, ICOSAHEDRAL VIRUS, VIRUS-RNA COMPLEX
1A37	1999	3.60	P65	94.73	94.73	250.87	90.00	90.00	120.00	84.65	100.00	0	3194	0.000	81.837		73.063		1.12009		3.30	3.30	3.58	0.28	18704	1444	7.72	80	0	5	15	PSE		SIGNAL TRANSDUCTION, COMPLEX (SIGNAL TRANSDUCTION-PEPTIDE), COMPLEX (SIGNAL TRANSDUCTION-PEPTIDE) COMPLEX
1A38	1999	3.35	P65	95.52	95.52	235.36	90.00	90.00	120.00	82.08	100.00	4	3554	0.001	31.999		57.2887		0.55856		3.10	3.10	3.10	0.00	20975	1	0.00	80	0	9	11			SIGNAL TRANSDUCTION, COMPLEX (SIGNAL TRANSDUCTION/PEPTIDE)
1A39	1999	2.20	P212121	50.96	81.40	94.77	90.00	90.00	90.00	44.00	120.00	471	3479	0.135	5.263		13.4944		0.39001		2.20	2.20	2.20	0.00	18592	0	0.00	15	33	27	25	NAG PCA		ENDOGLUCANASE, HYDROLASE, CELLULASE, CELLULOSE DEGRADATION, GLYCOSIDE HYDROLASE FAMILY 7, GLYCOSYLATED PROTEIN
1A3A	1998	1.80	P1211	53.57	66.01	73.86	90.00	99.76	90.00	36.40	120.00	1265	5041	0.251	3.659		15.1893		0.24089		1.80	1.80	1.80	0.00	45271	0	0.00	45	21	16	18			PHOSPHOENOLPYRUVATE DEPENDENT PHOSPHOTRANSFERASE SYSTEM, IIA ENZYMES, HISTIDINE PHOSPHORYLATION, PHOSPHOTRANSFERASE
1A3C	1998	1.60	C121	76.70	57.70	55.00	90.00	129.00	90.00	40.00	100.00	651	1642	0.396	4.159		9.9186		0.41931		7.16	3.20	7.16	3.96	24217	23596	97.44	32	34	12	22	SM SO4		TRANSCRIPTION REGULATION, ATTENUATION PROTEIN, RNA-BINDING PROTEIN, PYRIMIDINE BIOSYNTHESIS, TRANSFERASE, PRTASE, PHOSPHORIBOSYLTRANSFERASE, BIFUNCTIONAL ENZYME
1A3F	1998	2.65	P212121	67.22	73.48	87.52	90.00	90.00	90.00	53.40	287.00	210	2784	0.075	4.856		21.3173		0.22780		2.68	2.48	2.40	0.28	18617	6468	34.74	48	8	24	20			PHOSPHOLIPASE, TRIMER, CALCIUM BINDING, ACTIVATOR SITE, CARBOXYLIC ESTER HYDROLASE
1A3H	1999	1.57	P212121	54.71	69.57	77.04	90.00	90.00	90.00	44.00	100.00	1018	2818	0.361	11.530		11.3544		1.01547		1.64	1.60	1.60	0.04	32949	117	0.36	40	19	23	18			HYDROLASE, CELLULOSE DEGRADATION, ENDOGLUCANASE, GLYCOSIDE HYDROLASE FAMILY 5
1A3I	1998	1.97	P212121	26.82	26.29	20.18	90.00	90.00	90.00	36.82	259.00	378	171	2.211	6.543		13.4694		0.48577		1.97	1.97	6.24	4.27	1136	734	64.61	0	0	0	100	ACY		COLLAGEN, EXTRACELLULAR MATRIX
1A3J	1998	1.60	P212121	27.01	26.42	20.42	90.00	90.00	90.00	38.31	293.00	294	166	1.771	8.941		13.8462		0.64574		1.60	1.60	1.69	0.09	1836	29	1.58	0	0	0	100			COLLAGEN, EXTRACELLULAR MATRIX
1A3L	1999	1.95	C121	182.90	40.50	67.70	90.00	109.00	90.00	52.00	97.00	613	3635	0.169	1.615	1.681	12.0259	12.2353	0.13429	0.13739	1.95	1.95	1.95	0.00	32813	0	0.00	8	52	18	22	CFC		DIELS-ALDER, DISFAVORED REACTION, CATALYTIC ANTIBODY, IMMUNOGLOBULIN
1A3N	1998	1.80	P1211	62.65	82.43	53.53	90.00	99.61	90.00	43.94	120.00	900	4997	0.180	7.844		11.9538		0.65619		1.80	1.80	1.80	0.00	47376	1	0.00	79	0	10	11	HEM		OXYGEN TRANSPORT, HEME, RESPIRATORY PROTEIN, ERYTHROCYTE
1A3O	1998	1.80	P1211	62.44	81.16	53.32	90.00	99.65	90.00	42.69	120.00	896	4956	0.181	8.882		16.5968		0.53516		1.78	1.78	1.78	0.00	47408	0	0.00	79	0	10	11	HEM		OXYGEN TRANSPORT, HEME, RESPIRATORY PROTEIN, ERYTHROCYTE
1A3R	1998	2.10	P212121	71.79	76.32	92.32	90.00	90.00	90.00	52.90	293.00	434	3669	0.118	3.246		21.2463		0.15278		2.10	2.10	2.10	0.00	28516	0	0.00	8	51	19	22	NH2		IMMUNOGLOBULIN, ANTIBODY, RHINOVIRUS, NEUTRALIZATION, CONTINUOUS EPITOPE, COMPLEX (IMMUNOGLOBULIN/VIRAL PEPTIDE), VIRAL PROTEIN/IMMUNE SYSTEM COMPLEX
1A3S	1998	2.80	P43	73.90	73.90	42.90	90.00	90.00	90.00	61.80	298.00	114	1268	0.090	20.001		40.5157		0.49366		2.80	2.80	2.80	0.00	5605	0	0.00	34	16	28	22			SUMO CONJUGATING ENZYME, UBIQUITIN CONJUGATING ENZYME
1A3Y	1999	2.25	P212121	42.36	88.73	93.19	90.00	90.00	90.00	46.00	100.00	2006	3385	0.593	8.207		24.0772		0.34086		2.07	2.07	2.07	0.00	21750	1	0.00	13	48	23	16			LIPOCALIN, OLFACTION
1A3Z	1998	1.90	P1211	32.45	60.59	38.08	90.00	108.02	90.00	44.00	293.00	354	1219	0.290	12.781		15.3871		0.83063		1.84	1.84	1.84	0.00	10076	0	0.00	7	41	22	30	CU1		CUPREDOXIN, METALLOPROTEIN, REDOX POTENTIAL, ACIDOPHILIC, ELECTRON TRANSPORT
1A40	1999	1.70	P212121	41.41	62.76	122.73	90.00	90.00	90.00	46.65	100.00	1486	2862	0.519	4.710		11.4541		0.41121		1.70	1.70	1.70	0.00	33200	0	0.00	39	23	19	19	PO4		PHOSPHATE-BINDING PROTEIN, MUTAGENESIS, CHARGE COMPLEMENTARY, KINETICS
1A43	1999	2.60	I41	60.41	60.41	60.43	90.00	90.00	90.00	56.86	300.00	183	600	0.305	17.672		60.9103		0.29013		2.60	2.60	11.65	9.05	3102	2583	83.27	67	0	12	21			CAPSID, ASSEMBLY PROTEIN, HIV-1, VIRAL PROTEIN
1A45	1998	2.30	C2221	35.10	46.20	186.20	90.00	90.00	90.00	32.00	300.00	1209	1688	0.716	5.678		8.34442		0.68045		2.13	2.31	2.13	0.18	6903	293	4.24	6	40	28	26			EYE LENS PROTEIN
1A46	1998	2.12	C121	71.30	73.09	73.82	90.00	101.12	90.00	51.00	298.00	228	2503	0.091														15	33	24	28	00K NA TYS		COMPLEX (SERINE PROTEASE-INHIBITOR), HYDROLASE-HYDROLASE INHIBITOR COMPLEX
1A48	1999	1.90	P212121	62.60	63.70	81.20	90.00	90.00	90.00	45.00	293.00	519	2721	0.191	4.644		16.568		0.28030		1.91	1.91	1.91	0.00	24879	2	0.01	34	24	20	22	ACE SO4		ATP BINDING PROTEIN, CRYSTAL STRUCTURE, PHOSPHORIBOSYLAMINOIMIDAZOLESUCCINOCARBOXAMIDE (SAICAR) SYNTHASE, PURINE BIOSYNTHESIS
1A4E	1999	2.40	P6122	184.17	184.17	304.98	90.00	90.00	120.00	60.00	293.00	260	16879	0.015	4.906		29.1928		0.16806		2.35	2.35	2.35	0.00	123132	4	0.00	32	19	26	23	AZI HEM SO4		OXIDOREDUCTASE, CATALASE, PEROXIDASE
1A4H	1998	2.50	P4322	74.12	74.12	111.35	90.00	90.00	90.00	62.00	110.00	668	1892	0.353	8.207		30.832		0.26618		2.51	2.51	7.93	5.42	10263	7102	69.20	40	22	16	22	GDM		CHAPERONE, ATP-BINDING, HEAT SHOCK
1A4I	1999	1.50	P212121	67.52	135.84	61.40	90.00	90.00	90.00	44.00	100.00	601	4899	0.123	2.395		13.9188		0.17207		1.50	1.50	1.50	0.00	75524	2	0.00	42	17	20	21	NDP		THF, BIFUNCTIONAL, DEHYDROGENASE, CYCLOHYDROLASE, FOLATE, OXIDOREDUCTASE
1A4J	1998	2.10	C121	158.90	49.33	145.00	90.00	108.74	90.00	51.30	100.00	368	6890	0.053	14.717		29.0661		0.50633		2.10	2.21	2.10	0.11	61908	2991	4.83	6	48	21	25			IMMUNOGLOBULIN, ANTIBODY, CATALYTIC ANTIBODY, DIELS ALDER, GERMLINE
1A4K	1998	2.40	P212121	69.32	96.82	172.73	90.00	90.00	90.00	52.00	100.00	581	6921	0.084	8.657		32.5147		0.26625		2.40	2.40	2.40	0.00	45309	1	0.00	7	50	21	22	CD FRA		IMMUNOGLOBULIN, ANTIBODY, CATALYTIC ANTIBODY, DIELS ALDER, GERMLINE
1A4L	1998	2.60	P1211	88.93	93.36	101.95	90.00	102.94	90.00	58.00	100.00	870	11473	0.076	7.483		15.8937		0.47082		2.60	2.60	2.60	0.00	46062	3	0.01	53	15	18	14	DCF ZN		HYDROLASE, ADENOSINE DEAMINASE, PENTOSTATIN, DEOXYCOFORMYCIN
1A4M	1998	1.95	P1211	88.69	93.64	102.18	90.00	102.84	90.00	58.00	100.00	1768	12313	0.144	6.206		16.2799		0.38121		1.95	1.95	2.06	0.11	77948	2181	2.80	52	14	18	16	PRH ZN		HYDROLASE, ADENOSINE DEAMINASE, PURINE RIBOSIDE
1A4O	1999	2.80	P65	94.90	94.90	236.70	90.00	90.00	120.00	55.58	100.00	159	6360	0.025	15.939		36.2988		0.43911		2.80	2.80	2.80	0.00	28360	0	0.00	79	0	9	12			SIGNAL TRANSDUCTION
1A4R	1999	2.50	P41212	98.65	98.65	104.16	90.00	90.00	90.00	51.00	100.00	182	3087	0.059	9.179		47.8457		0.19185		2.50	2.50	2.50	0.00	18210	0	0.00	38	22	18	22	GDP GNH MG		HYDROLASE, GTPASE, SIGNAL TRANSDUCTION
1A4S	1998	2.10	P1	84.17	86.22	88.33	105.20	115.13	100.02	41.00	100.00	574	15925	0.036	6.606		11.2991		0.58465		2.10	2.10	2.10	0.00	90475	149	0.16	42	20	16	22			OXIDOREDUCTASE, ALDEHYDE OXIDATION
1A4W	1998	1.80	C121	71.47	72.00	73.39	90.00	101.13	90.00	51.00	298.00	247	2439	0.101														16	31	25	28	NA QWE TYS		SERINE PROTEASE-INHIBITOR, BLOOD COAGULATION, HYDROLASE-HYDROLASE INHIBITOR COMPLEX
1A4X	1998	2.30	H32	100.58	100.58	275.15	90.00	90.00	120.00	58.00	120.00	0	2908	0.000	10.830		28.0958		0.38547		10.29	10.29	10.29	0.00	23799	23619	99.24	31	33	16	20	SO4		TRANSCRIPTION REGULATION, ATTENUATION PROTEIN, RNA-BINDING PROTEIN, PYRIMIDINE BIOSYNTHESIS, TRANSFERASE, PRTASE, PHOSPHORIBOSYLTRANSFERASE, BIFUNCTIONAL ENZYME
1A4Z	1998	2.75	P212121	122.60	198.40	91.60	90.00	90.00	90.00	49.00	113.00	174	15464	0.011	7.990		21.9543		0.36394		2.75	2.75	2.75	0.00	50110	1	0.00	39	22	19	20	NAD SM		OXIDOREDUCTASE, ALCOHOL METABOLISM, ALDEHYDE OXIDATION, ALPHA/BETA DOMAIN, DEHYDROGENASE
1A52	1998	2.80	H32	147.00	147.00	168.90	90.00	90.00	120.00	58.65	110.00	382	3901	0.098	30.567		51.56		0.59284		2.80	2.80	2.80	0.00	16454	2	0.01	68	4	17	11	AU EST		RECEPTOR, ESTROGEN, LIGAND, TRANSCRIPTION REGULATION
1A53	1999	2.00	P212121	57.90	73.80	104.20	90.00	90.00	90.00	68.50	277.00	392	2264	0.173	6.715		24.9704		0.26892		2.02	2.02	2.02	0.00	27987	0	0.00	41	17	17	25	IGP		SYNTHASE, THERMOSTABLE, TIM-BARREL
1A5A	1998	1.90	C121	183.50	59.40	67.30	90.00	94.60	90.00	48.00	95.00	899	5289	0.170	17.391		19.5646		0.88890		1.90	1.90	1.90	0.00	48728	0	0.00	50	18	18	14	K PLP		CARBON-OXYGEN LYASE, MUTATION AT POSITION 60 (ASP --> ASN) IN THE A- SUBUNIT, LYASE
1A5B	1998	2.00	C121	182.60	59.70	67.40	90.00	94.60	90.00	48.00	95.00	588	5203	0.113	13.492		21.8786		0.61668		2.00	2.00	2.00	0.00	44729	0	0.00	49	18	18	15	IGP K PLP		CARBON-OXYGEN LYASE, MUTATION AT POSITION 60 (ASP --> ASN) IN THE A- SUBUNIT, TRUE SUBSTRATE INDOLE-3-GLYCEROL PHOSPHATE IN THE A- SUBUNIT, LYASE
1A5D	1998	2.30	P1211	37.76	43.71	107.44	90.00	108.54	90.00	38.05	300.00	871	3230	0.270	5.336		10.3556		0.51528		2.30	2.30	2.30	0.00	12942	0	0.00	10	47	21	22			EYE LENS PROTEIN
1A5F	1999	2.80	P212121	44.46	83.79	132.45	90.00	90.00	90.00	53.00	293.00	364	3264	0.112	20.366		21.4118		0.95116		2.88	2.88	2.81	0.07	10007	58	0.58	4	46	22	28			IMMUNOGLOBULIN, FAB, ANTIBODY, ANTI-E-SELECTIN
1A5K	1998	2.20	I213	170.80	170.80	170.80	90.00	90.00	90.00	49.00	298.00	74	5964	0.012	0.000		12.4383		0.00000		2.20	2.20	2.20	0.00	37380	39	0.10	29	25	26	20			HYDROLASE (UREA AMIDO), MUTANT, NICKEL METALLOENZYME, HYDROLASE
1A5L	1998	2.20	I213	170.80	170.80	170.80	90.00	90.00	90.00	49.00	298.00	78	5731	0.014	0.000		12.0621		0.00000		2.20	2.20	2.20	0.00	37711	1	0.00	28	26	26	20			HYDROLASE (UREA AMIDO), MUTANT, NICKEL METALLOENZYME, HYDROLASE
1A5M	1998	2.00	I213	170.80	170.80	170.80	90.00	90.00	90.00	49.00	298.00	72	5959	0.012	0.000		12.0199		0.00000		2.00	2.00	2.00	0.00	48061	1	0.00	30	25	26	19			HYDROLASE (UREA AMIDO), MUTANT, NICKEL METALLOENZYME, HYDROLASE
1A5N	1998	2.40	I213	170.80	170.80	170.80	90.00	90.00	90.00	49.00	298.00	68	5846	0.012	0.000		15.5354		0.00000		2.40	2.40	2.40	0.00	31345	6	0.02	29	25	25	21	FMT NI		HYDROLASE (UREA AMIDO), MUTANT, NICKEL METALLOENZYME, HYDROLASE
1A5O	1998	2.50	I213	170.80	170.80	170.80	90.00	90.00	90.00	49.00	298.00	87	5963	0.015	0.000		16.2159		0.00000		2.50	2.50	2.50	0.00	27650	22	0.08	30	25	26	19	FMT NI		HYDROLASE (UREA AMIDO), MUTANT, NICKEL METALLOENZYME, HYDROLASE
1A5P	1998	1.60	P3221	64.60	64.60	65.20	90.00	90.00	120.00	57.25	298.00	535	1074	0.498	0.439		13.5039		0.03251		1.60	1.60	1.60	0.00	20432	1	0.00	21	35	25	19	SO4		HYDROLASE (NUCLEIC ACID, RNA)
1A5Q	1998	2.30	P3221	65.00	65.00	65.10	90.00	90.00	120.00	57.60	298.00	451	1066	0.423	8.854		26.2682		0.33706		2.30	2.30	2.30	0.00	7087	0	0.00	21	35	25	19	SO4		HYDROLASE (NUCLEIC ACID, RNA)
1A5S	1999	2.30	C121	182.70	60.80	67.50	90.00	94.60	90.00	48.00	277.00	414	5032	0.082	14.827		17.9232		0.82725		2.29	2.29	2.29	0.00	31198	2	0.01	48	19	18	15	FIP NA PLP SER		LYASE, CARBON-OXYGEN LYASE, TRYPTOPHAN BIOSYNTHESIS, PYRIDOXAL PHOSPHATE, COMPLEX (LYASE-INHIBITOR), COMPLEX (LYASE-INHIBITOR) COMPLEX
1A5V	1998	1.90	P43212	66.44	66.44	81.07	90.00	90.00	90.00	38.00	295.00	715	1320	0.542	1.991		17.6193		0.11300		1.90	1.90	1.90	0.00	13461	0	0.00	47	18	14	21	MN Y3		HYDROLASE, ENDONUCLEASE, HIV-1 INTEGRASE INHIBITOR
1A5W	1998	2.00	P43212	66.71	66.71	81.02	90.00	90.00	90.00	38.00	295.00	622	1279	0.486	0.816		20.2074		0.04038		2.00	2.00	2.00	0.00	12641	0	0.00	46	18	16	20	Y3		HYDROLASE, ENDONUCLEASE, HIV-1 INTEGRASE INHIBITOR
1A5X	1998	1.90	P43212	66.44	66.44	81.28	90.00	90.00	90.00	38.00	295.00	685	1316	0.521	1.063		18.3231		0.05801		1.90	1.90	1.90	0.00	14890	5	0.03	47	18	14	21	Y3		HYDROLASE, ENDONUCLEASE, HIV-1 INTEGRASE INHIBITOR
1A61	1998	2.20	C121	70.85	72.41	72.97	90.00	101.00	90.00	51.00	298.00	215	2512	0.086														16	32	24	28	00N NA TYS		COMPLEX (SERINE PROTEASE-INHIBITOR), HYDROLASE-HYDROLASE INHIBITOR COMPLEX
1A65	1999	2.23	P212121	45.39	85.72	143.07	90.00	90.00	90.00	51.74	273.00	438	4168	0.105	6.313		17.8628		0.35342		2.23	2.23	2.23	0.00	27750	1	0.00	12	38	24	26	CU NAG O PYE		LACCASE, BLUE MULTI-COPPER OXIDASE, TYPE-2 COPPER DEPLETED, OXIDOREDUCTASE, GLYCOPROTEIN
1A6A	1998	2.75	P3212	78.45	78.45	159.10	90.00	90.00	120.00	52.00	100.00	108	3158	0.034	8.745		46.2719		0.18899		2.60	2.60	2.60	0.00	16963	0	0.00	16	42	20	22	NAG		MHC GLYCOPROTEIN, COMPLEX (TRANSMEMBRANE-GLYCOPROTEIN), COMPLEX (TRANSMEMBRANE-GLYCOPROTEIN) COMPLEX
1A6C	1998	3.50	C121	407.06	399.68	285.97	90.00	129.10	90.00	99.31	300.00	0	4016	0.000	10.239		30.1164		0.33998		2.99	2.99	2.99	0.00	92395	0	0.00	9	39	23	29			TRSV, NEPOVIRUS, VIRUS STRUCTURE, VIRUS EVOLUTION, PICORNAVIRUS SUPERFAMILY, VIRUS CAPSID PROTEIN, ICOSAHEDRAL VIRUS
1A6G	1998	1.15	P1211	63.80	30.63	34.42	90.00	105.80	90.00	35.18	100.00	915	1609	0.569	4.129	4.249	9.75776	10.0083	0.42315	0.42455	1.14	1.14	1.14	0.00	42857	1	0.00	79	0	11	10	CMO HEM SO4		HEME PROTEIN, MODEL COMPOUNDS, OXYGEN STORAGE, LIGAND BINDING GEOMETRY, CONFORMATIONAL SUBSTATES
1A6I	1999	2.40	I4122	69.81	69.81	184.95	90.00	90.00	90.00	49.00	277.00	404	1567	0.258	11.597		34.7053		0.33416		2.30	2.30	2.30	0.00	10326	3	0.03	73	0	12	15			TRANSCRIPTION REGULATION, REPRESSOR, DNA-BINDING
1A6J	1998	2.35	P43212	107.90	107.90	64.30	90.00	90.00	90.00	53.00	300.00	200	2461	0.081	7.249		29.9622		0.24194		2.35	2.35	2.35	0.00	14482	1	0.01	47	22	13	18	BME SO4		PHOSPHOTRANSFERASE SYSTEM, NITROGEN REGULATION
1A6K	1999	1.10	P1211	63.90	30.73	34.36	90.00	105.70	90.00	36.00	90.00	895	1578	0.567	1.865	1.869	7.54696	7.68751	0.24712	0.24312	1.10	1.10	1.10	0.00	51785	0	0.00	79	0	10	11	HEM SO4		HEME PROTEIN, MODEL COMPOUNDS, OXYGEN STORAGE, LIGAND BINDING GEOMETRY, CONFORMATIONAL SUBSTATES
1A6M	1999	1.00	P1211	63.80	30.81	34.35	90.00	105.80	90.00	36.00	100.00	881	1584	0.556	1.837	1.907	7.07957	7.27263	0.25948	0.26222	1.00	1.00	1.00	0.00	65676	0	0.00	78	0	11	11	HEM OXY SO4		HEME PROTEIN, MODEL COMPOUNDS, OXYGEN STORAGE, LIGAND BINDING GEOMETRY, CONFORMATIONAL SUBSTATES, OXYGEN TRANSPORT
1A6N	1999	1.15	P1211	63.76	30.66	34.31	90.00	105.70	90.00	35.00	100.00	954	1583	0.603	3.292	3.392	8.50709	8.67255	0.38697	0.39112	1.14	1.14	1.14	0.00	45054	0	0.00	79	0	10	11	HEM SO4		HEME PROTEIN, MODEL COMPOUNDS, OXYGEN STORAGE, LIGAND BINDING GEOMETRY, CONFORMATIONAL SUBSTATES, OXYGEN TRANSPORT
1A6P	1998	2.08	P43	41.09	41.09	105.92	90.00	90.00	90.00	31.80	287.00	531	1567	0.339	8.086		27.3238		0.29593		2.08	2.08	2.08	0.00	10424	0	0.00	3	55	22	20			DOMAIN SWAPPING, HINGE LOOP, OLIGOMER EVOLUTION, T LYMPHOCYTE ADHESION GLYCOPROTEIN, CELL ADHESION
1A6Q	1998	2.00	P3121	91.02	91.02	105.61	90.00	90.00	120.00	59.00	100.00	434	3031	0.143	2.137	2.193	21.3258	21.4	0.10021	0.10248	2.00	2.00	2.00	0.00	33176	1	0.00	37	27	18	18	MN PO4		CATALYTIC MECHANISM, METALLOENZYME, PROTEIN PHOSPHATASE 2C, SIGNAL TRANSDUCTUIN, HYDROLASE
1A6Y	1998	2.30	P1	38.67	45.69	47.95	75.16	80.64	85.58	53.40	100.00	444	2334	0.190	34.881		31.4646		1.10858		2.30	2.30	2.30	0.00	13451	5	0.04	25	7	33	35	5IU ZN		ORPHAN RECEPTOR, NUCLEAR RECEPTOR, DNA-BINDING, REVERB, REV- ERB, TRANSCRIPTION REGULATION, TRANSCRIPTION/DNA COMPLEX
1A70	1998	1.70	P212121	31.00	39.18	83.52	90.00	90.00	90.00	50.00	293.00	258	817	0.316	10.623		27.3253		0.38876		1.60	1.74	1.60	0.14	12461	430	3.45	20	34	25	21	FES		IRON-SULFUR PROTEIN, PHOTOSYNTHESIS, ELECTRON TRANSPORT
1A71	1998	2.00	P1	50.60	44.10	92.60	103.00	87.90	70.70	47.99	100.00	342	5855	0.058	2.431		16.1929		0.15013									30	25	22	23	ETF NAD ZN		OXIDOREDUCTASE (NAD(A)-CHOH(D)), LIVER, ALCOHOL, DEHYDROGENASE, LADH, ACTIVE SITE MUTANT
1A72	1998	2.60	C2221	55.50	74.20	179.20	90.00	90.00	90.00	46.82	275.00	70	2910	0.024	16.661		27.3082		0.61011		2.63	2.56	2.56	0.07	10388	80	0.77	29	26	22	23	PAD ZN		OXIDOREDUCTASE (NAD(A)-CHOH(D)), ACTIVE SITE MUTANT, LIVER ALCOHOL DEHYDROGENASE, ISOSTERIC NAD INHIBITORS, OXIDOREDUCTASE
1A75	1998	1.90	P1211	34.73	27.59	98.51	90.00	91.49	90.00	41.00	100.00	728	1810	0.402		1.410		5.66112		0.24907								52	3	24	21	ACE CA		CALCIUM BINDING PROTEIN, MUSCLE PROTEIN
1A7A	1999	2.80	C222	91.93	168.02	137.77	90.00	90.00	90.00	55.11	100.00	141	6834	0.021	27.060		20.3012		1.33293		2.80	2.80	2.80	0.00	26066	0	0.00	44	16	21	19	ADC MSE NAD		HYDROLASE, NAD BINDING PROTEIN
1A7B	1998	3.10	P212121	64.27	80.03	80.47	90.00	90.00	90.00	31.80	287.00	419	2956	0.142	13.721		28.7309		0.47757		3.10	3.10	3.10	0.00	7684	0	0.00	2	52	26	20			CD2, DOMAIN SWAPPING, OLIGOMERIZATION, PROTEIN FOLDING, PROTEIN EVOLUTION
1A7D	1998	1.80	P212121	41.84	81.26	36.83	90.00	90.00	90.00	45.76	119.00	3694	1851	1.996	1.660		6.94373		0.23906		1.74	1.83	1.74	0.09	11582	124	1.07	72	0	11	17	CFO CL		NONHEME IRON OXYGEN CARRIER, OXYGEN TRANSPORT
1A7E	1998	1.80	P212121	41.88	81.17	36.69	90.00	90.00	90.00	45.54	119.00	2968	1800	1.649	2.749		7.83915		0.35068		1.74	1.74	1.89	0.15	11077	661	5.97	71	0	12	17	CL OFO		NONHEME IRON OXYGEN CARRIER, OXYGEN TRANSPORT
1A7H	1998	2.56	P6122	62.25	62.25	170.00	90.00	90.00	120.00	43.00	100.00	409	1494	0.274	7.461		21.4454		0.34791		2.56	2.56	2.56	0.00	6708	1	0.01	14	41	21	24			EYE-LENS PROTEIN, GAMMA CRYSTALLIN S, EYE LENS PROTEIN, MULTIGENE FAMILY
1A7J	1998	2.50	P432	129.83	129.83	129.83	90.00	90.00	90.00	55.86	277.00	385	2226	0.173	0.000		31.1158		0.00000									41	19	19	21	SO4		TRANSFERASE, KINASE, CALVIN CYCLE
1A7N	1998	2.01	P43212	90.18	90.18	56.63	90.00	90.00	90.00	39.70	269.00	747	1909	0.391	2.079		17.5198		0.11867		2.01	2.01	2.01	0.00	15838	1	0.01	4	51	23	22			IMMUNOGLOBULIN, VARIANT
1A7O	1998	2.00	P43212	90.42	90.42	56.66	90.00	90.00	90.00	39.70	269.00	648	1826	0.355	1.220		23.7697		0.05133		2.01	2.01	2.01	0.00	15397	1	0.01	3	51	24	22			IMMUNOGLOBULIN, VARIANT, DELETION MUTANT
1A7P	1998	2.01	P43212	90.30	90.30	56.94	90.00	90.00	90.00	48.02	269.00	685	1855	0.369	5.419		17.8141		0.30420		2.01	2.01	2.01	0.00	16064	1	0.01	4	51	23	22	ACY		IMMUNOGLOBULIN, VARIANT
1A7Q	1998	2.00	P43212	90.31	90.31	56.85	90.00	90.00	90.00	48.46	269.00	423	1728	0.245	1.743		20.7865		0.08385		2.00	2.00	2.00	0.00	15836	0	0.00	4	51	23	22			IMMUNOGLOBULIN, VARIANT
1A7R	1998	2.01	P43212	90.25	90.25	56.24	90.00	90.00	90.00	47.25	269.00	615	1832	0.336	0.551		16.3046		0.03379		2.02	2.02	2.02	0.00	15330	0	0.00	4	51	23	22			IMMUNOGLOBULIN, VARIANT
1A7S	1999	1.12	P212121	38.22	65.16	101.58	90.00	90.00	90.00	46.00	120.00	840	2091	0.402		4.276		8.51215		0.50234								9	38	29	24	CL EOH NAG		SERINE PROTEASE HOMOLOG, ENDOTOXIN BINDING, HEPARIN
1A7T	1998	1.85	P1211	42.27	66.96	69.48	90.00	103.77	90.00	34.70	293.00	1376	3855	0.357	0.869		10.0182		0.08674		1.80	1.80	1.80	0.00	30156	0	0.00	28	33	25	14	MES NA ZN		HYDROLASE (BETA-LACTAMASE), METALLO BETA-LACTAMASE, ZINC
1A7U	1998	1.75	P213	126.56	126.56	126.56	90.00	90.00	90.00	56.20	283.00	932	4689	0.199	0.000		11.0697		0.00000		1.75	1.75	1.75	0.00	65196	24	0.04	44	21	22	13			HALOPEROXIDASE, OXIDOREDUCTASE, PEROXIDASE, ALPHA/BETA HYDROLASE FOLD
1A7V	1998	2.30	P212121	63.00	113.50	34.50	90.00	90.00	90.00	45.00	293.00	383	2123	0.180	3.594		17.4534		0.20592		2.27	2.27	2.47	0.20	10497	601	5.73	75	2	9	14	HEM		ELECTRON TRANSPORT
1A7W	1999	1.55	P21212	31.30	61.58	39.65	90.00	90.00	90.00	51.00	293.00	177	581	0.305	12.464		23.7409		0.52500		1.90	1.90	1.90	0.00	6440	1	0.02	69	0	15	16	CL ZN		HISTONE
1A7Y	1999	0.94	P1	15.74	15.89	25.16	85.93	86.19	69.86	18.00	133.00	346	314	1.102	0.828	0.834	2.97997	2.98994	0.27786	0.27894	0.94	0.94	0.94	0.00	14126	12	0.08	0	20	20	60	DVA EEE MOH MVA PXZ SAR		ACTINOMYCIN, ANTIBIOTIC, ANTITUMOR, ANTICANCER, CHROMOPHORE, DEPSIPEPTIDE
1A7Z	1999	0.95	P212121	14.80	24.78	65.06	90.00	90.00	90.00	49.00	173.00	623	332	1.877		1.455		3.90118		0.37296								0	20	20	60	BNZ CTH DVA H5M MAA MVA POM PXZ SAR		ACTINOMYCIN D, ACTINOMYCIN, ANTICANCER, ANTITUMOR, CHROMOPHORE, DEPSIPEPTIDE, ANTIBIOTIC
1A80	1999	2.10	P1211	35.70	55.80	74.70	90.00	92.20	90.00	50.31	295.00	191	2275	0.084	22.629		26.5067		0.85371		6.60	3.11	3.11	3.49	13917	11683	83.95	45	16	17	22	NDP		OXIDOREDUCTASE, ALPHA8/BETA8 BARREL, 2, 5-DIKETO-D-GLUCONIC ACID, COMMERCIAL VITAMIN C SYNTHESIS
1A88	1998	1.90	I4	176.50	176.50	64.00	90.00	90.00	90.00	55.30	283.00	295	6822	0.043	3.027		13.6614		0.22157		1.90	1.90	1.90	0.00	65934	9	0.01	43	17	22	18			HALOPEROXIDASE, OXIDOREDUCTASE
1A8A	1998	1.90	H3	157.27	157.27	37.45	90.00	90.00	120.00	50.79	293.00	283	2645	0.107	7.553		21.0619		0.35861		1.90	1.90	1.90	0.00	20264	0	0.00	71	0	13	16	CA GSE		PHOSPHOLIPID ANALOG, CALCIUM BINDING PROTEIN, MEMBRANE BINDING PROTEIN
1A8B	1998	1.90	H3	157.47	157.47	37.44	90.00	90.00	120.00	50.90	293.00	300	2681	0.112	9.122		20.473		0.44556		1.90	1.90	2.12	0.22	19014	278	1.46	72	0	14	14	CA GPE		PHOSPHOLIPID ANALOG, CALCIUM BINDING PROTEIN, MEMBRANE BINDING PROTEIN
1A8D	1998	1.57	P212121	71.18	79.38	93.81	90.00	90.00	90.00	44.40	120.00	462	4083	0.113	14.916		18.363		0.81229		1.57	1.57	1.81	0.24	72265	8658	11.98	8	45	25	22	AU		NEUROTOXIN, CLOSTRIDIAL, GANGLIOSIDE BINDING REGION
1A8E	1998	1.60	P212121	45.12	57.91	135.64	90.00	90.00	90.00	50.00	298.00	330	2714	0.122	0.541		19.7679		0.02737		1.60	1.60	1.60	0.00	38344	1	0.00	36	22	26	16	CO3 FE		IRON TRANSPORT, GLYCOPROTEIN, TRANSFERRIN, NLOBE, IRON- RELEASE, CARBONATE
1A8F	1998	1.80	P41212	72.67	72.67	154.29	90.00	90.00	90.00	55.30	113.00	790	2847	0.277	3.420		15.174		0.22539		1.80	1.80	1.80	0.00	36834	1	0.00	35	22	28	15	CO3 FE		IRON TRANSPORT, GLYCOPROTEIN, TRANSFERRIN, NLOBE, IRON- RELEASE, CARBONATE
1A8G	1998	2.50	P61	63.10	63.10	83.60	90.00	90.00	120.00	49.00	293.00	357	1649	0.216	1.097		26.1256		0.04199		7.91	2.50	2.80	5.41	5566	3797	68.22	4	54	22	20	2Z4		ACID PROTEINASE, HYDROLASE-HYDROLASE INHIBITOR COMPLEX
1A8I	1998	1.78	P43212	127.47	127.47	115.80	90.00	90.00	90.00	48.98	100.00	502	7454	0.067	9.331		17.7146		0.52674		1.78	1.78	1.78	0.00	78975	0	0.00	54	15	14	17	GLS LLP		GLYCOGEN PHOSPHORYLASE, GLUCOPYRANOSE SPIROHYDANTOIN, WATER STRUCTURE, INHIBITOR BINDING, ANTI-HYPERGLYCEMIC AGENT
1A8M	1998	2.30	P41212	94.70	94.70	117.40	90.00	90.00	90.00	48.80	290.00	433	3630	0.119	1.432		28.8545		0.04963		2.30	2.30	2.30	0.00	21383	1	0.00	1	45	27	27			LYMPHOKINE, CYTOKINE, CYTOTOXIN
1A8O	1998	1.70	P43212	41.98	41.98	88.92	90.00	90.00	90.00	43.80	100.00	541	644	0.840	5.727		15.4326		0.37110		1.70	1.70	1.70	0.00	9266	1	0.01	59	0	20	21	MSE		CAPSID, CORE PROTEIN, HIV, C-TERMINAL DOMAIN, VIRAL PROTEIN
1A8Q	1998	1.75	P63	80.77	80.77	91.87	90.00	90.00	120.00	57.00	283.00	554	2350	0.236	4.734		10.3283		0.45835		1.75	1.75	1.75	0.00	31156	1	0.00	42	17	24	17			HALOPEROXIDASE, OXIDOREDUCTASE
1A8S	1998	1.80	P23	106.47	106.47	106.47	90.00	90.00	90.00	63.10	90.00	744	2445	0.304	0.000		14.224		0.00000		1.80	1.80	1.80	0.00	33361	1	0.00	45	17	22	16	PPI SO4		HALOPEROXIDASE, OXIDOREDUCTASE, PROPIONATE COMPLEX
1A8T	1998	2.55	P212121	71.36	170.23	40.66	90.00	90.00	90.00	49.50	293.00	350	3735	0.094	8.905		2.85545		3.11860		2.36	2.42	2.36	0.06	13949	78	0.56	24	30	28	18	061 ZN		HYDROLASE, BETA-LACTAMASE, METALLO-BETA-LACTAMASE, ZINC, ANTIBIOTIC RESISTANCE
1A8U	1998	1.60	P213	124.87	124.87	124.87	90.00	90.00	90.00	56.20	90.00	1237	5004	0.247	0.000		8.81346		0.00000		1.60	1.60	1.60	0.00	84499	6	0.01	44	20	21	15	BEZ SO4		HALOPEROXIDASE, OXIDOREDUCTASE, BENZOATE COMPLEX
1A8V	1999	2.00	P1	30.42	36.16	54.25	99.06	102.64	96.43	45.00	293.00	864	1902	0.454	6.182		21.2282		0.29122		2.00	2.00	2.00	0.00	14432	0	0.00	35	25	15	25	CU		TRANSCRIPTION TERMINATION, RNA-BINDING, TERMINATOR, RHO PROTEIN
1A8Z	1998	2.10	P1211	32.43	60.68	38.01	90.00	107.82	90.00	38.00	277.00	278	1218	0.228	15.581		15.3359		1.01598		2.10	2.10	2.10	0.00	7898	1	0.01	5	42	24	29	CU1		DIRECT METHODS, SAS, MEDIUM RESOLUTION, METALLOPROTEIN, COPPER PROTEIN, ELECTRON TRANSPORT
1A95	1998	2.00	P43212	94.20	94.20	165.90	90.00	90.00	90.00	43.00	289.00	493	4734	0.104	4.441		16.0198		0.27722		3.65	3.65	6.32	2.67	40791	35761	87.67	26	33	20	21	BO3 GUN MG PCP		PHOSPHORIBOSYLTRANSFERASE, TRANSFERASE, PURINE SALVAGE ENZYME, GLYCOSYLTRANSFERASE
1A96	1998	2.00	P43212	94.20	94.20	165.90	90.00	90.00	90.00	43.00	289.00	521	4722	0.110	2.549		16.1562		0.15777		3.38	3.38	8.96	5.58	45863	41740	91.01	27	34	19	20	BO3 MG PCP XAN		PHOSPHORIBOSYLTRANSFERASE, TRANSFERASE, PURINE SALVAGE ENZYME, GLYCOSYLTRANSFERASE
1A97	1998	2.60	P43212	94.04	94.04	166.91	90.00	90.00	90.00	43.00	289.00	387	4421	0.088	4.335		34.6287		0.12519		3.37	3.37	6.45	3.08	23926	18339	76.65	29	33	18	20	5GP BO3		PHOSPHORIBOSYLTRANSFERASE, TRANSFERASE, PURINE SALVAGE ENZYME, GLYCOSYLTRANSFERASE
1A98	1998	2.25	C121	84.17	70.93	54.05	90.00	113.40	90.00	43.00	289.00	423	1981	0.214	2.122		39.4479		0.05379		3.35	3.03	3.18	0.32	11088	6794	61.27	31	23	17	29			PHOSPHORIBOSYLTRANSFERASE, TRANSFERASE, PURINE SALVAGE ENZYME, GLYCOSYLTRANSFERASE
1A99	1998	2.20	P21212	269.40	82.33	93.74	90.00	90.00	90.00	60.00		1339	11328	0.118	22.510		29.7995		0.75538		2.20	2.20	2.20	0.00	92025	0	0.00	49	18	15	18	PUT		BINDING PROTEIN, TRANSPORT, PERIPLASMIC PUTRESCINE BINDING PROTEIN (POTF)
1A9B	1998	3.20	P212121	45.74	116.39	169.34	90.00	90.00	90.00	46.00	100.00	575	6334	0.091	8.632		20.0991		0.42947		3.20	3.20	3.28	0.08	13463	281	2.09	19	42	19	20			MHC CLASS I, HISTOCOMPATIBILITY COMPLEX, HLA B3501, COMPLEX (MHC CLASS I/PEPTIDE)
1A9E	1998	2.50	C2221	45.51	181.51	141.15	90.00	90.00	90.00	58.00	277.00	378	3251	0.116	17.656		36.2727		0.48676		2.50	2.50	2.50	0.00	20331	0	0.00	20	42	20	18			MHC CLASS I, HISTOCOMPATIBILITY COMPLEX, HLA B3501, COMPLEX (MHC CLASS I/PEPTIDE)
1A9N	1998	2.38	P21212	98.37	128.24	66.65	90.00	90.00	90.00	42.00	100.00	332	5188	0.064	17.764		42.6617		0.41639		2.39	2.39	2.39	0.00	32224	0	0.00	30	19	23	28			COMPLEX (NUCLEAR PROTEIN/RNA), RNA, SNRNP, RIBONUCLEOPROTEIN, RNA BINDING PROTEIN/RNA COMPLEX
1A9W	1998	2.90	P43212	62.80	62.80	320.90	90.00	90.00	90.00	51.00	287.00	107	4414	0.024	5.361		48.5122		0.11051		2.90	2.90	2.90	0.00	14598	2	0.01	75	0	13	12	CMO HEM		OXYGEN TRANSPORT
1AA0	1997	2.20	H32	41.20	41.20	358.70	90.00	90.00	120.00	35.90	298.00	850	1278	0.665	21.572		34.8416		0.61914		2.20	2.20	2.20	0.00	5727	0	0.00	63	7	14	16	CL ZN		BACTERIOPHAGE T4, FIBRITIN, STRUCTURAL PROTEIN, BACTERIOPHAGE ASSEMBLY, ATTACHMENT PROTEIN
1AA1	1997	2.20	C2221	157.60	158.70	203.30	90.00	90.00	90.00	40.00	283.00	209	18956	0.011	4.043		14.972		0.27004		2.20	2.20	2.20	0.00	107959	0	0.00	40	19	20	21	3PG KCX MG		OXIDOREDUCTASE, LYASE (CARBON-CARBON)
1AA2	1998	2.00	P1211	31.47	53.69	32.20	90.00	106.25	90.00	39.80	100.00	403	1017	0.396	3.024		15.8688		0.19056		2.01	2.01	2.01	0.00	6831	0	0.00	60	0	20	20			SPECTRIN, CYTOSKELETON, F-ACTIN CROSS-LINKING
1AA4	1997	2.10	P212121	108.00	77.30	51.80	90.00	90.00	90.00	61.00	290.00	464	2999	0.155	10.155		16.6639		0.60940		2.11	2.11	2.11	0.00	19784	0	0.00	51	8	21	20	HEM		OXIDOREDUCTASE, PEROXIDASE
1AA5	1997	0.89	P43212	28.45	28.45	65.84	90.00	90.00	90.00	25.00	98.00	787	461	1.707		1.550		4.23313		0.36616								0	14	7	79	3FG ACY BGC CL GHP MLU OMY OMZ RER		GLYCOPEPTIDE, ANTIBIOTIC
1AA6	1997	2.30	P41212	146.40	146.40	82.70	90.00	90.00	90.00	56.00	100.00	339	5646	0.060	6.602		23.9721		0.27540		2.29	2.29	2.29	0.00	36009	0	0.00	38	18	22	22	4MO MGD SF4		OXIDOREDUCTASE, SELENIUM, SELENOCYSTEINE, SECYS, MOLYBDENUM, MOLYBDOPTERIN, MPT, MOLYBDOPTERIN GUANINE DINUCLEOTIDE, MGD, IRON SULFUR CLUSTER, FE4S4, FORMATE, DEHYDROGENASE, ANAEROBIC
1AA7	1998	2.08	P3121	66.17	66.17	135.30	90.00	90.00	120.00	50.00	100.00	1667	3238	0.515	4.938		15.0405		0.32831		2.06	2.06	2.06	0.00	20013	0	0.00	68	0	17	15			VIRAL ASSEMBLY, VIRION BUDDING, TRANSCRIPTION REPRESSOR, MATRIX PROTEIN
1AAC	1996	1.31	P1211	28.95	56.54	27.55	90.00	96.38	90.00	36.81		786	1014	0.775	0.770		7.24068		0.10634		1.30	1.30	1.30	0.00	21199	0	0.00	3	50	24	23	CU		ELECTRON TRANSPORT
1AAL	1993	1.60	C2221	56.28	89.58	48.36	90.00	90.00	90.00	47.57		781	1076	0.726														21	26	23	30	PO4		SERINE PROTEASE INHIBITOR
1AAR	1993	2.30	P1	32.10	46.20	25.40	105.90	113.30	69.70	34.12		392	1218	0.322														22	34	22	22			UBIQUITIN
1AAZ	1993	2.00	P1211	54.10	45.90	40.80	90.00	99.40	90.00	50.44		2192	2390	0.917														34	21	24	21	CD		ELECTRON TRANSPORT
1AB0	1997	1.90	P43212	56.47	56.47	80.52	90.00	90.00	90.00	45.60	298.00	301	1044	0.288	4.027		18.5112		0.21754		1.95	1.95	1.90	0.05	9554	168	1.76	15	58	15	12			FATTY ACID BINDING PROTEIN
1AB1	1997	0.89	P1211	40.76	18.40	22.27	90.00	90.70	90.00	33.00	150.00	1468	684	2.146														41	9	26	24	EOH		THIONIN, PLANT SEED PROTEIN
1AB4	1998	2.80	I41	119.63	119.63	94.98	90.00	90.00	90.00	60.00	100.00	395	3786	0.104	4.664		37.5729		0.12413		2.80	2.80	2.80	0.00	16466	0	0.00	44	15	19	22			TOPOISOMERASE II, GYRASE, SUPERCOILING DNA, TOPOISOMERASE
1AB5	1998	2.40	P31	54.31	54.31	91.83	90.00	90.00	120.00	61.00	293.00	263	1953	0.135	3.194		29.311		0.10897		2.40	2.40	2.40	0.00	10044	2	0.02	42	20	21	17			CHEMOTAXIS, SENSORY TRANSDUCTION, PHOSPHORYLATION, FLAGELLAR ROT
1AB6	1998	2.20	P31	54.07	54.07	91.72	90.00	90.00	120.00	61.00	293.00	292	1949	0.150	0.612		30.9545		0.01977		2.20	2.20	3.72	1.52	8233	3410	41.42	46	16	19	19			CHEMOTAXIS, SENSORY TRANSDUCTION, PHOSPHORYLATION, FLAGELLAR ROT
1AB9	1997	1.60	P42212	69.52	69.52	97.81	90.00	90.00	90.00	46.28	292.00	513	1952	0.263	0.904		14.3808		0.06286		1.60	1.60	1.60	0.00	30329	3	0.01	11	38	24	27	SO4		HYDROLASE, SERINE PROTEASE, DIGESTION, PANCREAS, ZYMOGEN, COMPLEX (SERINE PROTEASE/PEPTIDE)
1ABA	1993	1.45	P212121	30.20	47.80	61.30	90.00	90.00	90.00	44.62		548	880	0.623	0.988		12.5594		0.07867		1.45	1.45	1.45	0.00	16153	0	0.00	34	21	23	22	MES		ELECTRON TRANSPORT
1ABR	1995	2.14	P1211	84.58	73.07	48.23	90.00	96.20	90.00	51.64		1382	5798	0.238	7.249		21.6412		0.33496		2.22	2.11	2.22	0.11	29002	1183	4.08	25	30	23	22	BGC BMA MAN NDG NGZ		GLYCOSIDASE/CARBOHYDRATE COMPLEX, LECTIN, LECTIN (AGGLUTININ), GLYCOPROTEIN, PLANT SEED PROTEIN, PLANT TOXIN, PROTEIN SYNTHESIS INHIBITOR, TOXIN
1ABS	1997	1.50	P6	90.42	90.42	45.40	90.00	90.00	120.00	60.12	20.00	256	1393	0.184														75	0	12	13	CMO HEM SO4		OXYGEN STORAGE, INTERMEDIATE IN LIGAND BINDING, RESPIRATORY PROTEIN
1AC1	1997	2.00	C121	117.70	65.10	75.90	90.00	126.10	90.00	53.10	290.00	492	3041	0.162	4.825		25.1929		0.19152		2.99	3.17	2.83	0.34	28479	19260	67.63	53	11	20	16			DISULFIDE OXIDOREDUCTASE, THIOREDOXIN FOLD, REDOX-ACTIVE CENTER
1AC4	1997	2.10	P212121	105.20	74.30	45.40	90.00	90.00	90.00	61.00	290.00	0	2941	0.000	13.303		17.1739		0.77461		1.95	1.95	1.95	0.00	18800	0	0.00	51	8	21	20	HEM TMT		OXIDOREDUCTASE, PEROXIDASE, TRANSIT PEPTIDE
1AC5	1997	2.40	P212121	57.15	83.05	111.11	90.00	90.00	90.00	50.00	120.00	732	5403	0.135	25.200		24.9655		1.00939		2.40	2.40	2.40	0.00	20663	0	0.00	34	21	27	18	NAG		CARBOXYPEPTIDASE, HYDROLASE, GLYCOPROTEIN, TRANSMEMBRANE
1AC6	1998	2.30	P212121	72.43	64.82	45.54	90.00	90.00	90.00	42.00	293.00	362	1826	0.198	8.732		21.2501		0.41092		2.13	2.38	2.18	0.25	9291	814	8.76	3	56	19	22			RECEPTOR, V ALPHA DOMAIN, SITE-DIRECTED MUTAGENESIS, THREE- DIMENSIONAL STRUCTURE, GLYCOPROTEIN
1AC8	1997	2.10	P212121	108.00	77.30	51.80	90.00	90.00	90.00	61.00	290.00	464	2992	0.155	13.003		13.6431		0.95308		1.95	1.95	1.95	0.00	21436	0	0.00	51	7	21	21	HEM TMZ		OXIDOREDUCTASE, PEROXIDASE, TRANSIT PEPTIDE
1ACB	1993	2.00	P1211	55.30	59.40	42.50	90.00	99.10	90.00	39.68		504	2431	0.207														13	37	24	26			SERINE PROTEASE, HYDROLASE-HYDROLASE INHIBITOR COMPLEX
1ACC	1998	2.10	P212121	99.30	93.70	82.00	90.00	90.00	90.00	47.00	100.00	782	5672	0.138	9.047		18.0783		0.50043		1.89	1.89	1.89	0.00	59701	1	0.00	15	35	23	27	CA		TOXIN, CALCIUM-BINDING
1ACD	1997	2.70	C2221	79.49	97.29	50.67	90.00	90.00	90.00	64.40	298.00	114	1016	0.112	11.965		32.4641		0.36856		2.94	2.78	2.71	0.23	4989	257	5.15	11	58	18	13	CSD		FATTY ACID BINDING PROTEIN
1ACV	1997	1.90	C121	117.30	64.90	75.90	90.00	126.10	90.00	53.10	289.00	590	3055	0.193	2.086		25.5348		0.08169		2.84	2.56	2.46	0.38	34076	20219	59.34	53	11	20	16			DISULFIDE OXIDOREDUCTASE, THIOREDOXIN FOLD, REDOX-ACTIVE CENTER
1AD0	1998	2.50	P1	48.31	66.27	81.38	69.88	82.48	71.34	43.00	95.00	634	6746	0.094	10.983		21.2149		0.51770		2.50	2.50	2.50	0.00	29480	374	1.27	6	53	19	22			IMMUNOGLOBULIN, FAB FRAGMENT
1AD1	1998	2.20	P1211	64.47	42.19	101.32	90.00	106.33	90.00	45.29	120.00	1026	4395	0.233	4.868		13.1022		0.37154		2.20	2.20	2.20	0.00	23608	1	0.00	49	14	19	18	K TRS		SYNTHETASE, TRANSFERASE, DIHYDROPTEROATE SYNTHETASE, DHPS, APO FORM, COMPLEX WITH OH-CH2-PTERIN-PYROPHOSPHATE
1AD2	1997	1.90	P21212	76.10	61.40	46.10	90.00	90.00	90.00	43.43	293.00	759	1858	0.409	3.832		23.8282		0.16082		1.90	1.90	1.90	0.00	17109	1	0.01	32	22	25	21	HG MRD SO4		RIBOSOMAL PROTEIN, RNA BINDING, PROTEIN SYNTHESIS, MUTANT
1AD6	1998	2.30	P212121	38.60	68.04	80.83	90.00	90.00	90.00	49.00	100.00	418	1567	0.267	4.096		22.6192		0.18109		2.30	2.30	2.30	0.00	9344	1	0.01	68	0	15	17			TRANSCRIPTION REGULATION, TUMOR SUPPRESSOR, DNA-BINDING
1AD8	1997	2.00	C121	70.55	72.05	73.00	90.00	101.00	90.00	51.00	277.00	282	2587	0.109	11.920		29.1076		0.40952		2.00	2.00	2.00	0.00	23326	0	0.00	17	31	24	28	MDL NA TYS		COMPLEX (SERINE PROTEASE-INHIBITOR), HYDROLASE, SERINE PROTEASE, COAGULANT, INHIBITOR, HYDROLASE-HYDROLASE INHIBITOR COMPLEX
1AD9	1998	2.80	P212121	81.39	104.63	119.38	90.00	90.00	90.00	45.60	100.00	320	6760	0.047	10.145		39.9681		0.25383		2.80	2.80	2.80	0.00	25617	1	0.00	7	50	20	23	SO4		IMMUNOGLOBULIN, FAB FRAGMENT
1ADQ	1998	3.15	C121	160.35	81.95	64.24	90.00	98.27	90.00	58.00	278.00	180	4977	0.036	19.321		48.4692		0.39862		3.15	3.15	3.15	0.00	11603	0	0.00	7	45	20	28			COMPLEX (IMMUNOGLOBULIN/AUTOANTIGEN), RHEUMATOID FACTOR AUTO-ANTIBODY COMPLEX
1ADU	1996	3.00	P212121	61.00	91.20	149.40	90.00	90.00	90.00	52.74	293.00	418	4534	0.092	28.755		52.0488		0.55246		3.00	3.00	3.00	0.00	17172	0	0.00	38	11	19	32	ZN		DNA-BINDING PROTEIN, SSDNA BINDING PROTEIN
1ADV	1996	3.20	P212121	61.37	89.58	149.77	90.00	90.00	90.00	52.29	100.00	437	4534	0.096	23.365		38.2658		0.61060		3.20	3.20	3.20	0.00	13965	0	0.00	38	11	19	32	ZN		DNA-BINDING PROTEIN, SSDNA BINDING PROTEIN
1ADW	1997	2.50	C121	110.00	58.40	69.20	90.00	127.00	90.00	56.00	293.00	366	1926	0.190														17	37	22	24	CU		COPPER, ELECTRON TRANSPORT, CUPROPROTEIN
1AE1	1998	2.40	P21212	55.74	122.75	75.51	90.00	90.00	90.00	45.00	293.00	985	4023	0.245	7.373		20.7277		0.35571		2.39	2.39	2.39	0.00	19698	1	0.01	51	16	16	17	NAP		OXIDOREDUCTASE, TROPANE ALKALOID BIOSYNTHESIS, REDUCTION OF TROPINONE TO TROPINE, SHORT-CHAIN DEHYDROGENASE
1AE2	1997	2.00	C121	76.01	28.03	42.40	90.00	103.10	90.00	44.00	285.00	1401	975	1.437	12.958		21.9378		0.59067		1.74	1.79	1.65	0.14	8339	463	5.55	7	49	19	25			SINGLE-STRANDED DNA BINDING PROTEIN, GVP, L32R, MUTANT, DNA-BINDING PROTEIN
1AE3	1997	2.00	C121	77.14	27.94	42.19	90.00	102.50	90.00	44.00	285.00	1736	955	1.818	7.888		21.0445		0.37482		2.00	2.00	2.00	0.00	4871	1	0.02	7	49	21	23			MUTANT, R82C, GVP, SINGLE-STRANDED DNA BINDING PROTEIN, DNA REPLICATION, DNA-BINDING PROTEIN
1AE5	1998	2.30	P212121	39.19	66.12	101.36	90.00	90.00	90.00	46.00	300.00	280	1778	0.157	14.092		28.2579		0.49869		2.30	2.30	2.30	0.00	12137	1	0.01	9	37	28	26	NAG		SERINE PROTEASE HOMOLOG, ENDOTOXIN BINDING, HEPARIN BINDING, INFLAMMATION, ANTIBACTERIAL, CAP37, AZUROCIDIN, GLYCOSYLATED PROTEIN
1AE6	1998	3.00	P1211	54.30	66.55	61.35	90.00	103.40	90.00	37.50	290.00	258	3349	0.077	18.083		53.1606		0.34016		3.00	3.00	3.00	0.00	7851	0	0.00	4	47	24	25			IMMUNOGLOBULIN, FAB FRAGMENT, HUMANISATION
1AE7	1997	2.00	P3121	74.60	74.60	49.00	90.00	90.00	120.00	57.44	298.00	483	1084	0.446	0.722		13.3288		0.05417		2.01	2.01	2.01	0.00	10379	0	0.00	50	9	23	18	SO4		HYDROLASE, PHOSPHOLIPASE A2, LIPID DEGRADATION, PRESYNAPTIC NEUROTOXIN, VENOM
1AE8	1997	2.00	C121	71.71	72.55	73.20	90.00	100.39	90.00	53.69	298.00	252	2638	0.096	10.193		23.8702		0.42702		8.94	2.00	2.00	6.94	21911	16532	75.45	16	32	25	27	AZL NAG TYS		COMPLEX (SERINE PROTEASE-INHIBITOR), BLOOD COAGULATION, N- ETHOXYCARBONYL-D-PHE-PRO-ALFA-AZALYS-P-NITROPHENYLESTER, SERINE PROTEINASE INHIBITION, GLYCOSYLATED PROTEIN, HYDROLASE-HYDROLASE INHIBITOR COMPLEX
1AEB	1997	2.10	P212121	108.00	77.30	51.80	90.00	90.00	90.00	61.00	290.00	460	2996	0.154	29.211		21.5594		1.35491		2.05	2.05	2.54	0.49	14538	1489	10.24	51	7	21	21	3MT HEM		OXIDOREDUCTASE, PEROXIDASE, TRANSIT PEPTIDE
1AED	1997	2.10	P212121	108.00	77.30	51.80	90.00	90.00	90.00	61.00	290.00	460	2999	0.153	3.783		15.1183		0.25023		2.02	9.04	2.02	7.02	19482	15189	77.96	51	7	21	21	DTI HEM		OXIDOREDUCTASE, PEROXIDASE, TRANSIT PEPTIDE
1AEE	1997	2.10	P212121	108.00	77.30	51.80	90.00	90.00	90.00	61.00	290.00	468	2992	0.156	5.600		15.4682		0.36203		2.01	2.01	2.01	0.00	25199	1	0.00	51	8	20	21	ANL HEM		OXIDOREDUCTASE, PEROXIDASE, TRANSIT PEPTIDE
1AEF	1997	2.10	P212121	108.00	77.30	51.80	90.00	90.00	90.00	61.00	290.00	460	2999	0.153	5.051		15.3076		0.32997		1.95	1.95	1.95	0.00	22128	1	0.00	51	7	21	21	3AP HEM		OXIDOREDUCTASE, PEROXIDASE, TRANSIT PEPTIDE
1AEG	1997	2.10	P212121	108.00	77.30	51.80	90.00	90.00	90.00	61.00	290.00	460	2998	0.153	9.077		15.0771		0.60204		1.95	1.95	1.95	0.00	25485	1	0.00	51	7	21	21	4AP HEM		OXIDOREDUCTASE, PEROXIDASE, TRANSIT PEPTIDE
1AEH	1997	2.10	P212121	108.00	77.30	51.80	90.00	90.00	90.00	61.00	290.00	460	2991	0.154	8.811		15.1594		0.58122		1.93	1.93	1.93	0.00	28443	0	0.00	51	7	21	21	24T HEM		OXIDOREDUCTASE, PEROXIDASE, TRANSIT PEPTIDE
1AEJ	1997	2.10	P212121	108.00	77.30	51.80	90.00	90.00	90.00	61.00	290.00	460	2998	0.153	11.936		23.3195		0.51185		2.08	2.14	2.74	0.66	19891	2514	12.64	51	7	21	21	HEM NVI		OXIDOREDUCTASE, PEROXIDASE, TRANSIT PEPTIDE
1AEK	1997	2.10	P212121	108.00	77.30	51.80	90.00	90.00	90.00	61.00	290.00	460	2993	0.154	11.677		17.267		0.67626		6.36	2.01	2.01	4.35	16321	11442	70.11	51	7	21	21	HEM IDM		OXIDOREDUCTASE, PEROXIDASE, TRANSIT PEPTIDE
1AEM	1997	2.10	P212121	108.00	77.30	51.80	90.00	90.00	90.00	61.00	290.00	460	3000	0.153	11.455		16.7794		0.68268		1.93	1.93	1.93	0.00	26411	1	0.00	51	7	21	21	HEM MPI		OXIDOREDUCTASE, PEROXIDASE, TRANSIT PEPTIDE
1AEN	1997	2.10	P212121	105.20	74.30	45.40	90.00	90.00	90.00	61.00	290.00	0	2940	0.000	17.145		22.7839		0.75251		9.02	2.02	2.13	7.00	15155	12420	81.95	51	8	21	20	25T HEM		OXIDOREDUCTASE, PEROXIDASE, TRANSIT PEPTIDE
1AEO	1997	2.10	P212121	105.20	74.30	45.40	90.00	90.00	90.00	61.00	290.00	0	2947	0.000	20.958		18.2476		1.14853		1.94	1.94	2.25	0.31	19901	1028	5.17	51	8	21	20	2AP HEM		OXIDOREDUCTASE, PEROXIDASE, TRANSIT PEPTIDE
1AEQ	1997	2.10	P212121	108.00	77.30	51.80	90.00	90.00	90.00	61.00	290.00	460	2991	0.154	7.475		15.4778		0.48295		1.92	1.92	1.92	0.00	28205	0	0.00	51	7	21	21	2EZ HEM		OXIDOREDUCTASE, PEROXIDASE, TRANSIT PEPTIDE
1AER	1996	2.30	P43212	87.64	87.64	133.73	90.00	90.00	90.00	50.20	293.00	344	3209	0.107	3.306		29.1642		0.11336		2.30	2.30	2.30	0.00	21548	1	0.00	26	20	26	28	AMP TAD TIA		TOXIN, SIGNAL, ADP-RIBOSYLATION, TRANSFERASE, GLYCOSYLTRANSFERASE, NAD
1AES	1997	2.10	P212121	108.00	77.30	51.80	90.00	90.00	90.00	61.00	290.00	296	2941	0.101	1.788		17.3037		0.10333		2.12	5.47	2.12	3.35	16033	6872	42.86	51	7	21	21	HEM IMD		OXIDOREDUCTASE, PEROXIDASE, TRANSIT PEPTIDE
1AET	1997	2.10	P212121	105.20	74.30	45.40	90.00	90.00	90.00	61.00	290.00	0	2941	0.000	11.527		20.7287		0.55609		1.91	1.91	1.91	0.00	20363	0	0.00	51	8	21	20	1MZ HEM		OXIDOREDUCTASE, PEROXIDASE, TRANSIT PEPTIDE
1AEU	1997	2.10	P212121	105.20	74.30	45.40	90.00	90.00	90.00	61.00	290.00	0	2939	0.000	4.053		17.2655		0.23475		1.92	2.14	3.83	1.91	15993	6314	39.48	51	8	21	20	2MZ HEM		OXIDOREDUCTASE, PEROXIDASE, TRANSIT PEPTIDE
1AEV	1997	2.10	P212121	105.20	74.30	45.40	90.00	90.00	90.00	61.00	290.00	0	2941	0.000	18.744		21.8654		0.85724		2.00	2.00	2.31	0.31	19944	1153	5.78	51	7	20	22	AMT HEM		OXIDOREDUCTASE, PEROXIDASE, TRANSIT PEPTIDE
1AEW	1997	1.95	F432	184.00	184.00	184.00	90.00	90.00	90.00	62.36	290.00	0	1445	0.000	0.000		13.926		0.00000		1.95	1.95	1.95	0.00	19915	5	0.03	76	0	8	16	CD		IRON STORAGE, MULTIGENE FAMILY
1AF2	1997	2.30	P3121	120.30	120.30	78.40	90.00	90.00	120.00	65.00	297.00	136	2287	0.059	12.182		26.61		0.45780		2.28	2.28	2.28	0.00	24136	2	0.01	37	20	20	23	U ZN		DEAMINASE, PROTON TRANSFER, STRAIN, PRODUCT RELEASE, HYDROLASE, COMPLEX (HYDROLASE-PRODUCT), COMPLEX (HYDROLASE-PRODUCT) COMPLEX
1AF3	1997	2.50	P41212	64.05	64.05	112.27	90.00	90.00	90.00	53.00	293.00	320	1226	0.261	15.329		42.39		0.36162		2.64	2.64	2.50	0.14	8584	818	9.53	72	0	14	14			BCL-XL, APOPTOSIS, MITOCHONDRION, ALTERNATIVE SPLICING, REGULATORY PROTEIN
1AF4	1997	2.60	P212121	77.00	55.20	53.85	90.00	90.00	90.00	42.00	296.00	202	2028	0.100	1.977		14.4453		0.13686		2.60	2.60	2.60	0.00	7111	1	0.01	30	20	26	24	CA DIO		SERINE PROTEASE, ORGANIC SOLVENT
1AF6	1998	2.40	C2221	129.66	211.51	217.91	90.00	90.00	90.00	75.00	293.00	112	10517	0.011	14.261		33.9225		0.42040		2.40	2.40	2.40	0.00	115231	0	0.00	3	61	19	17	FRU GLC MG	LamB Maltoporin	MEMBRANE PROTEIN, SPECIFIC PORIN, BETA BARREL, SUGAR TRANSPORT, SUCROSE
1AF7	1998	2.00	P1211	55.45	47.96	63.06	90.00	112.64	90.00	40.00	273.00	544	2361	0.230	6.517		26.9007		0.24226		2.06	2.06	2.06	0.00	18323	0	0.00	43	19	17	21	SAH		METHYLTRANSFERASE, CHEMOTAXIS RECEPTOR METHYLATION
1AF9	1998	2.70	P212121	67.40	79.70	91.10	90.00	90.00	90.00	47.00	291.00	378	3702	0.102														7	44	25	24			CLOSTRIDIAL NEUROTOXIN, TETANUS, RECEPTOR BINDING
1AFA	1996	2.00	C121	80.70	84.40	97.50	90.00	104.00	90.00	60.99	100.00	624	4029	0.155	2.025		21.0193		0.09634		2.00	2.00	2.00	0.00	40864	0	0.00	32	26	21	21	CA CL MBG		C-TYPE LECTIN, CALCIUM-BINDING PROTEIN
1AFB	1996	1.90	C121	80.80	84.50	97.10	90.00	104.30	90.00	60.87	100.00	594	4017	0.148	5.003		22.8115		0.21932		1.91	1.91	1.91	0.00	47906	0	0.00	32	25	21	22	CA CL NGA		C-TYPE LECTIN, CALCIUM-BINDING PROTEIN
1AFD	1996	2.00	C121	80.40	84.70	98.00	90.00	105.40	90.00	60.93	100.00	561	3911	0.143	11.820		24.1322		0.48980		1.95	1.95	1.95	0.00	44693	0	0.00	32	24	22	22	CA CL		C-TYPE LECTIN, CALCIUM-BINDING PROTEIN
1AFE	1997	2.00	C121	71.13	72.61	72.65	90.00	99.66	90.00	53.11	298.00	269	2623	0.103	5.245		29.6948		0.17663		2.00	2.00	2.00	0.00	24131	0	0.00	16	31	26	27	ALZ NAG TYS		COMPLEX (SERINE PROTEASE-INHIBITOR), BLOOD COAGULATION, N- CARBOBENZOXY-PRO-ALFA-AZALYS-P-NITROPHENYLESTER, SERINE PROTEINASE INHIBITION, GLYCOSYLATED PROTEIN, HYDROLASE-HYDROLASE INHIBITOR COMPLEX
1AFQ	1997	1.80	P42212	69.84	69.84	97.36	90.00	90.00	90.00	46.18	292.00	493	1935	0.255	1.935		14.6697		0.13190		1.80	1.80	1.80	0.00	21268	0	0.00	11	36	25	28	0FG SO4		HYDROLASE-HYDROLASE INHIBITOR COMPLEX
1AFV	1997	3.70	P21221	119.90	92.30	149.30	90.00	90.00	90.00	57.00	120.00	669	9024	0.074	16.801		41.1688		0.40810		3.00	3.00	3.16	0.16	28315	957	3.38	20	37	20	23	PB		COMPLEX (VIRAL CAPSID/IMMUNOGLOBULIN), HIV, CAPSID PROTEIN, P24, VIRAL PROTEIN/IMMUNE SYSTEM COMPLEX
1AFW	1997	1.80	P212121	71.17	92.65	116.72	90.00	90.00	90.00	43.00	100.00	618	6338	0.098	1.418		14.4983		0.09780		1.80	1.80	1.80	0.00	71365	0	0.00	42	21	20	17	MRD		THIOLASE, FATTY ACID METABOLISM
1AG8	1997	2.65	P212121	122.60	198.40	91.60	90.00	90.00	90.00	49.00	113.00	324	15336	0.021	2.593		19.3017		0.13434		2.64	2.64	2.64	0.00	55471	0	0.00	39	21	19	21			OXIDOREDUCTASE, ALCOHOL METABOLISM, ALDEHYDE OXIDATION, ALPHA/BETA DOMAIN, DEHYDROGENASE
1AG9	1997	1.80	P212121	126.40	41.10	68.15	90.00	90.00	90.00	44.10	140.00	306	3224	0.095	6.615		15.1933		0.43539		1.78	1.78	1.87	0.09	32652	763	2.34	37	22	23	18	BTB CA CL FMN NA		ELECTRON TRANSPORT, REDUCTIVE ACTIVATION, FLAVODOXIN, ESCHERICHIA COLI
1AGN	1997	3.00	P1211	86.30	94.65	121.66	90.00	100.03	90.00	59.50		260	11397	0.023	27.879		42.147		0.66147		3.00	3.08	3.00	0.08	34624	731	2.11	31	26	21	22	ACT NAD ZN		OXIDOREDUCTASE
1AGX	1994	2.90	I222	96.60	112.50	71.20	90.00	90.00	90.00	54.81		674	2497	0.270														29	20	27	24			BACTERIAL AMIDOHYDROLASE
1AGY	1998	1.15	P1211	35.12	67.36	37.05	90.00	93.90	90.00	38.00	288.00	8718	4072	2.141	0.490		7.10685		0.06895		1.15	1.15	1.15	0.00	57662	0	0.00	44	15	22	19			HYDROLASE, SERINE ESTERASE, GLYCOPROTEIN
1AH0	1998	2.30	P43212	67.92	67.92	152.80	90.00	90.00	90.00	51.00	273.00	812	3313	0.245	9.430		29.8653		0.31575		2.30	2.30	2.30	0.00	13053	1	0.01	40	15	21	24	ACE NAP SBI		OXIDOREDUCTASE, SORBINIL INHIBITOR, DIABETES
1AH3	1998	2.30	P43212	68.42	68.42	153.56	90.00	90.00	90.00	51.00	273.00	648	3288	0.197	15.341		32.1614		0.47700		2.30	2.30	2.30	0.00	15449	0	0.00	40	15	21	24	AYA NAP TOL		OXIDOREDUCTASE, ALDOSE REDUCTASE, INHIBITION, DIABETES
1AH4	1998	2.00	P43212	68.09	68.09	153.35	90.00	90.00	90.00	51.00	273.00	1010	3403	0.297	9.100		28.6743		0.31736		2.00	2.00	2.00	0.00	24329	0	0.00	40	15	21	24	AYA NAP		OXIDOREDUCTASE, ALDOSE REDUCTASE, INHIBITION, DIABETES
1AH5	1997	2.40	P21212	88.47	76.15	50.79	90.00	90.00	90.00	50.00	293.00	345	2475	0.139	5.023		16.4121		0.30605		2.40	2.40	2.40	0.00	13486	1	0.01	37	24	20	19	DPM MSE		BIOSYNTHESIS OF LINEAR TETRAPYRROLE, ALL ALPHA/BETA, TRANSFERASE
1AHJ	1998	2.65	P212121	88.85	144.24	159.88	90.00	90.00	90.00	53.00	277.00	1194	12832	0.093	25.207		41.5869		0.60613		2.65	2.65	2.65	0.00	53386	1	0.00	37	13	20	30	FE		NITRILE HYDRATASE, IRON CENTER, NON-HEME IRON, LYASE
1AHN	1997	2.60	P312	78.83	78.83	52.07	90.00	90.00	120.00	46.50	140.00	159	1420	0.112														34	24	25	17	CA FMN		ELECTRON TRANSPORT, REDUCTIVE ACTIVATION, FLAVODOXIN, FLAVOPROTEIN
1AHO	1997	0.96	P212121	45.90	40.70	30.10	90.00	90.00	90.00	36.43	287.00	1044	1054	0.991	1.446		5.98898		0.24144		0.96	0.96	0.96	0.00	31001	1	0.00	16	39	22	23			TOXIN II, SCORPION, AB INITIO PHASING, NEUROTOXIN
1AHP	1997	3.00	C121	173.20	112.40	121.70	90.00	119.70	90.00	50.00	100.00	247	12830	0.019	18.948		42.2495		0.44848		3.35	3.00	3.08	0.35	29121	2188	7.51	54	14	15	17	GOL MAL PLP SO4		ECOLI, PHOSPHORYLASE, OLIGOSACCHARIDE, INDUCED-FIT, SUBSTRATE, MALTODEXTRIN, STACKING
1AHS	1996	2.30	I4	157.20	157.20	57.70	90.00	90.00	90.00	64.00		234	2902	0.081	0.584		41.9629		0.01392		2.36	2.36	2.30	0.06	28590	1184	4.14	3	44	29	24			CORE PROTEIN, GLYCOPROTEIN, COAT PROTEIN (VIRAL), VIRAL PROTEIN
1AI1	1997	2.80	C2221	89.93	154.43	121.46	90.00	90.00	90.00	70.40	287.00	177	3442	0.051	14.873		47.877		0.31065		2.80	2.80	2.80	0.00	19188	0	0.00	5	52	23	20	AIB		COMPLEX (ANTIBODY/PEPTIDE), ANTIBODY, CONSTRAINED HIV-1 V3 LOOP PEPTIDE, IMMUNOGLOBULIN
1AI4	1997	2.35	P1	52.12	65.08	76.30	100.20	111.44	105.81	59.50	300.00	502	6684	0.075	14.732		19.1522		0.76921		2.36	2.36	2.36	0.00	33689	212	0.63	35	22	23	20	CA DHY		ANTIBIOTIC RESISTANCE, LIGAND INDUCED CONFORMATIONAL CHANGE, HYDROLASE
1AI5	1997	2.36	P1	52.12	65.08	76.30	100.20	111.44	105.81	59.50	300.00	634	6748	0.094	9.296		18.3052		0.50783		2.36	2.36	2.36	0.00	34218	312	0.91	35	22	23	20	CA MNP		ANTIBIOTIC RESISTANCE, LIGAND INDUCED CONFORMATIONAL CHANGE, HYDROLASE
1AI6	1997	2.55	P1	52.12	65.08	76.30	100.20	111.44	105.81	59.50	300.00	576	6598	0.087	12.716		29.1118		0.43680		2.55	2.55	2.55	0.00	26089	211	0.81	36	21	23	20	4HP CA		ANTIBIOTIC RESISTANCE, LIGAND INDUCED CONFORMATIONAL CHANGE, HYDROLASE
1AI7	1997	2.50	P1	52.12	65.08	76.30	100.20	111.44	105.81	59.50	300.00	618	6715	0.092	12.160		28.6187		0.42490		2.50	2.50	2.50	0.00	28130	290	1.03	35	21	23	21	CA IPH		ANTIBIOTIC RESISTANCE, LIGAND INDUCED CONFORMATIONAL CHANGE, HYDROLASE
1AIE	1997	1.50	P422	45.50	45.50	33.20	90.00	90.00	90.00	53.00	293.00	477	335	1.424	7.043		18.9025		0.37260		1.50	1.50	1.50	0.00	5647	0	0.00	65	0	3	32			P53 TETRAMERIZATION, OLIGOMER, DNA, TRANSCRIPTION, TUMOR SUPPRESSOR
1AII	1997	1.95	P1211	42.29	68.72	50.59	90.00	94.27	90.00	38.87	300.00	778	2802	0.278	8.955		14.6186		0.61258		1.95	1.95	1.95	0.00	20799	2	0.01	70	0	15	15	CA ETA SO4		CALCIUM/PHOSPHOLIPID BINDING PROTEIN, ANNEXIN, PHOSPHOLIPASE A2 INHIBITOR
1AIL	1997	1.90	P43212	38.65	38.65	82.93	90.00	90.00	90.00	34.00	298.00	337	592	0.569	0.445		13.8185		0.03220		1.90	1.90	1.90	0.00	5104	0	0.00	84	0	4	12			RNA-BINDING PROTEIN, NONSTRUCTURAL PROTEIN
1AIP	1997	3.00	P1211	120.30	127.50	123.70	90.00	90.30	90.00	66.00	100.00	426	17575	0.024	59.304		55.7504		1.06374		2.78	3.01	2.78	0.23	84816	5024	5.92	33	27	21	19			ELONGATION FACTOR, NUCLEOTIDE EXCHANGE, GTP-BINDING, COMPLEX OF TWO ELONGATION FACTORS
1AIS	1997	2.10	C121	125.70	91.20	74.20	90.00	122.70	90.00	64.00	100.00	157	3929	0.040	14.094		30.5234		0.46174		2.08	2.08	2.08	0.00	40467	0	0.00	47	16	20	17	5IU		TRANSCRIPTION, HYPERTHERMOPHILE, RIBOSOME BINDING, COMPLEX (RIBOSOME BINDING/ DNA), TRANSCRIPTION/DNA COMPLEX
1AIZ	1994	1.80	C2221	75.15	74.35	99.35	90.00	90.00	90.00	50.33		519	2215	0.234	4.027		16.0253		0.25129		1.70	1.70	1.70	0.00	25950	1	0.00	16	36	26	22	CD SO4		ELECTRON TRANSPORT(CADMIUM BINDING)
1AJ5	1998	2.30	C2221	67.50	73.00	156.10	90.00	90.00	90.00	46.00	110.00	800	2930	0.273	8.127		30.6373		0.26526		2.30	2.30	2.30	0.00	17119	0	0.00	63	3	14	20			CALCIUM-BINDING PROTEIN, CALCIUM-DEPENDENT PROTEASE, APO FORM, SMALL SUBUNIT
1AJ6	1998	2.30	P212121	39.50	47.72	114.41	90.00	90.00	90.00	45.00	100.00	168	1592	0.106	4.872		12.6755		0.38436		2.30	2.30	2.30	0.00	9455	0	0.00	31	29	21	19	NOV		TOPOISOMERASE, GYRASE, NOVOBIOCIN, ANTIBIOTIC, RESISTANT MUTANT
1AJ7	1997	2.10	P1211	46.10	60.90	73.10	90.00	104.80	90.00	42.29	100.00	1254	4067	0.308	1.701		11.9739		0.14206		2.10	2.10	2.10	0.00	22576	0	0.00	7	50	19	24	NPE		GERMLINE ANTIBODY, FAB, CATALYTIC ANTIBODY, AFFINITY MATURATION, IMMUNOGLOBULIN
1AJ9	1998	2.20	P41212	54.10	54.10	195.10	90.00	90.00	90.00	45.00	273.00	239	2526	0.095														77	0	12	11	CMO HEM PO4		OXYGEN TRANSPORT, HEMOGLOBIN, MUTANT, ALPHA-A53S, CARBOXYHEMOGLOBIN, CARBONMONOXIDE, CARBONMONOXYHEMOGLOBIN, CARBONMONOXY
1AJG	1997	1.69	P1211	63.43	30.43	34.12	90.00	105.67	90.00	33.12	40.00	990	1479	0.669	0.385		8.08867		0.04760		1.69	1.69	1.69	0.00	13483	2	0.01	78	0	10	12	CMO HEM SO4		OXYGEN TRANSPORT, RESPIRATORY PROTEIN, HEME
1AJH	1997	1.69	P1211	63.45	30.44	34.13	90.00	105.70	90.00	33.17	40.00	984	1479	0.665	0.448		8.50202		0.05269		1.69	1.69	1.69	0.00	13618	1	0.01	78	0	10	12	CMO HEM SO4		OXYGEN TRANSPORT, RESPIRATORY PROTEIN, HEME, PHOTOPRODUCT INTERMEDIATE
1AJK	1998	1.80	P1211	45.45	65.82	69.61	90.00	106.87	90.00	41.00	294.00	978	3625	0.270	3.896		15.0163		0.25945		1.75	1.75	1.75	0.00	38672	1	0.00	6	51	20	23	CA EPE PO4		HYDROLASE, GLUCANASE, CIRCULAR PERMUTATION
1AJN	1997	2.36	P1	52.12	65.08	76.30	100.20	111.44	105.81	59.50	300.00	702	6754	0.104	10.438		18.9393		0.55113		2.36	2.36	2.36	0.00	34038	348	1.02	35	21	23	21	AAN CA		ANTIBIOTIC RESISTANCE, LIGAND INDUCED CONFORMATIONAL CHANGE, HYDROLASE
1AJO	1998	2.07	P1	44.95	46.55	63.99	92.60	109.28	116.68	46.50	294.00	432	3622	0.119	14.023		17.0514		0.82240		2.07	2.07	2.07	0.00	24053	699	2.91	6	52	19	23	CA		HYDROLASE, GLUCANASE, CIRCULAR PERMUTATION
1AJP	1997	2.31	P1	52.12	65.08	76.30	100.20	111.44	105.81	59.50	300.00	682	6768	0.101	13.981		17.5703		0.79572		2.36	2.36	2.36	0.00	33815	247	0.73	35	21	23	21	CA OMD		ANTIBIOTIC RESISTANCE, LIGAND INDUCED CONFORMATIONAL CHANGE, HYDROLASE
1AJQ	1997	2.05	P1	52.12	65.08	76.30	100.20	111.44	105.81	59.50	300.00	610	6768	0.090	10.869		16.9046		0.64296		2.03	2.03	2.09	0.06	52705	1059	2.01	35	22	23	20	CA SPA		ANTIBIOTIC RESISTANCE, LIGAND INDUCED CONFORMATIONAL CHANGE, HYDROLASE
1AJR	1997	1.74	P212121	125.00	130.80	55.80	90.00	90.00	90.00	48.00	298.00	428	6938	0.062	2.029		13.9946		0.14498		1.74	1.74	1.74	0.00	91696	0	0.00	46	13	19	22	LLP		CYTOSOLIC ASPARTATE AMINOTRANSFERASE, PIG, HOMODIMER IN THE ABSENCE OF LIGAND, AMINOTRANSFERASE
1AJS	1997	1.60	P212121	125.00	130.80	55.80	90.00	90.00	90.00	48.00	298.00	380	6919	0.055	2.953		13.0602		0.22611		1.61	1.61	1.61	0.00	113995	0	0.00	46	13	19	22	LLP PLA		CYTOSOLIC ASPARTATE AMINOTRANSFERASE, PIG, IN THE PRESENCE OF LIGAND 2-METHYLASPARTATE, AMINOTRANSFERASE
1AJV	1997	2.00	P21212	58.00	85.80	46.50	90.00	90.00	90.00	54.03	278.00	231	1632	0.142	5.965		14.5092		0.41112		2.00	2.00	2.00	0.00	14227	0	0.00	4	55	24	17	NMB		PROTEASE, ASPARTYL PROTEASE, NON-PEPTIDE INHIBITOR, DRUG DESIGN, HIV-1
1AJX	1997	2.00	P21212	59.00	86.80	46.80	90.00	90.00	90.00	55.62	278.00	222	1667	0.133	4.573		17.5291		0.26088		1.81	1.81	1.91	0.10	16813	448	2.66	4	54	23	19	AH1		PROTEASE, ASPARTYL PROTEASE, NON-PEPTIDE INHIBITOR, DRUG DESIGN, HIV-1
1AK1	1997	1.90	P212121	49.39	50.19	120.12	90.00	90.00	90.00	40.00	287.00	707	2678	0.264	5.916		17.4914		0.33822		1.90	2.19	1.95	0.29	22357	3503	15.67	50	18	17	15			PROTOHEME FERRO-LYASE, HEME SYNTHESIS, PORPHYRIN, METALLATION, B. SUBTILIS
1AK2	1996	1.92	P212121	44.20	50.10	122.30	90.00	90.00	90.00	54.00		232	1821	0.127														50	15	16	19	SO4		NUCLEOSIDE MONOPHOSPHATE KINASE, PHOSPHOTRANSFERASE
1AK4	1997	2.36	P1211	38.60	113.10	67.00	90.00	100.70	90.00	36.00	100.00	2210	6157	0.359	21.003		23.6733		0.88720		2.36	2.36	2.36	0.00	22536	2	0.01	34	19	24	23			CAPSID, HIV-1, CYCLOPHILIN A, ISOMERASE, ROTAMASE COMPLEX (CAPSID PROTEIN/CYCLOSPORIN), VIRAL PROTEIN/ISOMERASE COMPLEX
1AK5	1997	2.30	P432	157.25	157.25	157.25	90.00	90.00	90.00	55.00	277.00	1158	3257	0.356	0.000		26.2219		0.00000		2.30	2.30	2.30	0.00	28851	22	0.08	38	22	17	23	SO4		DEHYDROGENASE, ALPHA-8-BETA-8 BARREL, TIM BARREL, PURINE METABOLISM, OXIDOREDUCTASE, TETRAMER, C4-TETRAMER
1AKD	1997	1.80	P212121	64.30	66.20	106.80	90.00	90.00	90.00	49.55	277.00	214	3545	0.060	7.308		24.4744		0.29860		1.80	1.80	1.80	0.00	41062	0	0.00	50	10	21	19	CAM HEM K		OXIDOREDUCTASE, OXYGENASE, CYTOCHROME P450, MONOOXYGENASE, ELECTRON TRANSPORT
1AKE	1994	2.00	P21221	73.20	79.80	85.00	90.00	90.00	90.00	53.17		811	3816	0.213														50	17	19	14	AP5		TRANSFERASE(PHOSPHOTRANSFERASE)
1AKG	1998	1.10	P212121	14.60	26.10	29.20	90.00	90.00	90.00	24.00	286.00	164	136	1.206	1.124		7.52119		0.14944		1.42	1.42	1.42	0.00	4471	2195	49.09	56	0	25	19	NH2		ACETYLCHOLINE RECEPTOR ANTAGONIST, ALPHA-CONOTOXIN
1AKI	1997	1.50	P212121	59.06	68.45	30.52	90.00	90.00	90.00	42.84	298.00	429	1079	0.398	6.700		18.6722		0.35882		1.50	1.50	1.58	0.08	16327	314	1.92	42	11	31	16			HYDROLASE, GLYCOSIDASE
1AKJ	1997	2.65	P212121	70.90	89.60	116.00	90.00	90.00	90.00	53.20	100.00	403	5065	0.080	13.477		24.449		0.55123		2.65	2.65	2.65	0.00	21268	0	0.00	13	44	20	23			T-CELL, GLYCOPROTEIN, SIGNAL, COMPLEX, IMMUNOLOGY, COMPLEX (MHC I/PEPTIDE/CD8)
1AKM	1998	2.80	P32	104.60	104.60	86.70	90.00	90.00	120.00	52.00	100.00	382	7482	0.051	8.486		38.8474		0.21844		2.80	2.80	2.80	0.00	25088	4	0.02	47	15	18	20			TRANSFERASE, ANABOLIC, UREA CYCLE, CARBAMYL PHOSPHATE
1AKO	1997	1.70	P3121	107.80	107.80	42.80	90.00	90.00	120.00	47.00	292.00	387	2373	0.163	2.502		12.1553		0.20584		1.61	1.61	1.86	0.25	29322	950	3.24	33	29	18	20			NUCLEASE, EXONUCLEASE, AP-ENDONUCLEASE, DNA REPAIR
1AKQ	1998	1.90	P43212	52.81	52.81	139.95	90.00	90.00	90.00	52.00	293.00	414	1232	0.336	6.289		16.1649		0.38905		1.90	1.90	1.90	0.00	16087	0	0.00	37	25	24	14	FMN		ELECTRON TRANSPORT, ELECTRON TRANSFER, FLAVOPROTEIN, FMN, FLAVODOXIN, MUTANT
1AKR	1998	1.58	P21212	56.49	87.99	35.08	90.00	90.00	90.00	52.00	293.00	432	1246	0.347	2.561		16.8156		0.15230		1.58	1.58	1.58	0.00	24397	3	0.01	37	24	22	17	FMN		ELECTRON TRANSPORT, ELECTRON TRANSFER, FLAVOPROTEIN, FMN, FLAVODOXIN, MUTANT
1AKS	1997	1.80	P212121	77.70	53.82	47.08	90.00	90.00	90.00	41.23		1520	2366	0.642	9.772		13.6995		0.71331		2.23	1.85	2.08	0.38	17698	5383	30.42	10	36	27	27	CA		HYDROLASE, SERINE PROTEASE
1AKT	1998	1.80	P21212	56.14	87.58	34.99	90.00	90.00	90.00	52.40	293.00	496	1240	0.400	6.044		14.9437		0.40445		1.80	1.80	1.80	0.00	14525	2	0.01	38	24	22	16	FMN		ELECTRON TRANSPORT, ELECTRON TRANSFER, FLAVOPROTEIN, FMN, FLAVODOXIN, MUTANT
1AKU	1998	1.90	P43212	52.60	52.60	140.26	90.00	90.00	90.00	52.00	120.00	425	1297	0.328	6.315		17.5056		0.36074		1.90	1.90	1.90	0.00	16098	0	0.00	37	25	23	15	FMN SO4		ELECTRON TRANSPORT, ELECTRON TRANSFER, FLAVOPROTEIN, FMN, FLAVODOXIN, MUTANT
1AKV	1998	2.00	P43212	52.61	52.61	138.34	90.00	90.00	90.00	52.00	120.00	214	1277	0.168	7.531		13.4985		0.55791		2.00	2.00	2.00	0.00	13307	0	0.00	38	25	22	15	FMN SO4		ELECTRON TRANSPORT, ELECTRON TRANSFER, FLAVOPROTEIN, FMN, FLAVODOXIN, MUTANT
1AKW	1998	1.75	P21212	56.93	88.61	35.42	90.00	90.00	90.00	53.40	293.00	378	1238	0.305	3.381		17.6407		0.19166		1.75	1.75	1.75	0.00	18713	0	0.00	36	24	24	16	FMN		ELECTRON TRANSPORT, ELECTRON TRANSFER, FLAVOPROTEIN, FMN, FLAVODOXIN, MUTANT
1AKY	1995	1.63	P1	36.30	40.50	45.70	110.80	109.00	63.30	46.08		760	2520	0.302														50	16	16	18	AP5 IMD		ATP:AMP PHOSPHOTRANSFERASE, MYOKINASE, TRANSFERASE (PHOSPHOTRANSFERASE)
1AKZ	1997	1.57	P212121	47.76	55.27	84.97	90.00	90.00	90.00	54.00	275.00	606	1993	0.304	0.885		17.2777		0.05122		1.57	1.57	1.57	0.00	30381	1	0.00	41	11	28	20			GLYCOSYLASE, DNA REPAIR, URACIL REMOVAL FROM DNA, ALPHA/ BETA PROTEIN, GLYCOSIDASE
1AL0	1998	3.50	I213	774.00	774.00	774.00	90.00	90.00	90.00	99.23	277.00	0	9521	0.000	0.000		59.9104		0.00000		3.50	3.50	3.50	0.00	526777	0	0.00	35	16	20	29			COMPLEX (VIRUS CAPSID PROTEINS), BACTERIOPHAGE, PROCAPSID, SCAFFOLDING PROTEIN, CHAPERONE, ICOSAHEDRAL VIRUS
1AL1	1991	2.70	I4132	62.35	62.35	62.35	90.00	90.00	90.00	64.91		186	100	1.860	0.000		21.1592		0.00000		2.77	2.77	2.77	0.00	514	34	6.61	67	0	8	25	ACE SO4		SYNTHETIC PROTEIN MODEL
1AL3	1997	1.80	P21212	66.38	107.53	32.74	90.00	90.00	90.00	44.00	293.00	926	2296	0.403	7.493		14.782		0.50690		1.80	1.80	1.80	0.00	20911	1	0.00	35	27	19	19	SO4		LYSR FAMILY, CYSTEINE BIOSYNTHESIS, TRANSCRIPTION REGULATION
1AL4	1998	1.13	P212121	32.43	32.46	24.15	90.00	90.00	90.00	28.32	120.00				0.847	0.861	6.7302	6.76831	0.12585	0.12721	1.13	1.13	1.13	0.00	9571	0	0.00	0	87	0	13	DLE DVA ETA FVA POL QIL		ANTIBIOTIC, ANTIFUNGAL, ANTIBACTERIAL, LINEAR GRAMICIDIN, MEMBRANE ION CHANNEL
1AL6	1997	1.85	C121	104.43	78.48	58.45	90.00	78.89	90.00	55.00	295.00	240	3595	0.067	2.472		7.59799		0.32535		1.72	1.72	1.72	0.00	40398	1	0.00	62	3	15	20	HAX OAA		OXO-ACID-LYASE, LYASE
1AL8	1997	2.20	I4	95.40	95.40	93.50	90.00	90.00	90.00	54.50	277.00	456	2766	0.165	3.239		22.1717		0.14609		2.20	2.20	2.20	0.00	21259	0	0.00	43	13	20	24	DHP FMN		FLAVOPROTEIN, DRUG DESIGN, INHIBITOR BINDING
1ALB	1993	2.50	P212121	34.40	54.80	76.30	90.00	90.00	90.00	50.26		221	1086	0.203	8.812		27.7098		0.31801		2.40	2.40	2.40	0.00	5160	1	0.02	13	58	16	13			LIPID-BINDING PROTEIN
1ALH	1995	2.50	I222	194.39	167.25	76.32	90.00	90.00	90.00	62.89		973	8978	0.108														32	22	23	23	PO4 SO4 ZN		HYDROLASE (PHOSPHORIC MONOESTER)
1ALN	1997	2.30	P3121	120.30	120.30	78.40	90.00	90.00	120.00	65.00	297.00	122	2287	0.053	10.695		28.1263		0.38025		2.29	2.29	2.29	0.00	27258	0	0.00	37	19	19	25	CTD ZN		CYTIDINE DEAMINASE, VALENCE BUFFER, ZINC ENZYME, SUBSTRATE, HYDROLASE
1ALV	1998	1.90	P1211	49.87	80.46	57.08	90.00	91.20	90.00	50.00	280.00	774	3709	0.209	2.228		23.7462		0.09383		1.90	1.90	1.90	0.00	34097	0	0.00	63	5	17	15	CA		CALCIUM BINDING, CALMODULIN LIKE, DOMAIN OF CYSTEIN PROTEASE
1ALW	1998	2.03	P1211	49.87	80.46	57.08	90.00	91.20	90.00	50.00	280.00	338	2928	0.115	4.103		19.1998		0.21370		2.03	2.03	2.03	0.00	25060	0	0.00	61	5	18	16	CA ISA		CALCIUM BINDING, CALMODULIN LIKE, DOMAIN OF CYSTEIN PROTEASE
1ALX	1998	1.20	P1211	14.91	26.01	31.91	90.00	92.03	90.00	26.57	120.00				1.883		5.92149		0.31799		1.20	1.20	1.20	0.00	7726	0	0.00	0	87	0	13	DLE DVA ETA FVA MOH		ANTIBIOTIC, GRAMICIDIN, ANTIFUNGAL, ANTIBACTERIAL, ABTIBIOTIC, MEMBRANE ION CHANNEL, LINEAR GRAMICIDIN
1ALZ	1998	0.86	P212121	31.59	32.37	24.22	90.00	90.00	90.00	30.00	120.00				2.139	2.171	4.30775	4.37431	0.49655	0.49631	1.03	0.88	1.03	0.15	21454	6563	30.59	0	87	0	13	DLE DVA EOH ETA FVA QIL		GRAMICIDIN, ANTIFUNGAL, ANTIBIOTIC, ANTIBACTERIAL, MEMBRANE ION CHANNEL, LINEAR GRAMICIDIN
1AM2	1998	2.20	P3221	55.70	55.70	133.11	90.00	90.00	120.00	56.00	293.00	232	1420	0.163	2.616		28.2953		0.09245		2.05	2.05	2.05	0.00	15077	0	0.00	14	51	22	13			INTEIN, PROTEIN SPLICING
1AM5	1997	2.16	P212121	35.98	75.40	108.10	90.00	90.00	90.00	43.00	291.00	393	2551	0.154	9.690		17.0724		0.56758		2.50	2.16	2.16	0.34	13658	670	4.91	13	44	24	19			ASPARTYL PROTEASE, ACID PROTEINASE, HYDROLASE
1AM7	1997	2.30	P212121	73.01	78.80	82.31	90.00	90.00	90.00	44.00	293.00	452	3816	0.118														42	6	28	24	IPA TRN		GLYCOSIDASE, TRANSGLYCOSYLASE, EVOLUTION, LYSOZYME
1AME	1998	1.65	P212121	32.69	38.84	47.51	90.00	90.00	90.00	31.00	277.00	336	527	0.638	5.101		13.1179		0.38886		1.65	1.65	1.65	0.00	6636	1	0.02	20	26	21	33			ANTIFREEZE PROTEIN, CRYO-CRYSTALLOGRAPHY, COLD-ADAPTATION, CRYSTALLIZATION, FREEZING POINT
1AMH	1997	2.50	P1211	45.92	49.79	89.88	90.00	97.34	90.00	61.00	293.00	312	3458	0.090	13.666		23.6724		0.57730		2.53	2.53	2.53	0.00	13312	0	0.00	11	35	30	24	CA		SERINE PROTEASE, ACTIVATION DOMAIN, SUBSTRATE SPECIFICITY HYDROLASE
1AMK	1997	1.83	C121	99.09	52.94	58.85	90.00	118.13	90.00	51.00	295.00	225	2027	0.111	7.965		16.7052		0.47680		1.83	1.83	1.83	0.00	21346	0	0.00	45	16	18	21	PGA		TIM, 2-PG, PGA, GLUCONEOGENESIS, FATTY ACID BIOSYNTHESIS
1AMN	1996	2.80	P3121	113.54	113.54	137.53	90.00	90.00	120.00	70.79		612	5348	0.114	12.497		28.9232		0.43208		3.13	3.13	2.80	0.33	25272	4802	19.00	39	17	21	23	NAF SO4		HYDROLASE, SERINE ESTERASE, SYNAPSE, MEMBRANE, NERVE, MUSCLE, SIGNAL, NEUROTRANSMITTER DEGRADATION, GLYCOPROTEIN, GPI-ANCHOR, ALTERNATIVE SPLICING, HYDROLASE (SERINE ESTERASE)
1AMP	1994	1.80	P6122	111.00	111.00	92.10	90.00	90.00	120.00	52.78		591	2568	0.230	0.263		12.114		0.02171		1.71	1.71	1.71	0.00	36459	1	0.00	41	17	21	21	ZN		HYDROLASE(AMINOPEPTIDASE)
1AMU	1998	1.90	P1211	61.68	154.77	65.30	90.00	93.91	90.00	50.00	100.00	680	8548	0.080	7.261		24.7045		0.29391		1.90	1.90	1.90	0.00	91144	6	0.01	30	27	22	21	AMP MG PHE SO4		PEPTIDE SYNTHETASE, GRSA, ADENYLATE FORMING
1AMX	1998	2.00	P3221	74.00	74.00	56.70	90.00	90.00	120.00	44.00	293.00	1967	1870	1.052	7.651		19.1608		0.39930		1.90	1.90	1.90	0.00	12881	1	0.01	8	54	21	17			BACTERIAL ADHESIN, MSCRAMM
1AMY	1995	2.80	P3121	135.20	135.20	79.60	90.00	90.00	120.00	73.64		401	3339	0.120	2.280		25.7452		0.08856		2.80	2.80	2.80	0.00	18783	0	0.00	34	19	27	20	CA		HYDROLASE (O-GLYCOSYL)
1AMZ	1997	1.80	C121	104.13	78.50	58.42	90.00	78.93	90.00	55.00	295.00	271	3601	0.075	0.760		7.79195		0.09754		1.72	1.72	1.72	0.00	39504	0	0.00	63	3	15	19	MLT NMX		OXO-ACID-LYASE, TRICARBOXYLIC ACID CYCLE, ALLOSTERIC ENZYME
1AN1	1998	2.03	P43212	63.70	63.70	130.86	90.00	90.00	90.00	47.00	294.00	520	2062	0.252	3.571		18.0779		0.19753		2.03	2.03	2.03	0.00	17157	2	0.01	11	37	28	24	CA DAS		SERINE PROTEINASE INHIBITOR, TRYPTASE INHIBITION, NON- CLASSICAL KAZAL-TYPE INHIBITOR, COMPLEX (SERINE PROTEASE/INHIBITOR)
1AN7	1998	2.90	P41212	67.86	67.86	174.09	90.00	90.00	90.00	60.00	293.00	215	2200	0.098	14.240		46.4546		0.30654		2.90	2.90	2.90	0.00	8932	0	0.00	28	38	17	17			RIBOSOMAL PROTEIN, RRNA-PROTEIN BINDING, PROTEIN-PROTEIN BINDING, THERMUS THERMOPHILUS
1AN8	1998	2.40	P43212	75.41	75.41	168.87	90.00	90.00	90.00	75.01	293.00	273	1842	0.148	3.026		21.5045		0.14071		2.40	2.40	2.40	0.00	17970	1	0.01	24	36	17	23			BACTERIAL SUPERANTIGEN, TOXIN
1ANA	1982	2.00	P43212	41.10	41.10	26.70	90.00	90.00	90.00	49.00		465	246	1.890																		C38		A-DNA, DOUBLE HELIX, MODIFIED, DNA
1ANU	1997	2.15	C121	79.51	47.86	51.13	90.00	126.77	90.00	51.00	293.00	199	1067	0.187	19.072		34.6874		0.54983		2.21	2.15	2.15	0.06	8044	152	1.89	0	55	24	21			COHESIN, SCAFFOLDING, CELLULOSE DIGESTION, BETA SANDWICH, THERMOPHILE
1ANV	1997	2.70	P212121	79.70	75.60	60.60	90.00	90.00	90.00	46.21	295.00	553	2500	0.221	5.499		24.1787		0.22743		2.70	2.70	2.70	0.00	10312	0	0.00	34	10	22	34	IUM ZN		EARLY PROTEIN, DNA-BINDING PROTEIN, ZINC-FINGER, PHOSPHORYLATION, NUCLEAR PROTEIN
1AO0	1997	2.80	P212121	160.30	70.40	182.70	90.00	90.00	90.00	40.00	110.00	387	14152	0.027	25.112		28.5846		0.87852		2.80	2.80	2.80	0.00	46997	0	0.00	30	26	23	21	5GP ADP MG SF4		TRANSFERASE, GLUTAMINE AMIDOTRANSFERASE, PRTASE, PURINE BIOSYNTHESIS, PHOSPHORIBOSYLTRANSFERASE, GLYCOSYLTRANSFERASE, TGLUTAMINE AMIDOTRANSFERASE
1AO3	1998	2.20	P1211	58.00	65.10	57.80	90.00	101.90	90.00	50.00	287.00	420	2971	0.141	18.583		22.701		0.81860		2.60	2.18	2.18	0.42	14054	2	0.01	39	22	21	18			COLLAGEN-BINDING, VON WILLEBRAND, CELL ADHESION
1AO5	1997	2.60	P43212	73.75	73.75	192.71	90.00	90.00	90.00	47.70	277.00	185	3805	0.049	7.964		39.296		0.20267		2.55	2.55	2.55	0.00	17025	1	0.01	11	34	25	30	NAG		GLANDULAR KALLIKREIN, SERINE PROTEASE, PROTEIN MATURATION
1AO6	1998	2.50	P1	59.68	96.98	59.72	91.07	103.50	75.08	49.51	293.00	274	9205	0.030	9.964		42.1973		0.23613		2.50	2.50	2.50	0.00	37461	138	0.37	73	0	15	12			CARRIER PROTEIN, ALBUMIN
1AO7	1997	2.60	C121	229.30	49.50	96.00	90.00	89.60	90.00	56.00	100.00	240	5711	0.042	10.924		35.2934		0.30952		2.34	2.70	2.40	0.36	39262	4249	10.82	13	45	19	23	EMC		CLASS I MHC, T-CELL RECEPTOR, VIRAL PEPTIDE, COMPLEX (MHC/VIRAL PEPTIDE/RECEPTOR, COMPLEX (MHC/VIRAL PEPTIDE/RECEPTOR) COMPLEX
1AOD	1998	2.60	P3121	82.10	82.10	92.10	90.00	90.00	120.00	55.00	293.00	239	2297	0.104	3.323		23.7717		0.13979		2.64	2.64	2.64	0.00	10774	0	0.00	37	23	23	17	INS		HYDROLASE, PHOSPHOLIPID DEGRADATION, VIRULENCE FACTOR OF HUMAN PATHOGEN
1AOF	1997	2.00	P1211	107.40	61.70	101.20	90.00	112.10	90.00	50.40	287.00	672	9085	0.074	5.656		18.9628		0.29827		2.00	2.00	2.00	0.00	80762	0	0.00	16	37	25	22	DHE HEM SO2		ENZYME, NITRITE REDUCTASE, OXIDOREDUCTASE, NITRATE ASSIMILATION
1AOG	1997	2.30	P43	92.81	92.81	156.69	90.00	90.00	90.00	61.21	293.00	420	7988	0.053	10.615		27.9466		0.37983		2.30	2.30	2.30	0.00	55205	0	0.00	34	27	21	18	FAD MAE		TRYPANOTHIONE REDUCTASE, FAD DEPENDENT DISULPHIDE OXIDOREDUCTASE
1AOJ	1998	2.50	P1	27.69	28.34	36.83	107.53	96.83	104.51	33.52	300.00	514	1019	0.504	6.890		21.9537		0.31384		2.50	2.50	2.50	0.00	3135	24	0.77	5	43	22	30			SIGNAL TRANSDUCTION, SH3 DOMAIN, EPS8, PROLINE RICH PEPTIDE
1AOM	1998	1.80	P1211	106.70	60.60	100.10	90.00	112.30	90.00	48.54	100.00	1150	9006	0.128	7.187		11.6856		0.61503		1.80	1.80	1.80	0.00	98928	1	0.00	13	40	25	22	2NO DHE HEM NO		OXIDOREDUCTASE, ENZYME, NITRITE REDUCTASE
1AON	1997	3.00	P21212	255.26	265.25	184.40	90.00	90.00	90.00	65.00	100.00	495	58870	0.008	41.712		47.3514		0.88090		2.99	2.99	3.35	0.36	242645	23594	9.72	46	18	19	17	ADP MG		COMPLEX (GROEL/GROES), CHAPERONIN ASSISTED PROTEIN FOLDING
1AOQ	1998	1.80	P1211	106.70	60.60	100.10	90.00	112.30	90.00	48.54	100.00	1358	9938	0.137	0.892		11.0391		0.08080		1.81	1.81	1.81	0.00	101290	0	0.00	16	36	25	23	2NO DHE HEM NO		OXIDOREDUCTASE, ENZYME, NITRITE REDUCTASE
1AOS	1998	4.20	P3121	104.60	104.60	183.20	90.00	90.00	120.00	43.00	287.00	1534	6788	0.226	7.732	4.307	23.5651	31.6094	0.32811	0.13626	4.02	4.02	4.02	0.00	9508	1	0.01	64	4	17	15			ARGININE BIOSYNTHESIS, LYASE, UREA CYCLE
1AOW	1998	3.00	H3	118.56	118.56	82.23	90.00	90.00	120.00	63.00	100.00	346	2448	0.141	1.224		16.4326		0.07449		2.99	2.99	3.15	0.16	8114	268	3.30	71	0	18	11			CALCIUM/PHOSPHOLIPID-BINDING PROTEIN, 32.5KD CALELECTRIN, ENDONEXIN I, LIPOCORTIN IV, CHROMOBINDIN IV, PROTEIN II
1AOX	1998	2.10	P1	40.54	43.29	68.04	88.27	76.59	66.74	52.00	287.00	800	3284	0.244	13.447		24.0366		0.55944		1.80	1.85	1.80	0.05	36743	730	1.99	41	21	20	18	MG		INTEGRIN, CELL ADHESION, GLYCOPROTEIN
1AP2	1997	2.36	P212121	59.04	64.35	154.11	90.00	90.00	90.00	58.00	298.00	282	3720	0.076	10.228		13.1612		0.77713		2.38	2.51	2.38	0.13	22557	622	2.76	4	47	22	27			SINGLE CHAIN FV, MONOCLONAL ANTIBODY, C219, P-GLYCOPROTEIN, IMMUNOGLOBULIN
1AP9	1998	2.35	P63	61.76	61.76	104.16	90.00	90.00	120.00	48.00	100.00	184	1740	0.106	11.548		42.2891		0.27307		2.30	2.30	2.30	0.00	8398	0	0.00	67	0	22	11	RET	Bacteriorhodopsin (BR)	PHOTORECEPTOR, PROTON PUMP, MEMBRANE PROTEIN, RETINAL PROTEIN, MICROCRYSTALS, MICROFOCUS BEAM, LIPIDIC CUBIC PHASES
1APH	1993	2.00	I213	78.90	78.90	78.90	90.00	90.00	90.00	65.47		424	494	0.858	0.000		13.0744		0.00000		2.00	2.00	2.00	0.00	5431	12	0.22	55	4	14	27	DCE		HORMONE
1APM	1993	2.00	P212121	73.84	75.76	81.01	90.00	90.00	90.00	53.37		205	3075	0.067	6.992		21.3479		0.32753		2.18	1.95	1.95	0.23	30428	1892	6.22	38	15	22	25	OCT SEP TPO		TRANSFERASE(PHOSPHOTRANSFERASE)
1APN	1996	2.50	P21212	61.36	85.46	91.46	90.00	90.00	90.00	47.41		239	3589	0.067	11.996		30.1293		0.39815		2.20	2.20	2.20	0.00	24335	0	0.00	3	51	23	23			LECTIN
1APX	1996	2.20	C121	132.40	53.00	170.60	90.00	107.10	90.00	53.36		439	8481	0.052	4.816		13.6722		0.35225		1.99	1.99	1.99	0.00	70327	1	0.00	55	2	22	21	HEM K		PEROXIDASE
1AQ1	1997	2.00	P212121	53.50	70.50	73.60	90.00	90.00	90.00	32.00	100.00	614	2390	0.257	7.535		20.1072		0.37474		2.00	2.11	2.00	0.11	17721	799	4.51	35	16	23	26	STU		PROTEIN KINASE, CELL CYCLE, PHOSPHORYLATION, STAUROSPORINE, CELL DIVISION, MITOSIS, INHIBITION
1AQ2	1998	1.90	C121	126.19	96.61	46.86	90.00	95.80	90.00	50.00	300.00	491	4385	0.112	9.487		21.7731		0.43572		1.90	2.00	1.90	0.10	39295	1297	3.30	31	23	25	21	ATP MG MN PYR		KINASE, TRANSPHOSPHORYLATING, P-LOOP, PROTEIN-ATP COMPLEX, NUCLEOTIDE-TRIPHOSPHATE HYDROLASE, LYASE, GLUCONEOGENESIS
1AQ3	1997	2.80	H32	288.00	288.00	653.00	90.00	90.00	120.00	97.86	290.00	0	3702	0.000	0.136		17.3514		0.00784		2.80	2.80	2.80	0.00	159162	0	0.00	20	42	19	19			COMPLEX (COAT PROTEIN/RNA),COAT PROTEIN, RNA-BINDING, VIRAL PROTEIN CAPSID, RNA FRAGMENT, ICOSAHEDRAL VIRUS, VIRUS/RNA COMPLEX
1AQ4	1997	3.00	H32	288.00	288.00	653.00	90.00	90.00	120.00	97.87	290.00	0	3738	0.000	3.998		22.7513		0.17573		3.00	3.00	3.00	0.00	190897	0	0.00	19	43	19	19			COMPLEX (COAT PROTEIN/RNA),COAT PROTEIN, RNA-BINDING, VIRAL PROTEIN CAPSID, RNA FRAGMENT, ICOSAHEDRAL VIRUS, VIRUS/RNA COMPLEX
1AQ6	1998	1.95	P212121	57.25	84.16	91.49	90.00	90.00	90.00	38.00	120.00	575	4113	0.140	5.074		14.9369		0.33970		1.95	1.95	1.95	0.00	32507	2	0.01	56	12	15	17	FMT		L-2-HALOACID DEHALOGENASE
1AQ7	1998	2.20	P61	48.30	48.30	145.20	90.00	90.00	120.00	41.30	93.00	758	1886	0.402	3.649		4.71981		0.77312		9.84	9.84	2.20	7.64	8944	8706	97.34	10	36	29	25	34H AG2 DIL XPR		HYDROLASE, SERINE PROTEASE, INHIBITOR, HYDROLASE-HYDROLASE INHIBITOR COMPLEX
1AQ8	1998	2.00	P212121	61.79	102.40	146.20	90.00	90.00	90.00	44.00	113.00	4902	11124	0.441	1.245		13.7059		0.09084		2.00	2.00	2.00	0.00	51276	1	0.00	9	43	25	23	CU		OXIDOREDUCTASE, NITRITE, COPPER, DENITRIFICATION
1AQB	1998	1.65	P212121	45.81	53.14	72.97	90.00	90.00	90.00	41.00	300.00	380	1573	0.242	6.191		13.9443		0.44398		1.70	1.66	1.66	0.04	20090	97	0.48	11	48	21	20	CD RTL		RETINOL TRANSPORT, RETINOIDS, VITAMIN A, CADMIUM ION
1AQC	1997	2.30	P41212	74.40	74.40	157.10	90.00	90.00	90.00	52.30	100.00	564	2351	0.240	10.502		42.7858		0.24546		2.85	2.85	10.28	7.43	18523	15522	83.80	34	39	11	16	MSE		COMPLEX (PEPTIDE BINDING MODULE/PEPTIDE), PEPTIDE BINDING MODULE, PTB DOMAIN
1AQD	1998	2.45	C121	134.51	134.32	131.23	90.00	104.82	90.00	56.20	98.00	370	12638	0.029	12.587		36.2425		0.34730		2.45	2.45	2.45	0.00	73533	7	0.01	15	45	20	20			COMPLEX (MHC PROTEIN/ANTIGEN), HISTOCOMPATIBILITY ANTIGEN
1AQE	1998	2.20	P3121	72.62	72.62	60.32	90.00	90.00	120.00	65.00	293.00	1528	1550	0.986	0.825		20.5915		0.04007		2.15	2.15	2.15	0.00	9870	1	0.01	30	10	35	25	HEM SO4		ELECTRON TRANSPORT, OCTAHEME CYTOCHROME, POINT MUTANT
1AQH	1999	2.00	C2221	71.40	138.70	115.70	90.00	90.00	90.00	58.00	288.00	263	4896	0.054	3.869		16.0755		0.24068		2.00	2.05	2.11	0.11	31449	814	2.59	31	23	24	22	CA CL		ALPHA-AMYLASE, ALPHA-1,4-GLUCAN-4-GLUCANOHYDROLASE, BETA- ALPHA-EIGHT BARREL, PSYCHROPHILIC ENZYME, HYDROLASE
1AQI	1997	2.60	P21212	132.08	144.06	53.44	90.00	90.00	90.00	53.58		276	6322	0.044	4.545		32.9592		0.13790		2.62	2.62	2.62	0.00	30265	0	0.00	29	28	21	22	SAH		METHYLTRANSFERASE, TRANSFERASE, RESTRICTION SYSTEM
1AQJ	1997	2.60	P21212	130.45	142.94	53.12	90.00	90.00	90.00	52.36		300	6339	0.047	9.662		35.7128		0.27055		2.48	2.48	2.48	0.00	29685	0	0.00	28	28	22	22	SFG		METHYLTRANSFERASE, TRANSFERASE, RESTRICTION SYSTEM, DNA METHYLATION, SINEFUNGIN
1AQM	1999	1.85	C2221	71.40	138.90	115.70	90.00	90.00	90.00	58.00	288.00	293	4973	0.059	1.624		17.3147		0.09379		1.86	1.86	1.86	0.00	42018	1	0.00	31	23	24	22	CA CL TRS		ALPHA-AMYLASE, ALPHA-1,4-GLUCAN-4-GLUCANOHYDROLASE, BETA- ALPHA-EIGHT BARREL, PSYCHROPHILIC ENZYME, GLYCOSIDASE INHIBITION, HYDROLASE
1AQP	1998	2.00	C121	58.18	53.80	42.90	90.00	118.90	90.00	45.00	287.00	1914	1447	1.323	15.991		18.6154		0.85902		2.00	2.00	2.00	0.00	6930	1	0.01	21	35	26	18	CU		HYDROLASE (PHOSPHORIC DIESTER)
1AQT	1998	2.30	P6522	94.61	94.61	56.92	90.00	90.00	120.00	50.00	293.00	253	1041	0.243	0.000		32.156		0.00000		2.30	2.43	2.30	0.13	6626	89	1.34	31	44	16	9		ATP synthase (F1c10)	HYDROLASE, ATPASE, ATP SYNTHASE, EPSILON SUBUNIT
1AQU	1998	1.60	P21212	97.38	80.39	80.95	90.00	90.00	90.00	57.10	93.00	784	5143	0.152	6.338		13.1686		0.48130		1.58	1.58	1.58	0.00	71412	0	0.00	46	12	23	19	A3P EST		TRANSFERASE, PAP, SULFOTRANSFERASE, SULFONATION, ESTROGEN, 17-BETA ESTRADIOL, STEROID-BINDING
1AQY	1998	1.75	P21212	96.44	79.18	80.55	90.00	90.00	90.00	57.10	93.00	1622	5108	0.318	6.358		13.6403		0.46612		1.70	1.70	1.70	0.00	62618	1	0.00	45	12	23	20	A3P		TRANSFERASE, PAP, SULFOTRANSFERASE, SULFONATION, ESTROGEN, 17-BETA ESTRADIOL, STEROID-BINDING
1AQZ	1997	1.70	P1211	50.24	82.16	38.04	90.00	100.50	90.00	46.00	298.00	756	2489	0.304	2.784		6.9035		0.40327		1.60	1.60	1.60	0.00	30737	0	0.00	10	34	25	31	PO4		RIBOTOXIN, RIBOSOME-INACTIVATING PROTEIN, PROTEIN-RNA SPECIFIC INTERACTION, LAUE DIFFRACTION, CELL-ENTRY ACTIVITY
1AR0	1997	2.30	P212121	55.95	57.87	88.34	90.00	90.00	90.00	47.00	293.00	710	2048	0.347	7.001		23.2029		0.30173		2.19	9.80	2.19	7.61	12818	9292	72.49	28	48	12	12			TRANSPORT, NUCLEAR TRANSPORT PROTEIN
1AR2	1997	2.80	P6122	52.80	52.80	158.20	90.00	90.00	120.00	54.00	277.00	108	857	0.126		18.636		25.0359		0.74437								3	44	24	29			DISULFIDE-FREE, IMMUNOGLOBULIN FRAGMENT, BENCE-JONES
1ARL	1996	1.88	P1211	51.70	60.32	47.20	90.00	97.39	90.00	41.93		370	2616	0.141	3.139		16.7918		0.18694		8.39	1.88	1.88	6.51	20772	15837	76.24	40	17	23	20			METALLOPROTEINASE, HYDROLASE, CARBOXYPEPTIDASE
1ARM	1996	1.76	P1211	51.70	60.32	47.20	90.00	97.39	90.00	41.47		450	2666	0.169	3.476		17.8785		0.19442		7.87	1.76	1.76	6.11	26079	20990	80.49	40	17	23	20	CU HG TRS		METALLOPROTEASE, HYDROLASE, CARBOXYPEPTIDASE
1ARO	1998	2.80	C121	273.39	95.61	63.58	90.00	101.40	90.00	69.00	100.00	174	7314	0.024	53.147		72.7997		0.73004		2.78	2.78	2.93	0.15	36539	1191	3.26	46	9	22	23	HG		TRANSCRIPTION, DNA-DIRECTED RNA POLYMERASE, HYDROLASE, GLYCOSIDASE, COMPLEX (POLYMERASE/HYDROLASE)
1ARP	1994	1.90	P42212	74.57	74.57	117.47	90.00	90.00	90.00	46.14		357	2784	0.128														44	7	23	26	CA HEM NAG		PEROXIDASE(DONOR:H2O2 OXIDOREDUCTASE)
1ARZ	1998	2.60	P212121	137.60	123.80	66.60	90.00	90.00	90.00	50.00	294.00	355	8232	0.043	23.482		37.6692		0.62337		2.52	2.52	2.52	0.00	33414	1	0.00	36	23	21	20	K NAI PDC PO4		OXIDOREDUCTASE, REDUCTASE, LYSINE BIOSYNTHESIS, NADH BINDING
1AS0	1997	2.00	P3221	78.95	78.95	105.29	90.00	90.00	120.00	47.65	110.00	468	2649	0.177	9.833		15.8335		0.62103		2.00	2.00	2.00	0.00	19661	0	0.00	52	13	19	16	GSP MG SO4		SIGNAL TRANSDUCTION, GTPASE
1AS2	1997	2.80	P43212	77.19	77.19	143.61	90.00	90.00	90.00	53.64	278.00	182	2576	0.071	4.355		39.9384		0.10904		2.80	2.80	2.80	0.00	10399	2	0.02	51	13	20	16	GDP PO4		SIGNAL TRANSDUCTION, GTPASE
1AS3	1997	2.40	I4	121.44	121.44	68.29	90.00	90.00	90.00	60.61	110.00	218	2737	0.080	1.992		40.386		0.04932		2.40	2.40	2.40	0.00	19367	7	0.04	52	13	17	18	GDP SO4		SIGNAL TRANSDUCTION, GTPASE
1AS6	1998	1.80	P212121	61.65	102.40	146.10	90.00	90.00	90.00	44.00	113.00	4872	11613	0.420	3.828		14.7474		0.25957		1.85	1.80	1.80	0.05	64356	187	0.29	11	42	24	23	CU NO2		OXIDOREDUCTASE, NITRITE, COPPER, DENITRIFICATION
1AS7	1998	2.00	P212121	61.86	102.80	146.30	90.00	90.00	90.00	44.00	113.00	4766	10749	0.443	9.394		13.7279		0.68430		2.00	2.00	2.00	0.00	45995	0	0.00	11	42	23	24	CU		OXIDOREDUCTASE, NITRITE, COPPER, DENITRIFICATION
1AS8	1998	1.85	P212121	61.10	102.80	146.30	90.00	90.00	90.00	44.00	113.00	4940	11412	0.433	5.956		11.6947		0.50929		1.82	1.82	1.82	0.00	59043	1	0.00	11	42	23	24	CU NO2		OXIDOREDUCTASE, NITRITE, COPPER, DENITRIFICATION
1ASL	1994	2.60	P1211	85.60	78.80	89.60	90.00	118.60	90.00	59.54		160	6407	0.025	19.924		31.901		0.62456		2.51	2.64	2.51	0.13	32478	945	2.91	43	14	21	22	PLA		AMINOTRANSFERASE
1ASM	1994	2.35	P1211	85.40	78.80	89.60	90.00	118.60	90.00	59.45		250	6407	0.039	15.467		29.201		0.52967		2.24	2.24	2.24	0.00	39577	0	0.00	46	14	20	20	MAE PLP		AMINOTRANSFERASE
1ASN	1994	2.50	P1211	87.60	79.80	89.60	90.00	119.10	90.00	60.77		300	6406	0.047	5.732		38.97		0.14709		2.50	2.50	2.50	0.00	33324	2	0.01	47	14	18	21	PLP SO4		AMINOTRANSFERASE
1ASS	1997	2.30	P3121	82.35	82.35	77.83	90.00	90.00	120.00	70.00	100.00	368	1226	0.300	6.374		46.1771		0.13803		2.33	2.33	2.33	0.00	13186	0	0.00	35	27	20	18	NA PO4		CHAPERONIN, HSP60, THERMOSOME, TCP1, GROEL, THERMOPLASMA ACIDOPHILUM, ATP-BINDING
1ASX	1997	2.80	P3121	79.91	79.91	70.25	90.00	90.00	120.00	70.00	100.00	295	1186	0.249	10.378		19.8503		0.52281		2.80	2.80	2.80	0.00	6335	0	0.00	38	28	17	17	PO4		CHAPERONIN, HSP60, THERMOSOME, TCP1, GROEL, THERMOPLASMA ACIDOPHILUM, ATP-BINDING
1AT0	1997	1.90	I213	101.54	101.54	101.54	90.00	90.00	90.00	59.00	100.00	1025	1744	0.588	0.000		20.5559		0.00000		1.90	1.90	1.90	0.00	13687	4	0.03	4	61	21	14	MSE		DEVELOPMENTAL SIGNALING MOLECULE, CHOLESTEROL TRANSFER, SIGNALING PROTEIN
1AT5	1998	1.80	P43212	78.61	78.61	38.78	90.00	90.00	90.00	40.00	277.00	378	1142	0.331	0.386		16.7226		0.02308		1.80	1.80	1.84	0.04	10924	182	1.67	42	11	31	16	ACY CL NA NAG SNN		SUCCINIMIDE, HYDROLASE, O-GLYCOSYL HYDROLASE
1AT6	1998	1.80	P43212	76.66	76.66	38.29	90.00	90.00	90.00	36.00	100.00	635	1232	0.515	0.131		9.57846		0.01368		1.80	1.80	1.80	0.00	10515	1	0.01	41	11	29	19	IAS NAG		ISOASPARTATE, HYDROLASE, O-GLYCOSYL HYDROLASE
1ATG	1998	1.20	P1211	32.93	88.80	41.75	90.00	93.55	90.00	51.00	100.00	884	2126	0.416	1.790		5.09095		0.35160		1.20	1.20	1.20	0.00	73931	0	0.00	39	22	23	16	ACT EDO SO4 WO4		MOLYBDATE, TUNGSTATE, BINDING PROTEIN, PERIPLASM, ABC TRANSPORTER
1ATI	1997	2.75	C2221	126.90	255.30	105.00	90.00	90.00	90.00	61.00	277.00	112	7407	0.015	20.581		61.1443		0.33660		3.23	2.71	2.71	0.52	38000	2205	5.80	34	26	20	20			PROTEIN BIOSYNTHESIS, LIGASE, SYNTHETASE, AMINOACYL-TRNA SYNTHETASE
1ATL	1995	1.80	P65	97.32	97.32	87.76	90.00	90.00	120.00	51.86		463	3419	0.135														38	20	20	22	0QI CA ZN		METALLOENDOPEPTIDASE, HYDROLASE-HYDROLASE INHIBITOR COMPLEX
1ATP	1993	2.20	P212121	73.58	76.28	80.58	90.00	90.00	90.00	53.51		142	3070	0.046	3.750		23.3306		0.16073		2.27	2.27	2.67	0.40	18849	4064	21.56	37	14	22	27	ATP MN SEP TPO		TRANSFERASE(PHOSPHOTRANSFERASE)
1ATT	1994	3.20	P43212	91.30	91.30	383.10	90.00	90.00	90.00	69.98		627	6640	0.094	15.757		52.1278		0.30228		3.20	3.20	3.20	0.00	23433	0	0.00	28	31	20	21			SERINE PROTEINASE INHIBITOR
1ATZ	1998	1.80	P1211	35.20	98.52	44.58	90.00	90.64	90.00	34.00	100.00	1304	3147	0.414	1.718		8.60636		0.19962		1.80	1.80	1.80	0.00	28127	0	0.00	40	22	21	17			COLLAGEN-BINDING, HEMOSTASIS, DINUCLEOTIDE BINDING FOLD
1AU9	1997	1.80	P1211	41.64	79.45	37.26	90.00	114.53	90.00	39.61	290.00	648	2158	0.300	2.958		8.41443		0.35154		1.73	1.73	1.78	0.05	12793	16	0.13	30	20	26	24	CA IPA UNX		HYDROLASE, SERINE PROTEASE
1AUA	1997	2.50	P3221	88.97	88.97	111.34	90.00	90.00	120.00	70.00	100.00	136	2493	0.055	0.000		43.4581		0.00000		2.49	2.49	2.49	0.00	16736	0	0.00	50	9	20	21	BOG		PHOSPHOLIPID-BINDING PROTEIN, PERIPHERAL GOLGI MEMBRANE PROTEIN, PHOSPHOLIPID EXCHANGE, GOLGI-DERIVED SECRETORY VESICLE BIOGENESIS
1AUE	1998	2.33	P212121	29.94	59.21	123.54	90.00	90.00	90.00	45.00	100.00	871	2139	0.407	14.755		18.3062		0.80601		2.28	2.28	2.28	0.00	7283	1	0.01	84	0	5	11			FKBP-RAPAMYCIN ASSOCIATED PROTEIN G1/S CELL CYCLE, KINASE, TRANSFERASE
1AUG	1999	2.00	P1211	78.71	80.80	69.16	90.00	92.75	90.00	49.00	300.00	767	8095	0.095	10.296		14.8564		0.69303		1.95	1.95	1.95	0.00	50024	0	0.00	31	22	22	25			PYROGLUTAMYL PEPTIDASE, CYSTEINE PROTEINASE, BACILLUS AMYLOLIQUEFACIENS, HYDROLASE, THIOL PROTEASE
1AUK	1998	2.10	I422	132.63	132.63	192.06	90.00	90.00	90.00	63.00	277.00	25	3785	0.007	15.372		33.0474		0.46515		2.10	2.10	2.10	0.00	49080	1	0.00	30	19	28	23	FGL MG NAG NDG		CEREBROSIDE-3-SULFATE HYDROLYSIS, LYSOSOMAL ENZYME, HYDROLASE
1AUM	1998	3.00	I41	60.48	60.48	59.69	90.00	90.00	90.00	64.06	100.00	316	685	0.461	20.750		78.13		0.26558		2.80	2.80	2.80	0.00	2677	2	0.07	63	0	16	21			CORE PROTEIN, HIV, CAPSID, C-TERMINAL DOMAIN, CAC146, VIRAL PROTEIN
1AUN	1998	1.80	C121	80.14	63.69	45.61	90.00	107.18	90.00	50.00	293.00	288	1685	0.171	4.957		17.6968		0.28011		1.61	1.61	1.61	0.00	21635	1	0.00	12	38	28	22			ANTIFUNGAL PROTEIN, PATHOGENESIS-RELATED PROTEIN, PR-5D, OSMOTIN, THAUMATIN-LIKE PROTEIN
1AUO	1998	1.80	P41212	82.04	82.04	145.38	90.00	90.00	90.00	52.00	293.00	519	3599	0.144	4.248		20.2691		0.20958		1.85	1.85	1.85	0.00	41930	2574	6.14	36	22	19	23			HYDROLASE
1AUQ	1998	2.30	P61	86.39	86.39	68.12	90.00	90.00	120.00	55.00	100.00	452	1759	0.257	7.487		23.4977		0.31863		2.30	2.30	2.30	0.00	11181	6	0.05	38	22	20	20	CD		WILLEBRAND, BLOOD COAGULATION, PLATELET, GLYCOPROTEIN
1AUR	1998	2.50	P41212	81.49	81.49	144.53	90.00	90.00	90.00	52.00	293.00	650	3578	0.182														35	23	21	21	PMS		HYDROLASE
1AUS	1995	2.20	C2221	157.40	158.70	203.00	90.00	90.00	90.00	47.68		77	18149	0.004	2.139		14.1621		0.15104		2.10	2.10	2.10	0.00	130946	0	0.00	41	19	19	21	FMT MG		LYASE (CARBON-CARBON)
1AUW	1998	2.50	P1211	94.10	100.20	109.10	90.00	102.10	90.00	52.00	80.00	220	14215	0.015	6.537		27.2126		0.24022		2.50	2.50	2.50	0.00	61612	0	0.00	68	5	14	13			EYE LENS PROTEIN, DELTA 2 CRYSTALLIN, ARGINOSUCCINATE LYASE
1AUX	1998	2.30	P3221	76.16	76.16	182.33	90.00	90.00	120.00	43.74	140.00	290	4752	0.061	1.114		43.7182		0.02548		2.10	2.10	2.10	0.00	28638	0	0.00	29	31	20	20	AGS CA		SYNAPSE, PHOSPHORYLATION, SYNAPSIN IA C-DOMAIN, ATP-BINDING, TRANSFERASE
1AV1	1998	4.00	P212121	97.47	113.87	196.19	90.00	90.00	90.00	72.00	283.00	732	6588	0.111	18.876		25.1903		0.74934		4.34	4.10	4.10	0.24	16201	1126	6.95	86	0	7	7			LIPOPROTEIN, LIPID TRANSPORT, CHOLESTEROL METABOLISM, ATHEROSCLEROSIS, HDL, LCAT-ACTIVATION
1AV2	1998	1.40	P212121	31.06	31.88	52.11	90.00	90.00	90.00	30.00	295.00	2766	1162	2.380	3.015	3.688	13.3051	13.8799	0.22660	0.26571	1.40	1.40	1.40	0.00	9775	1	0.01	0	87	0	13	CL CS DLE DVA ETA FVA MOH		GRAMICIDIN, ANTIFUNGAL, ANTIBACTERIAL, ANTIBIOTIC, MEMBRANE ION CHANNEL, LINEAR GRAMICIDIN
1AV4	1998	2.20	C121	158.65	64.57	93.29	90.00	113.49	90.00	58.00	293.00	1502	5121	0.293	12.865		19.9567		0.64465		2.20	2.20	2.20	0.00	34202	1	0.00	13	42	22	23	CU TPQ		OXIDOREDUCTASE, COPPER CONTAINING, AMINE OXIDASE, ARTHROBACTER GLOBIFORMIS
1AV6	1998	2.80	P212121	61.80	64.60	99.50	90.00	90.00	90.00	56.00	103.00	520	3127	0.166	5.399		10.5853		0.51005		2.70	2.70	2.70	0.00	9750	1	0.01	40	18	17	25	MGT SAH		SINGLE-STRANDED RNA, METHYLTRANSFERASE, RNA CAP, POLY(A) POLYMERASE, VACCINIA, MRNA PROCESSING, TRANSCRIPTION, COMPLEX (TRANSFERASE-RNA), TRANSFERASE-RNA COMPLEX
1AV7	1998	2.60	P212121	53.00	55.40	76.60	90.00	90.00	90.00	41.50	287.00	256	1968	0.130	5.840		12.3958		0.47113		2.66	2.66	2.66	0.00	6080	1	0.02	30	20	26	24	NA SBL		SERINE PROTEASE, HYDROLASE, BORONIC ACID INHIBITORS
1AVA	1999	1.90	P212121	74.50	96.18	170.15	90.00	90.00	90.00	47.60	293.00	1054	9932	0.106	1.251		17.0841		0.07323		1.90	1.90	3.00	1.10	59902	7349	12.27	24	26	27	23	CA		HYDROLASE INHIBITION, ENZYME INHIBITOR COMPLEX
1AVB	1998	1.90	P21212	85.65	92.57	67.28	90.00	90.00	90.00	44.00	277.00	614	3868	0.159	14.056		12.6538		1.11081		1.90	1.90	1.90	0.00	41590	0	0.00	11	51	22	16	NAG SO4		LECTIN-LIKE GLYCOPROTEIN, PLANT DEFENSE, INSECTICIDAL ACTIVITY, LECTIN
1AVC	1998	2.90	P43	67.40	67.40	200.08	90.00	90.00	90.00	39.70	100.00	517	5231	0.099	9.018		29.4653		0.30605		2.90	2.90	2.90	0.00	19075	2	0.01	71	0	14	15	CA		ANNEXIN, CALCIUM-BINDING, MEMBRANE-BINDING, CALCIUM/PHOSPHOLIPID-BINDING PROTEIN
1AVD	1994	2.70	P42212	80.15	80.15	85.28	90.00	90.00	90.00	48.44		866	2022	0.428	10.680		32.724		0.32637									4	48	20	28	BTN NAG		BIOTIN-BINDING PROTEIN
1AVE	1994	2.80	P42212	80.15	80.15	85.28	90.00	90.00	90.00	48.44		698	1977	0.353	11.204		36.104		0.31033									4	47	20	29	NAG		BIOTIN-BINDING PROTEIN
1AVF	1998	2.36	C121	156.26	50.41	125.18	90.00	117.62	90.00	50.00	100.00	1899	5686	0.334	8.196		22.7586		0.36013		2.36	2.36	2.36	0.00	34523	0	0.00	17	44	20	19	NA		ASPARTYL PROTEASE, GASTRICSIN, ASPARTIC PROTEINASE, INTERMEDIATE, ACTIVATION, ACID
1AVK	1998	2.20	C121	158.72	64.60	93.29	90.00	112.33	90.00	58.00	293.00	1409	5075	0.278	20.488		33.0775		0.61939		2.20	2.20	2.20	0.00	33888	1	0.00	12	42	23	23			OXIDOREDUCTASE, COPPER CONTAINING, AMINE OXIDASE, ARTHROBACTER GLOBIFORMIS, QUINONE, TPQ
1AVL	1998	2.80	C121	158.20	64.10	92.90	90.00	112.70	90.00	58.00	293.00	1270	4995	0.254	23.178		34.1112		0.67948		2.80	2.80	2.80	0.00	18638	1	0.01	13	42	21	24	CU TPQ		OXIDOREDUCTASE, COPPER CONTAINING, AMINE OXIDASE, ARTHROBACTER GLOBIFORMIS
1AVP	1997	2.60	P61	114.30	114.30	50.00	90.00	90.00	120.00	68.06	300.00	1508	2259	0.668	5.964		20.1969		0.29529		2.60	2.60	2.60	0.00	10573	0	0.00	36	19	24	21			THIOL HYDROLASE, VIRAL PROTEINASE, PEPTIDE COFACTOR
1AVQ	1998	2.40	P41212	156.70	156.70	131.70	90.00	90.00	90.00	74.00	105.00	719	5933	0.121	19.685		26.228		0.75053		2.40	2.40	2.40	0.00	62855	2	0.00	50	14	16	20	ACT PO4		DEOXYRIBONUCLEASE, DNA RECOMBINATION AND REPAIR, 5'-3' EXONUCLEASE
1AVT	1998	2.00	P212121	53.00	55.40	76.60	90.00	90.00	90.00	41.50	287.00	490	2090	0.234	3.557		8.19492		0.43405		2.00	2.00	2.00	0.00	15092	1	0.01	30	20	26	24	CLD NA		SERINE PROTEASE, HYDROLASE, BORONIC ACID INHIBITORS
1AVU	1998	2.30	P212121	39.42	58.08	96.35	90.00	90.00	90.00	55.00	293.00	157	1326	0.118	18.083		29.6259		0.61038		2.33	2.08	2.19	0.25	10249	172	1.68	2	42	21	35			SERINE PROTEASE INHIBITOR, TRYPSIN INHIBITOR, KUNITZ-TYPE, BETA-TREFOIL FOLD
1AVW	1998	1.75	P212121	58.91	62.33	151.46	90.00	90.00	90.00	61.00	293.00	335	3042	0.110	3.507		18.3746		0.19086		1.89	1.75	1.75	0.14	52626	3201	6.08	7	38	25	30	CA		COMPLEX (PROTEINASE/INHIBITOR), PORCINE TRYPSIN, SOYBEAN TRYPSIN INHIBITOR, KUNITZ-TYPE, BETA-TREFOIL FOLD
1AVX	1998	1.90	P41212	62.45	62.45	229.11	90.00	90.00	90.00	52.00	283.00	246	3038	0.081	3.325		13.6797		0.24306		2.01	2.01	1.80	0.21	26825	2216	8.26	6	36	27	31	CA		COMPLEX (PROTEINASE/INHIBITOR), PORCINE TRYPSIN, SOYBEAN TRYPSIN INHIBITOR, KUNITZ-TYPE, BETA-TREFOIL FOLD
1AVY	1997	1.85	P3	43.68	43.68	90.61	90.00	90.00	120.00	45.00	100.00	1186	1716	0.691	3.099		15.0017		0.20658		1.85	1.85	1.85	0.00	14230	2	0.01	52	13	13	22			BACTERIOPHAGE T4, STRUCTURAL PROTEIN, CHAPERONE, BACTERIOPHAGE ASSEMBLY, PROTEIN FOLDING
1AW1	1998	2.70	P1211	89.51	138.08	89.52	90.00	91.00	90.00	52.00	298.00	747	15324	0.049	3.098		19.7831		0.15660		2.70	2.70	2.70	0.00	59609	0	0.00	50	15	15	20	PGA		ISOMERASE, PSYCHROPHILIC, VIBRIO MARINUS
1AW2	1998	2.65	P1211	89.66	137.82	89.54	90.00	90.94	90.00	52.00	298.00	660	15136	0.044	9.915		24.5257		0.40427		2.65	2.65	2.65	0.00	60025	2	0.00	48	15	17	20	SO4		ISOMERASE, PSYCHROPHILIC, VIBRIO MARINUS
1AW5	1998	2.30	I422	102.50	102.50	168.30	90.00	90.00	90.00	59.00	100.00	29	2836	0.010	13.383		25.1362		0.53242		2.30	2.30	2.30	0.00	20279	1	0.00	39	17	23	21	MSE ZN		DEHYDRATASE, TETRAPYRROLE BIOSYNTHESIS, ALDOLASE, TIM-BARREL OCTAMER
1AWB	1998	2.50	P3221	86.37	86.37	153.79	90.00	90.00	120.00	46.00	273.00	372	4506	0.083	0.901		19.4853		0.04624		2.50	2.50	2.50	0.00	20194	0	0.00	37	25	19	19	CA CL IPD		HYDROLASE, MYO-INOSITOL, PHOSPHATASE
1AWC	1998	2.15	C121	201.60	34.55	59.26	90.00	99.83	90.00	49.00	100.00	650	2966	0.219	16.927		27.213		0.62202		2.10	2.10	2.10	0.00	20442	3	0.01	53	5	23	19	BRU CBR		COMPLEX (TRANSCRIPTION REGULATION/DNA), DNA-BINDING, NUCLEAR PROTEIN, ETS DOMAIN, ANKYRIN REPEATS, TRANSCRIPTION FACTOR, TRANSCRIPTION/DNA COMPLEX
1AWD	1998	1.40	I432	112.44	112.44	112.44	90.00	90.00	90.00	58.00	103.00	505	838	0.603		0.000		16.4773		0.00000								20	31	28	21	FES		ELECTRON TRANSPORT, EUKARYOTIC, GREEN ALGA, ELECTRON TRANSFER, METALLOPROTEIN
1AWQ	1998	1.58	P43	51.50	51.50	62.80	90.00	90.00	90.00	45.42	100.00	262	1350	0.194	8.718		14.3537		0.60737		1.53	1.53	1.61	0.08	20703	651	3.14	14	31	28	27			COMPLEX (ISOMERASE/PEPTIDE), CYCLOPHILIN A, HIV-1 CAPSID, PSEUDO-SYMMETRY
1AWR	1998	1.58	P41	72.91	72.91	188.56	90.00	90.00	90.00	45.58	100.00	1525	7963	0.192	3.581		10.4501		0.34268		1.61	1.61	1.61	0.00	123869	10077	8.14	13	30	29	28			COMPLEX (ISOMERASE/PEPTIDE), CYCLOPHILIN A, HIV-1 CAPSID, PSEUDO-SYMMETRY
1AWS	1998	2.55	P43	51.90	51.90	63.40	90.00	90.00	90.00	46.22	100.00	240	1350	0.178	18.201		21.5253		0.84556		2.55	2.55	2.55	0.00	5484	2	0.04	14	31	28	27	MSE		COMPLEX (ISOMERASE/PEPTIDE), CYCLOPHILIN A, HIV-1 CAPSID, PSEUDO-SYMMETRY
1AWT	1998	2.55	P41	73.20	73.20	189.60	90.00	90.00	90.00	45.76	100.00	1447	7963	0.182	2.681		6.37249		0.42071		2.55	2.55	2.55	0.00	32046	1	0.00	13	31	29	27	MSE		COMPLEX (ISOMERASE/PEPTIDE), CYCLOPHILIN A, HIV-1 CAPSID, PSEUDO-SYMMETRY
1AWU	1998	2.34	P43	52.40	52.40	63.40	90.00	90.00	90.00	47.70	100.00	152	1313	0.116	22.166		23.8431		0.92966		2.35	2.35	2.35	0.00	7049	0	0.00	14	31	27	28			COMPLEX (ISOMERASE/PEPTIDE), CYCLOPHILIN A, HIV-1 CAPSID, PSEUDO-SYMMETRY
1AWV	1998	2.34	P41	74.00	74.00	190.40	90.00	90.00	90.00	47.60	100.00	1349	7975	0.169	9.791		12.3266		0.79430		2.35	2.35	2.35	0.00	41416	0	0.00	12	31	28	29			COMPLEX (ISOMERASE/PEPTIDE), CYCLOPHILIN A, HIV-1 CAPSID, PSEUDO-SYMMETRY
1AX0	1998	1.90	C121	84.22	72.98	71.26	90.00	113.33	90.00	67.90	298.00	472	2162	0.218	5.914		21.064		0.28076		1.90	1.90	1.90	0.00	30859	0	0.00	4	46	26	24	A2G BMA CA FUC MAN MN NAG XYP		LECTIN, GLYCOPROTEIN
1AX1	1998	1.95	C121	84.06	72.97	71.24	90.00	113.39	90.00	67.81	298.00	447	2108	0.212	6.914		28.8391		0.23974		1.95	1.95	1.95	0.00	26067	0	0.00	4	45	26	25	BGC BMA CA FUC GAL MAN MN NAG XYP		LECTIN, GLYCOPROTEIN
1AX2	1998	1.95	C121	83.93	73.17	71.31	90.00	113.36	90.00	67.89	298.00	477	2117	0.225	5.327		23.8562		0.22330		1.97	1.97	1.97	0.00	26190	1	0.00	4	46	26	24	BMA CA FUC GAL MAN MN NAG NDG XYP		LECTIN, GLYCOPROTEIN
1AX4	1998	2.10	P212121	114.99	118.23	153.68	90.00	90.00	90.00	51.00	293.00	430	15715	0.027	9.760		14.8742		0.65617		2.10	2.10	2.10	0.00	117863	1	0.00	45	17	20	18	K LLP		TRYPTOPHAN BIOSYNTHESIS, TRYPTOPHAN INDOLE-LYASE, PYRIDOXAL 5'-PHOSPHATE, MONOVALENT CATION BINDING SITE
1AX8	1998	2.40	P63	88.14	88.14	48.05	90.00	90.00	120.00	65.40	100.00	406	1074	0.378	8.008		38.867		0.20604		2.40	2.40	2.40	0.00	8253	0	0.00	68	2	9	21			HELICAL CYTOKINE, HEMATOPOIETIC FACTOR, DIABETES, OBESITY, CYTOKINE
1AX9	1998	2.80	P3121	113.00	113.00	136.90	90.00	90.00	120.00	65.00	273.00	259	4308	0.060	17.056		19.9264		0.85595		2.80	2.80	2.80	0.00	21097	1	0.00	39	18	20	23	EDR		HYDROLASE, CARBOXYLIC ESTERASE, SERINE ESTERASE, SYNAPSE
1AXB	1998	2.00	P212121	42.04	60.97	88.91	90.00	90.00	90.00	32.00	277.00	298	2172	0.137	3.221		23.2972		0.13826		2.00	2.00	2.00	0.00	14681	1	0.01	44	17	21	18	FOS		HYDROLASE, ANTIBIOTIC RESISTANCE, BETA-LACTAMASE
1AXC	1998	2.60	P3221	83.50	83.50	233.90	90.00	90.00	120.00	50.49	100.00	1771	8393	0.211	2.906		31.8606		0.09121		2.60	2.60	2.60	0.00	25375	0	0.00	19	49	17	15			DNA, REPLICATION, PROCESSIVITY, ONCOGENE, WAF1, CIP1, COMPLEX (DNA-BINDING PROTEIN/DNA)
1AXE	1998	2.00	P1	51.82	44.58	93.28	103.10	87.59	70.55	49.98	277.00	152	5796	0.026	17.843		25.4086		0.70224		2.05	2.00	2.00	0.05	41054	706	1.72	30	26	22	22	ETF NAD ZN		OXIDOREDUCTASE (NAD(A)-CHOH(D)), ALCOHOL DEHYDROGENASE
1AXG	1998	2.50	P1	44.35	86.73	90.64	102.66	99.24	101.63	39.76	103.00	710	11655	0.061														30	26	22	22	ETF NAD ZN		OXIDOREDUCTASE (NAD(A)-CHOH(D)), ALCOHOL DEHYDROGENASE
1AXK	1999	2.10	P1211	45.27	133.70	77.95	90.00	99.76	90.00	46.40	123.00	1143	6533	0.175	7.765		18.1211		0.42851		2.10	2.10	2.10	0.00	48469	0	0.00	6	58	17	19	CA		GLUXYN-1, BIFUNCTIONAL, FUSION PROTEIN, 1,4-BETA-XYLANASE, 1,3-1,4-BETA-GLUCANASE, HYBRID ENZYME
1AXS	1998	2.60	P1211	42.78	81.50	128.20	90.00	93.43	90.00	40.00	94.00	872	6887	0.127	19.975		31.5926		0.63227		2.60	2.60	2.60	0.00	24768	0	0.00	5	50	22	23	CD HOP		OXY-COPE, CATALYTIC ANTIBODY, FAB FRAGMENT
1AXY	1998	1.95	C121	84.61	72.88	71.34	90.00	113.48	90.00	68.00	298.00	436	2079	0.210	6.364		22.703		0.28032		1.95	1.95	1.95	0.00	27770	1	0.00	4	46	26	24	BMA CA FUC MAN MN NAG XYP		LECTIN, GLYCOPROTEIN
1AXZ	1998	1.95	C121	84.20	72.99	71.29	90.00	113.44	90.00	67.89	298.00	435	2096	0.208	6.746		18.7729		0.35935		1.95	1.95	1.95	0.00	28797	1	0.00	4	45	26	25	BMA CA FUC GAL GLA MAN MN NAG XYP		LECTIN, GLYCOPROTEIN
1AY2	1998	2.60	C222	127.58	121.08	26.86	90.00	90.00	90.00	60.00	290.00	218	1373	0.159														39	25	22	14	0A9 GLA HTO NAG PT		TYPE IV PILIN, FIBER-FORMING PROTEIN, MEMBRANE PROTEIN, DNA INDING PROTEIN, CONTRACTILE PROTEIN, CELL ADHESION
1AY7	1999	1.70	P65	56.95	56.95	135.80	90.00	90.00	120.00	69.00	293.00	537	1678	0.320	3.959		15.3297		0.25826		1.70	1.70	1.70	0.00	27352	0	0.00	32	19	26	23			RIBONUCLEASE, INHIBITOR, STREPTOMYCES AUREOFACIENS, COMPLEX (ENZYME/INHIBITOR)
1AY9	1998	3.00	P41212	53.10	53.10	164.10	90.00	90.00	90.00	47.00	277.00	280	1628	0.172	3.565		24.3579		0.14636		3.00	3.00	3.00	0.00	4943	0	0.00	10	37	24	29			MUTAGENESIS PROTEIN, DNA REPAIR, HYDROLASE
1AYA	1994	2.05	P1211	33.80	52.70	56.40	90.00	101.10	90.00	36.35		804	1872	0.429	4.552		21.4709		0.21201		2.04	2.04	2.04	0.00	11142	1	0.01	18	31	26	25	PTR		HYDROLASE(SH2 DOMAIN)
1AYB	1994	3.00	P43212	62.90	62.90	77.80	90.00	90.00	90.00	58.72		100	854	0.117	0.672		36.5702		0.01838		5.98	5.98	13.38	7.40	2951	2869	97.22	19	33	26	22	PTR		HYDROLASE(SH2 DOMAIN)
1AYC	1994	2.30	P43212	62.20	62.20	74.70	90.00	90.00	90.00	56.55		197	900	0.219	3.356		31.8998		0.10520		7.47	7.47	12.93	5.46	2951	2800	94.88	19	30	26	25	PTR		HYDROLASE(SH2 DOMAIN)
1AYD	1994	2.20	P43212	63.20	63.20	76.10	90.00	90.00	90.00	62.66		261	871	0.300	4.103		35.8965		0.11430		2.46	2.46	2.54	0.08	8056	2362	29.32	24	32	24	20			HYDROLASE(SH2 DOMAIN)
1AYE	1999	1.80	P1211	42.20	87.07	59.02	90.00	99.35	90.00	48.24	288.00	404	3351	0.121	5.613		19.8839		0.28229		1.80	1.80	1.80	0.00	37833	4	0.01	41	18	22	19	ZN		SERINE PROTEASE, ZYMOGEN, HYDROLASE
1AYF	1998	1.85	P21212	44.18	78.34	60.60	90.00	90.00	90.00	44.00	123.00	504	1831	0.275	9.552		14.9136		0.64049		1.75	1.75	1.75	0.00	21775	2	0.01	23	24	30	23	FES GOL		[2FE-2S]FERREDOXIN, ADRENODOXIN, ELECTRON TRANSPORT
1AYM	1998	2.15	P22121	362.60	347.10	334.90	90.00	90.00	90.00	50.00	277.00	0	6975	0.000	0.150		14.1907		0.01057		2.15	2.15	2.15	0.00	1188112	13	0.00	12	33	24	31	DAO MYR ZN		HUMAN RHINOVIRUS 16, RNA, SITE-DIRECTED MUTAGENESIS, RHINOVIRUS COAT PROTEIN, ICOSAHEDRAL VIRUS
1AYN	1998	2.90	P22121	362.60	347.10	334.90	90.00	90.00	90.00	50.00	277.00	0	6674	0.000	2.106		13.0796		0.16101		2.85	2.85	2.85	0.00	480268	0	0.00	12	33	24	31	DAO MYR ZN		HUMAN RHINOVIRUS 16, RECEPTOR, DRUG, RHINOVIRUS COAT PROTEIN, ICOSAHEDRAL VIRUS, VIRUS
1AYO	1998	1.90	P3121	107.57	107.57	72.23	90.00	90.00	120.00	63.00	100.00	880	2370	0.371	11.640	12.626	20.4049	21.4595	0.57045	0.58836	1.85	1.85	1.80	0.05	40835	1158	2.84	8	48	26	18	CA NAG		MACROGLOBULIN, RECEPTOR BINDING DOMAIN
1AYP	1995	2.57	P1211	64.51	114.72	64.43	90.00	120.13	90.00	50.08		408	5988	0.068	3.646		26.3345		0.13845		2.57	2.57	2.57	0.00	22200	1	0.00	50	7	21	22	CA INB		HYDROLASE
1AYR	1998	3.30	P21212	169.17	185.53	90.93	90.00	90.00	90.00	68.50	100.00	687	11743	0.059	37.697		69.6398		0.54131		7.38	3.39	3.30	4.08	18311	9273	50.64	5	49	22	24			SENSORY TRANSDUCTION, ARRESTIN, RHODOPSIN
1AYX	1998	1.70	P212121	58.14	87.79	99.95	90.00	90.00	90.00	47.00		480	4279	0.112	1.537		13.4405		0.11436		1.70	1.70	1.70	0.00	56652	0	0.00	51	7	22	20	TRS		GLUCOAMYLASE, HYDROLASE, GLYCOSIDASE, POLYSACCHARIDE DEGRADATION
1AYY	1998	2.32	P1211	46.20	115.60	52.40	90.00	107.20	90.00	41.00	130.00	365	4501	0.081														35	25	22	18			GLYCOAMIDASE, SIGNAL, HYDROLASE
1AYZ	1998	2.60	I222	113.75	146.36	109.88	90.00	90.00	90.00	68.00	100.00	523	3799	0.138	5.662		37.3026		0.15179		2.60	2.60	2.60	0.00	26010	0	0.00	38	20	23	19			UBIQUITIN CONJUGATION, UBIQUITIN-CONJUGATING ENZYME
1AZ1	1998	1.80	P212121	49.96	67.07	92.19	90.00	90.00	90.00	43.09	277.00	670	2815	0.238	0.904	0.805	10.1169	10.8513	0.08936	0.07418	1.83	1.79	1.83	0.04	26959	645	2.39	38	15	22	25	ALR NAP		OXIDOREDUCTASE, ALDO-KETO REDUCTASE, INHIBITOR BINDING
1AZ2	1998	2.90	P212121	50.03	67.17	92.18	90.00	90.00	90.00	43.25	277.00	228	2570	0.089	4.676	6.584	15.8017	16.8281	0.29592	0.39125	2.69	2.69	2.69	0.00	8995	1	0.01	31	16	29	24	CIT NAP		OXIDOREDUCTASE, ALDO-KETO REDUCTASE, INHIBITOR BINDING
1AZ5	1998	2.00	P3221	45.40	45.40	87.90	90.00	90.00	120.00	40.00	298.00	380	940	0.404	4.955		20.9939		0.23602		2.00	2.00	2.00	0.00	7110	0	0.00	6	44	19	31			HIV, AIDS, PROTEINASE, ASPARTYL PROTEASE, ENDONUCLEASE
1AZB	1993	2.20	C2221	75.10	74.30	99.00	90.00	90.00	90.00	50.09		423	2222	0.190	4.694		16.0173		0.29306		1.69	5.36	5.36	3.67	12724	12673	99.60	17	35	25	23	CU SO4		ELECTRON TRANSPORT(COPPER)
1AZC	1993	1.80	C2221	75.10	74.10	99.50	90.00	90.00	90.00	50.21		442	2222	0.199	1.738		29.2878		0.05934		2.30	2.37	2.71	0.41	13601	3793	27.89	17	35	25	23	CU SO4		ELECTRON TRANSPORT(COPPER)
1AZF	1998	1.80	P43212	79.14	79.14	38.02	90.00	90.00	90.00	40.77	298.00	343	1090	0.315	1.189		20.7028		0.05743		1.65	1.65	1.65	0.00	14022	0	0.00	41	11	33	15	BR		HYDROLASE, O-GLYCOSYL HYDROLASE
1AZM	1994	2.00	P212121	81.85	75.31	37.76	90.00	90.00	90.00	39.14		588	2213	0.266														16	30	28	26	AZM ZN		PROTEIN-DRUG INTERACTIONS, OXO-ACID LYASE, SULFONAMIDES, LYASE(OXO-ACID)
1AZO	1998	1.70	P212121	41.60	72.61	72.87	90.00	90.00	90.00	42.00		918	1952	0.470	5.850		13.4239		0.43579		1.70	1.70	1.70	0.00	21931	0	0.00	33	20	22	25	EDO MSE		ENDONUCLEASE, MUTH, DNA REPAIR, HYDROLASE
1AZP	1999	1.60	P212121	50.11	77.17	35.48	90.00	90.00	90.00	56.00	123.00	443	1167	0.380	2.869		17.503		0.16391		1.60	1.60	1.60	0.00	18472	1	0.01	26	53	11	10			COMPLEX (CHROMATIN PROTEIN/DNA), DNA-BINDING, ARCHEA KINKED- DNA, MINOR-GROOVE BINDING, INTERCALATION, DNA BINDING PROTEIN/DNA COMPLEX
1AZQ	1999	1.94	P212121	51.76	77.53	36.54	90.00	90.00	90.00	59.00	298.00	368	1095	0.336	4.724		40.4047		0.11692		1.94	1.94	1.94	0.00	10083	0	0.00	27	53	11	9			COMPLEX (CHROMATIN PROTEIN/DNA), DNA-BINDING, ARCHEA, KINKED-DNA, MINOR-GROOVE BINDING, INTERCALATION, DNA BINDING PROTEIN/DNA COMPLEX
1AZR	1993	2.40	P212121	57.81	81.53	112.61	90.00	90.00	90.00	48.22		610	4228	0.144	7.773		19.5618		0.39736		2.40	2.53	2.40	0.13	17198	56	0.33	19	34	25	22	CU NO3		ELECTRON TRANSFER(CUPROPROTEIN)
1AZS	1998	2.30	P21212	119.00	134.05	70.65	90.00	90.00	90.00	58.00	100.00	401	5881	0.068	58.195		39.4214		1.47623		2.32	2.32	3.28	0.96	37182	4232	11.38	43	23	18	16	FKP GSP MG		COMPLEX (LYASE/HYDROLASE), HYDROLASE, SIGNAL TRANSDUCING PROTEIN, CYCLASE, EFFECTOR ENZYME
1AZT	1998	2.30	P212121	88.30	96.50	133.40	90.00	90.00	90.00	60.00	100.00	261	5763	0.045	7.158		21.5774		0.33174		2.50	2.50	2.50	0.00	37441	2	0.01	50	12	20	18	GSP MG PO4		HYDROLASE, SIGNAL TRANSDUCING PROTEIN, GTP-BINDING PROTEIN
1AZV	1998	1.90	P41	67.20	67.20	83.80	90.00	90.00	90.00	58.00	300.00	648	2414	0.268	1.130		25.296		0.04467		2.00	2.00	2.00	0.00	24962	8	0.03	5	41	32	22	CU ZN		OXIDOREDUCTASE, SUPEROXIDE ACCEPTOR, FAMILIAL AMYOTROPHIC LATERAL SCLEROSIS MUTANT
1AZX	1999	2.90	P1211	70.44	86.97	97.22	90.00	108.88	90.00	57.11	100.00	557	6881	0.081	22.400		40.3279		0.55545		2.90	2.90	2.90	0.00	23424	1	0.00	31	29	19	21	NAG NTP		SERINE PROTEASE INHIBITOR, SERPIN, ANTITHROMBIN, ANTICOAGULANT ACTIVATION BY HEPARIN
1AZY	1999	3.00	P1211	52.00	78.00	116.50	90.00	91.50	90.00	52.70	298.00	170	6612	0.026	18.755		34.6136		0.54184		2.79	2.79	2.79	0.00	20930	1	0.00	46	15	21	18			GLYCOSYLTRANSFERASE, THYMIDINE PHOSPHORYLASE, SALVAGE PATHWAY
1B02	1999	2.50	P212121	55.57	105.01	117.26	90.00	90.00	90.00	50.00	298.00	70	2453	0.029	20.194		27.7124		0.72870		2.50	2.50	2.50	0.00	23755	0	0.00	34	27	17	22	C2F UFP		TRANSFERASE, METHYLTRANSFERASE
1B04	1999	2.80	P43212	95.72	95.72	225.89	90.00	90.00	90.00	65.00	100.00	718	5126	0.140	12.999		25.0329		0.51928		2.80	2.80	2.80	0.00	25982	2	0.01	41	21	17	21			LIGASE, DNA REPLICATION
1B08	1999	2.30	P1211	55.96	109.72	56.09	90.00	92.20	90.00	63.41	298.00	506	3651	0.139	10.490	12.117	30.2151	31.6947	0.34718	0.38230	2.36	2.30	2.30	0.06	28551	674	2.36	35	26	19	20	CA		C-TYPE LECTIN, CRD, SP-D, COLECTIN, ALPHA-HELICAL COILED-COIL, LUNG SURFACTANT, SUGAR BINDING PROTEIN
1B0B	2000	1.43	P1211	49.44	37.95	41.37	90.00	106.19	90.00	57.00	100.00	644	1307	0.493	4.153		4.6751		0.88832		1.43	1.43	1.43	0.00	26805	0	0.00	78	0	13	9	CYN HEM SAC		HEMOPROTEIN, SULFIDE CARRIER, GLOBINS, OXYGEN TRANSPORT, OXYGEN STORAGE/TRANSPORT COMPLEX
1B0C	1998	2.80	P6422	95.47	95.47	159.69	90.00	90.00	120.00	61.00	297.00	761	2186	0.348	8.218		36.271		0.22657		2.80	2.80	2.80	0.00	11127	0	0.00	20	27	22	31			BOVINE PANCREATIC TRYPSIN INHIBITOR, PENTAMERIC MOLECULE, HYDROLASE INHIBITOR
1B0D	1998	1.84	P43212	79.06	79.06	37.97	90.00	90.00	90.00	40.58	293.00	450	1098	0.410	2.702		16.6111		0.16266		1.84	1.84	1.84	0.00	10461	0	0.00	41	11	33	15	TSU		HYDROLASE (O-GLYCOSYL)
1B0E	1998	1.80	P31	69.10	69.10	51.10	90.00	90.00	120.00	54.71	287.00	570	2064	0.276	2.254		14.655		0.15380		1.80	1.80	1.80	0.00	24287	6	0.02	11	39	25	25	CA SEI		SERINE PROTEASE, FLUOROETHYL KETONES, HYDROLASE
1B0F	1998	3.00	P4322	75.80	75.80	108.50	90.00	90.00	90.00	63.31	287.00	335	1784	0.188	7.683		28.2943		0.27154		3.00	3.00	3.00	0.00	6718	0	0.00	9	39	30	22	FUC NAG SEI		SERINE PROTEASE, FLUOROETHYL KETONES, HYDROLASE
1B0G	1998	2.50	P1	50.09	62.89	74.68	81.98	76.18	77.86	50.80	100.00	732	6370	0.115	3.571		20.4944		0.17424		2.50	2.50	2.50	0.00	26356	77	0.29	20	41	19	20			CLASS I HISTOCOMPATIBILITY ANTIGEN (HLA-A2.1)-BETA 2-MICROGLOBULIN- PEPTIDE P1049 COMPLEX, HISTOCOMPATIBILITY ANTIGEN
1B0I	1999	2.40	P212121	56.80	80.30	120.10	90.00	90.00	90.00	56.00	288.00	469	4518	0.104	7.790		18.2554		0.42672		2.40	2.40	2.40	0.00	21593	0	0.00	31	23	22	24	CA CL		ALPHA-AMYLASE, ALPHA-1, 4-GLUCAN-4-GLUCANOHYDROLASE, BETA- ALPHA-EIGHT BARREL, PSYCHROPHILIC ENZYME
1B0W	1998	1.80	C2221	82.04	142.11	77.86	90.00	90.00	90.00	61.15	287.00	662	2624	0.252	6.602		14.8155		0.44561		1.80	1.80	1.75	0.05	35139	1070	3.05	3	50	23	24			IMMUNOGLOBULIN, AMYLOID, IMMUNE SYSTEM
1B0Y	1998	0.93	P212121	37.68	41.67	41.91	90.00	90.00	90.00	30.00	100.00	814	837	0.973		3.360		6.49337		0.51745								22	16	36	26	SF4		ELECTRON TRANSFER PROTEIN, ATOMIC RESOLUTION, DIRECT METHODS IRON- SULPHUR CLUSTER, METALLOPROTEIN, ELECTRON TRANSPORT
1B0Z	1999	2.30	I222	75.10	93.73	171.90	90.00	90.00	90.00	60.00	287.00	1346	3698	0.364	5.981		19.4966		0.30677		2.30	2.30	2.36	0.06	24051	514	2.14	54	14	18	14			PHOSPHOGLUCOSE ISOMERASE, AUTOCRINEFACTOR, NEUROLEUKIN, CRYSTALLOGRAPHY MOTILITY, ISOMERASE
1B11	1998	1.90	P3121	50.74	50.74	73.46	90.00	90.00	120.00	44.40	297.00	300	1026	0.292	0.089		20.9863		0.00424		1.90	1.90	1.90	0.00	9007	2	0.02	9	44	19	28	3TL SO4		FIV PROTEASE, HYDROLASE-HYDROLASE INHIBITOR COMPLEX
1B17	2003	1.70	I213	78.71	78.71	78.71	90.00	90.00	90.00	65.00	287.00	347	483	0.718	0.000		15.1063		0.00000		1.70	1.70	1.70	0.00	9026	16	0.18	55	4	12	29	SO4		HORMONE, GLUCOSE CONCENTRATION DECREASE, HORMONE/GROWTH FACTOR COMPLEX
1B18	2003	1.80	I213	78.72	78.72	78.72	90.00	90.00	90.00	65.00	287.00	354	472	0.750	0.000		15.02		0.00000		1.70	1.70	1.70	0.00	9061	0	0.00	51	4	16	29	SO4		HORMONE, GLUCOSE CONCENTRATION DECREASE, HORMONE/GROWTH FACTOR COMPLEX
1B19	2003	1.80	I213	78.73	78.73	78.73	90.00	90.00	90.00	65.00	287.00	309	467	0.662	0.000		16.5511		0.00000		1.70	1.70	1.70	0.00	8970	0	0.00	53	4	14	29	SO4		HORMONE, HORMONE/GROWTH FACTOR COMPLEX
1B1B	1999	2.60	P62	92.60	92.60	63.20	90.00	90.00	120.00	74.98	100.00	515	1571	0.328	19.015		46.7748		0.40652		2.59	2.59	2.59	0.00	9297	2	0.02	58	6	19	17	SO4 ZN		IDER, IRON DEPEDENT REGULATOR, MYCOBACTERIUM TUBERCULOSIS, METAL BINDING PROTEIN
1B1C	1999	1.93	P1211	39.31	51.44	47.60	90.00	105.93	90.00	45.82	287.00	420	1418	0.296	8.868		15.5377		0.57074		1.93	1.93	1.93	0.00	13282	0	0.00	48	20	17	15	CA FMN		FLAVOPROTEIN, CYTOCHROME P450 REDUCTASE, P450 REDUCTASE, FMN-BINDING DOMAIN, FMN, OXIDOREDUCTASE
1B20	1998	1.70	P32	57.63	57.63	81.30	90.00	90.00	120.00	41.40	100.00	1962	3102	0.632	3.648		11.2692		0.32371		1.71	1.71	1.71	0.00	31927	0	0.00	22	23	26	29	ZN		MICROBIAL RIBONUCLEASE, ALPHA/BETA PROTEIN, HYDROLASE
1B21	1998	2.00	P32	57.78	57.78	81.42	90.00	90.00	120.00	42.00	100.00	1438	2930	0.491	7.773		7.82246		0.99368		2.03	2.03	2.03	0.00	18294	0	0.00	22	23	26	29	ZN		MICROBIAL RIBONUCLEASE, ALPHA/BETA PROTEIN, HYDROLASE
1B23	1998	2.60	F222	126.75	132.98	154.88	90.00	90.00	90.00	43.00	100.00	144	5040	0.029	54.431		54.0785		1.00652		3.00	2.60	2.60	0.40	18103	884	4.88	24	34	21	21	4SU 5MU CYS GNP H2U MG MIA PSU SO4		TRANSLATION ELONGATION FACTOR, TRANSFER RNA, PROTEIN SYNTHESIS, GENE REGULATION-RNA COMPLEX
1B24	1999	2.20	C121	93.73	37.22	56.28	90.00	112.80	90.00	33.30	100.00	430	1505	0.286	19.210		21.497		0.89361		2.20	2.20	2.20	0.00	9025	1	0.01	48	25	14	13	MSE		INTRON-ENCODED, ENDONUCLEASE, HOMING, THERMOSTABLE
1B26	1999	3.00	P3121	147.13	147.13	273.64	90.00	90.00	120.00	60.40	286.00	334	18978	0.018														50	18	16	16			METABOLIC ROLE, GLUTAMATE, DEHYDROGENASE, OXIDOREDUCTASE
1B27	1998	2.10	C121	202.92	43.32	83.18	90.00	110.50	90.00	51.00	100.00	925	5110	0.181	12.898		19.5415		0.66003		2.08	2.08	2.08	0.00	32840	0	0.00	33	21	23	23			RNASE-INHIBITOR COMPLEX, HYDROLASE/HYDROLASE INHIBITOR COMPLEX
1B2A	2003	1.70	I213	78.75	78.75	78.75	90.00	90.00	90.00	65.00	287.00	387	479	0.808	0.000		15.4531		0.00000		1.70	1.70	1.70	0.00	8958	0	0.00	53	4	14	29	SO4		HORMONE, HORMONE/GROWTH FACTOR COMPLEX
1B2B	2003	1.80	I213	78.70	78.70	78.70	90.00	90.00	90.00	65.00	287.00	335	479	0.699	0.000		17.3758		0.00000		1.70	1.70	1.70	0.00	8539	0	0.00	53	4	14	29	SO4		HORMONE, HORMONE/GROWTH FACTOR COMPLEX
1B2C	2003	1.80	I213	78.78	78.78	78.78	90.00	90.00	90.00	65.00	287.00	357	478	0.747	0.000		14.444		0.00000		1.70	1.70	1.70	0.00	8576	0	0.00	53	4	14	29	SO4		HORMONE, HORMONE/GROWTH FACTOR COMPLEX
1B2D	2003	1.70	I213	78.81	78.81	78.81	90.00	90.00	90.00	65.00	287.00	383	482	0.795	0.000		16.0693		0.00000		1.70	1.70	1.70	0.00	9068	1	0.01	55	4	12	29	SO4		HORMONE, HORMONE/GROWTH FACTOR COMPLEX
1B2E	2003	1.90	I213	78.74	78.74	78.74	90.00	90.00	90.00	65.00	287.00	367	469	0.783	0.000		19.1394		0.00000		1.90	1.90	1.90	0.00	6547	7	0.11	53	4	14	29	SO4		HORMONE, HORMONE/GROWTH FACTOR COMPLEX
1B2F	2003	1.90	I213	78.77	78.77	78.77	90.00	90.00	90.00	65.00	287.00	348	474	0.734	0.000		20.6013		0.00000		1.70	1.70	1.70	0.00	9097	15	0.16	49	4	18	29			HORMONE, HORMONE/GROWTH FACTOR COMPLEX
1B2G	2003	1.80	I213	78.87	78.87	78.87	90.00	90.00	90.00	65.00	287.00	296	458	0.646	0.000		16.7175		0.00000		1.70	1.70	1.70	0.00	8672	17	0.20	47	4	20	29			HORMONE, HORMONE/GROWTH FACTOR COMPLEX
1B2K	1998	1.60	P1211	27.73	62.79	59.84	90.00	90.10	90.00	33.00	293.00	1246	2324	0.536	2.347		9.78591		0.23983		1.60	1.60	1.60	0.00	26152	5	0.02	41	11	34	14	IOD		HYDROLASE (O-GLYCOSYL)
1B2P	1999	1.70	P21212	70.42	92.95	46.64	90.00	90.00	90.00	56.00	277.00	343	2109	0.163	4.401		14.8471		0.29642		1.70	1.70	1.70	0.00	33837	4	0.01	0	46	26	28			MANNOSE-BINDING LECTIN, MONOCOT, AGLUTININ, BLUEBELL BULBS, PROTEIN- CARBOHYDRATE INTERACTIONS, SUGAR BINDING PROTEIN
1B2S	1998	1.82	C121	206.24	43.51	83.69	90.00	107.42	90.00	52.00	100.00	1022	5378	0.190	5.638		15.4162		0.36572		1.82	1.82	1.82	0.00	58905	5	0.01	34	20	23	23	SO4		RNASE-INHIBITOR COMPLEX, INTERFACIAL DOUBLE MUTANT, HYDROLASE/HYDROLASE INHIBITOR COMPLEX
1B2U	1998	2.10	C121	201.23	43.02	83.47	90.00	110.70	90.00	51.00	100.00	1053	5111	0.206	11.404		20.7971		0.54835		2.10	2.10	2.10	0.00	39042	0	0.00	33	21	22	24			RNASE-INHIBITOR COMPLEX, INTERFACIAL DOUBLE MUTANT, HYDROLASE/HYDROLASE INHIBITOR COMPLEX
1B2V	1999	1.90	C121	41.65	80.66	63.23	90.00	93.58	90.00	55.23	288.00	391	1523	0.257	11.070		17.7856		0.62241		1.90	1.90	1.90	0.00	15496	0	0.00	32	32	18	18	CA HEM		HEME ACQUISITION, IRON METABOLISM, TRANSPORT PROTEIN
1B2X	1998	1.80	P32	57.63	57.63	80.98	90.00	90.00	120.00	41.00	100.00	1660	2985	0.556	5.905		9.59722		0.61528		1.80	1.80	1.80	0.00	27040	0	0.00	23	23	26	28	ZN		MICROBIAL RIBONUCLEASE, ALPHA/BETA PROTEIN, HYDROLASE
1B2Z	1998	2.03	P32	57.75	57.75	81.28	90.00	90.00	120.00	42.00	100.00	1654	2940	0.563	2.734		9.36744		0.29186		2.03	2.03	2.03	0.00	18849	0	0.00	23	23	27	27	ZN		MICROBIAL RIBONUCLEASE, ALPHA/BETA PROTEIN, HYDROLASE
1B30	1999	2.25	P3121	81.30	81.30	113.17	90.00	90.00	120.00	62.00	100.00	394	2577	0.153	0.022		14.8898		0.00148		2.25	2.25	2.25	0.00	20870	0	0.00	44	19	20	17	PCA XYP		FAMILY 10 XYLANASE, PENICILLIUM SIMPLICISSIMUM, GLYCOSYL HYDROLASE, SUBSTRATE BINDING
1B31	1999	1.75	P3121	81.19	81.19	113.04	90.00	90.00	120.00	62.00	100.00	464	2659	0.175	5.903		9.06787		0.65098		1.75	1.75	1.75	0.00	43914	2	0.00	43	19	21	17	PCA		FAMILY 10 XYLANASE, PENICILLIUM SIMPLICISSIMUM, GLYCOSYL HYDROLASE, SUBSTRATE BINDING
1B35	1999	2.40	I222	330.00	334.00	395.00	90.00	90.00	90.00	98.02	100.00	0	6892	0.000	0.889		14.8516		0.05986		10.73	2.40	2.40	8.33	210942	158735	75.25	16	32	24	28			INSECT PICORNA-LIKE VIRUS, ICOSAHEDRAL VIRUS, VIRUS
1B37	1999	1.90	P6522	184.80	184.80	282.20	90.00	90.00	120.00	71.50	100.00	1423	12067	0.118	0.039		17.4788		0.00223		1.90	1.90	1.90	0.00	216246	0	0.00	34	22	25	19	FAD FCA MAN NAG		FLAVIN-DEPENDENT AMINE OXIDASE, OXIDOREDUCTASE
1B38	1998	2.00	P212121	53.33	71.12	72.19	90.00	90.00	90.00	45.00	100.00	843	2576	0.327	6.128		16.8097		0.36455		2.06	2.00	2.00	0.06	18071	406	2.25	35	16	24	25	ACE ATP MG		PROTEIN KINASE, TRANSFERASE, SERINE/THREONINE PROTEIN KINASE, ATP-BINDING, CELL CYCLE, CELL DIVISION, MITOSIS, PHOSPHORYLATION
1B39	1998	2.10	P212121	53.42	71.66	72.52	90.00	90.00	90.00	45.00	100.00	643	2515	0.256	13.167		17.8711		0.73678		2.00	2.24	2.00	0.24	18536	1857	10.02	36	16	23	25	ACE ATP MG		PROTEIN KINASE, TRANSFERASE, SERINE/THREONINE PROTEIN KINASE, ATP-BINDING, CELL CYCLE, CELL DIVISION, MITOSIS, PHOSPHORYLATION
1B3A	1999	1.60	P212121	23.64	56.31	94.03	90.00	90.00	90.00	32.70	100.00	1440	1357	1.061	6.186	6.252	13.5684	13.8405	0.45591	0.45172	1.60	1.60	1.60	0.00	17288	0	0.00	22	29	22	27	AOP SO4		CHEMICAL PROTEIN SYNTHESIS, CHEMOKINE, CRYSTAL STRUCTURE, HIV-1, RANTES, ANTI-HIV PROTEIN
1B3N	1999	2.65	P3121	76.39	76.39	147.68	90.00	90.00	120.00	57.51	298.00	110	3074	0.036	17.074		32.7246		0.52175		2.65	2.65	2.65	0.00	12557	0	0.00	38	21	19	22	CER		CONDENSING ENZYMES, FATTY ACID ELONGATION, CERULENIN INHIBITION, LIPID METABOLISM, DRUG DESIGN, DRUG TARGET
1B3O	1999	2.90	I4	142.26	142.26	174.94	90.00	90.00	90.00	68.93	93.00	78	5536	0.014	2.557		38.0831		0.06714		2.86	2.86	3.02	0.16	33820	920	2.72	34	17	23	26	CPR SAE UNX		DEHYDROGENASE, IMPD, IMPDH, GUANINE NUCLEOTIDE SYNTHESIS
1B3Q	1999	2.60	P1211	61.80	126.50	75.10	90.00	95.60	90.00	65.00	100.00	592	5976	0.099	30.990		50.9408		0.60835		2.60	2.60	2.60	0.00	33013	0	0.00	36	33	18	13	HG		HISTINE KINASE, SIGNAL TRANSDUCTION, CHEMOTAXIS, MULTI-DOMAINS PROTEIN, TRANSFERASE
1B3S	1998	2.39	C121	201.90	43.90	83.40	90.00	110.70	90.00	53.00	100.00	634	4892	0.130	20.943		30.9299		0.67711		2.39	2.39	2.39	0.00	26480	1	0.00	32	21	24	23			RNASE-INHIBITOR COMPLEX, INTERFACIAL DOUBLE MUTANT, HYDROLASE/HYDROLASE INHIBITOR COMPLEX
1B3T	1998	2.20	P212121	60.08	64.50	111.94	90.00	90.00	90.00	53.72	100.00	266	3164	0.084	7.607		16.3735		0.46459		2.00	2.00	2.00	0.00	28457	1	0.00	32	26	15	27			NUCLEAR PROTEIN, PROTEIN-DNA COMPLEX, DNA-BINDING, ACTIVATOR, ORIGIN-BINDING PROTEIN, PROTEIN/DNA COMPLEX
1B3U	1999	2.30	P1211	64.28	112.15	122.63	90.00	95.60	90.00	64.00	100.00	1289	9869	0.131	6.985		26.4807		0.26378		2.30	2.30	2.30	0.00	63655	0	0.00	78	0	14	8			SCAFFOLD PROTEIN, PP2A, PHOSPHORYLATION, HEAT REPEAT
1B3V	1999	2.40	P3121	81.86	81.86	113.59	90.00	90.00	120.00	62.00	100.00	406	2564	0.158	3.598		16.0807		0.22375		2.40	2.40	2.40	0.00	17516	0	0.00	43	19	21	17	PCA XYP XYS		FAMILY 10 XYLANASE, PENICILLIUM SIMPLICISSIMUM, GLYCOSYL HYDROLASE, SUBSTRATE BINDING
1B3W	1999	2.60	P3121	81.12	81.12	113.60	90.00	90.00	120.00	62.00	100.00	372	2535	0.147	8.878		21.1427		0.41991		2.60	2.60	2.60	0.00	13206	0	0.00	43	19	20	18	PCA XYP XYS		FAMILY 10 XYLANASE, PENICILLIUM SIMPLICISSIMUM, GLYCOSYL HYDROLASE, SUBSTRATE BINDING
1B3X	1999	2.20	P3121	81.76	81.76	113.54	90.00	90.00	120.00	62.00	100.00	426	2643	0.161	5.331		10.969		0.48601		2.20	2.20	2.20	0.00	22429	0	0.00	44	19	20	17	PCA XYP		FAMILY 10 XYLANASE, PENICILLIUM SIMPLICISSIMUM, GLYCOSYL HYDROLASE, SUBSTRATE BINDING
1B3Y	1999	2.45	P3121	81.34	81.34	113.24	90.00	90.00	120.00	62.00	100.00	382	2596	0.147	10.737		12.2696		0.87509		2.45	2.45	2.45	0.00	16276	1	0.01	44	19	20	17	PCA XYP XYS		FAMILY 10 XYLANASE, PENICILLIUM SIMPLICISSIMUM, GLYCOSYL HYDROLASE, SUBSTRATE BINDING
1B3Z	1999	2.30	P3121	81.49	81.49	113.31	90.00	90.00	120.00	62.00	100.00	526	2711	0.194	5.014		10.2473		0.48930		2.30	2.30	2.30	0.00	19562	0	0.00	44	19	20	17	PCA XYP XYS		FAMILY 10 XYLANASE, PENICILLIUM SIMPLICISSIMUM, GLYCOSYL HYDROLASE, SUBSTRATE BINDING
1B41	2001	2.76	H32	148.99	148.99	247.01	90.00	90.00	120.00	69.26	100.00	405	4888	0.083	29.008		44.4032		0.65329		2.95	2.95	2.79	0.16	26128	2541	9.73	33	20	23	24	FUC NAG NDG		SERINE ESTERASE, HUMAN-ACETYLCHOLINESTERASE, HYDROLASE, SNAKE TOXIN, HYDROLASE-TOXIN COMPLEX
1B42	1999	2.20	C121	84.91	67.00	79.74	90.00	117.30	90.00	56.00	103.00	2356	3494	0.674	5.313		20.6462		0.25734		2.19	2.19	2.19	0.00	15411	0	0.00	40	18	15	27	M1A SAH		METHYLATED ADENINE, METHYLTRANSFERASE, RNA CAP ANALOG, POLY (A) POLYMERASE, VACCINIA, MRNA PROCESSING, TRANSCRIPTION, COMPLEX (TRANSFERASE/RNA CAP ANALOG)
1B47	1999	2.20	C121	159.96	105.48	84.92	90.00	92.06	90.00	60.00	100.00	646	8092	0.080	16.518		39.1904		0.42148		2.20	2.20	2.20	0.00	70917	0	0.00	59	10	16	15	CA		CBL, SIGNAL TRANSDUCTION, SH2, PROTO-ONCOGENE
1B48	1999	2.60	P21212	114.45	96.14	50.84	90.00	90.00	90.00	47.60	293.00	115	3677	0.031	33.775		41.4887		0.81408		2.60	2.60	3.23	0.63	15630	1850	11.84	61	5	18	16	GSH HAG		CRYSTAL STRUCTURE, GLUTATHIONE S-TRANSFERASE, GST, SUBUNIT COOPERATIVITY
1B49	1999	2.30	C121	176.34	53.27	75.20	90.00	115.21	90.00	54.00	293.00	455	4092	0.111	9.118		14.5738		0.62564		2.30	2.30	2.30	0.00	26192	0	0.00	41	23	17	19	PO4		HYDROXYMETHYLASE, DNTP SYNTHESIZING COMPLEX, TRANSFERASE
1B4F	1999	1.95	P41	73.90	73.90	104.55	90.00	90.00	90.00	37.20	100.00	3360	5564	0.604	0.685		16.4855		0.04155		1.75	1.75	1.75	0.00	55122	0	0.00	64	0	15	21			SAM DOMAIN, EPH RECEPTOR, SIGNAL TRANSDUCTION, OLIGOMER
1B4K	1999	1.67	P4212	128.24	128.24	86.22	90.00	90.00	90.00	50.00	80.00	1584	5604	0.283	2.156		16.0091		0.13467		1.67	1.67	1.67	0.00	81819	1	0.00	45	19	21	15	MG SHF SO4		LYASE, HEME BIOSYNTHESIS, MAGNESIUM, LEVULINIC ACID
1B4L	1999	1.80	H32	118.90	118.90	75.20	90.00	90.00	120.00	61.70	298.00	186	1224	0.152	1.085		12.3885		0.08758		1.80	1.80	1.80	0.00	16719	0	0.00	5	37	33	25	CU ZN		SUPEROXIDE ACCEPTOR, COPPER, ZINC, OXIDOREDUCTASE
1B4P	2003	1.70	C2221	73.59	82.55	79.57	90.00	90.00	90.00	47.00	100.00	916	2148	0.426	6.827		11.6577		0.58562		1.66	1.66	1.66	0.00	25872	1	0.00	51	10	24	15	GPS SO4		CHIMERIC GST, TRANSFERASE
1B4T	1999	1.80	H32	118.65	118.65	75.38	90.00	90.00	120.00	61.70	298.00	182	1221	0.149	1.102		22.1894		0.04966		1.80	1.80	1.80	0.00	18729	0	0.00	2	35	35	28	CL CU ZN		SUPEROXIDE ACCEPTOR, COPPER, ZINC, OXIDOREDUCTASE
1B4W	2000	2.60	C121	100.45	54.29	108.39	90.00	111.76	90.00	50.00	280.00	174	4004	0.043	4.814		31.2152		0.15422		2.60	2.60	2.60	0.00	16175	0	0.00	51	3	22	24	BOG		BASIC PHOSPHOLIPASE A2, AGKISTRODON HALYS PALLAS, DIMER, ANTICOAGULANT ACTIVITY, HYDROLASE
1B54	1999	2.10	P212121	48.58	65.71	91.94	90.00	90.00	90.00	52.00	100.00	365	2015	0.181	6.329		18.2363		0.34706		2.12	2.12	2.12	0.00	16935	1	0.01	44	18	14	24	PLP		YEAST HYPOTHETICAL PROTEIN, PROTEOME, PYRIDOXAL PHOSPHATE, TIM BARREL, STRUCTURAL GENOMICS, PSI, PROTEIN STRUCTURE INITIATIVE, NEW YORK SGX RESEARCH CENTER FOR STRUCTURAL GENOMICS, NYSGXRC, HYPOTHETICAL PROTEIN
1B55	1999	2.40	I4122	110.21	110.21	215.53	90.00	90.00	90.00	69.70	100.00	133	2964	0.045	13.044		50.6369		0.25760		2.40	2.40	2.40	0.00	25429	0	0.00	13	36	23	28	4IP ZN		TRANSFERASE, PH DOMAIN, BTK MOTIF, ZINC BINDING, X-LINKED AGAMMAGLOBULINEMIA, TYROSINE-PROTEIN KINASE, INOSITOL 1,3,4,5- TETRAKISPHOSPHATE
1B57	2000	2.00	P3121	78.24	78.24	289.69	90.00	90.00	120.00	71.00	287.00	328	5503	0.060	0.000		22.9744		0.00000		2.00	2.00	2.17	0.17	53850	297	0.55	50	14	17	19	CL NA PGH ZN		LYASE, ALDEHYDE, GLYCOLYSIS
1B59	2000	1.80	C2221	89.72	99.11	101.29	90.00	90.00	90.00	42.00	100.00	356	3022	0.118	8.866		22.0172		0.40269		1.80	1.80	1.80	0.00	40462	0	0.00	32	26	19	23	CO OVA		ANGIOGENESIS INHIBITOR, HYDROLASE
1B5D	1999	2.20	C121	176.23	53.29	75.86	90.00	115.54	90.00	54.00	293.00	503	4209	0.120	10.958		12.8929		0.84993		2.20	2.20	2.20	0.00	29170	1	0.00	40	23	18	19	DCM		HYDROXYMETHYLASE, DNTP SYNTHESIZING COMPLEX, TRANSFERASE
1B5E	1999	1.60	C121	174.22	53.12	75.17	90.00	115.29	90.00	54.00	293.00	515	4144	0.124	6.034		12.906		0.46753		1.69	1.60	1.60	0.09	80033	3764	4.70	41	23	16	20	DCM		HYDROXYMETHYLASE, DNTP SYNTHESIZING COMPLEX, TRANSFERASE
1B5F	1999	1.72	C121	116.96	87.19	81.30	90.00	104.43	90.00	46.00	100.00	796	5842	0.136		7.612		19.2173		0.39610								14	47	21	18	BMA FUC MAN NAG		HYDROLASE, ASPARTIC PROTEINASE
1B5L	1999	2.10	P212121	39.30	45.60	75.84	90.00	90.00	90.00	28.00	100.00	437	1331	0.328	15.289		27.1423		0.56329		2.10	2.10	2.10	0.00	8066	1	0.01	74	0	10	16	SO4		CYTOKINE
1B5Q	2000	1.90	P6522	184.60	184.60	281.50	90.00	90.00	120.00	71.37	100.00	1248	12059	0.103	2.039		16.4064		0.12428		1.90	1.90	1.90	0.00	211139	0	0.00	34	22	26	18	FAD FCA MAN MD2 NAG		FLAVIN-DEPENDENT AMINE OXIDASE, OXIDOREDUCTASE
1B62	1999	2.10	I222	62.33	72.63	190.12	90.00	90.00	90.00	55.00	98.00	630	2868	0.220	4.122		30.7396		0.13409		2.00	2.00	2.05	0.05	27846	488	1.75	37	26	18	19	ADP MG		DNA MISMATCH REPAIR, ATPASE
1B63	1999	1.90	I222	62.19	72.37	189.93	90.00	90.00	90.00	55.00	98.00	722	2943	0.245	11.638		25.2152		0.46155		1.95	2.12	1.90	0.22	28146	1615	5.74	37	26	19	18	ANP EDO MG		DNA MISMATCH REPAIR, ATPASE
1B67	2000	1.48	P212121	33.72	52.58	67.50	90.00	90.00	90.00	39.28	293.00	581	1084	0.536	3.668	3.944	15.8619	16.2487	0.23125	0.24273	1.48	1.48	1.48	0.00	20416	0	0.00	72	6	10	12	SO4		HISTONE, HMF1, DNA BINDING PROTEIN
1B6A	2000	1.60	C2221	89.56	99.06	101.51	90.00	90.00	90.00	42.00	100.00	346	3028	0.114	2.223		15.4163		0.14420		1.58	1.58	1.58	0.00	60664	1	0.00	32	27	19	22	CO TN4		ANGIOGENESIS INHIBITOR, AMINOPEPTIDASE
1B6B	2000	2.50	P61	56.61	56.61	207.75	90.00	90.00	120.00	51.00	95.00	350	2603	0.134	8.998		33.5362		0.26831		2.50	2.50	2.50	0.00	12123	0	0.00	27	31	21	21			ACETYLTRANSFERASE
1B6C	1999	2.60	P1	75.58	81.06	90.53	86.23	81.86	63.92	52.00	200.00	1048	13840	0.076	18.511		31.8349		0.58147		2.60	2.60	2.60	0.00	57741	495	0.86	34	24	19	23	SO4		COMPLEX (ISOMERASE/PROTEIN KINASE), RECEPTOR SERINE/THREONINE KINASE
1B6D	1999	2.74	C2221	91.60	129.20	86.60	90.00	90.00	90.00	56.00	297.00	641	4305	0.149	20.840		48.1511		0.43280		3.70	2.98	3.17	0.72	13394	5279	39.41	6	51	21	22			IMMUNOGLOBULIN, KAPPA LIGHT-CHAIN DIMER
1B6I	2000	1.90	P3221	60.87	60.87	96.73	90.00	90.00	120.00	48.00	293.00	369	1383	0.267	2.848		21.0854		0.13507		1.80	1.80	1.80	0.00	16246	0	0.00	65	9	15	11	HED		HYDROLASE(O-GLYCOSYL)
1B6J	2000	1.85	P212121	51.23	58.69	62.19	90.00	90.00	90.00	43.31	289.00	450	1713	0.263	3.546		19.5745		0.18115		2.62	2.39	2.62	0.23	14781	8283	56.04	5	54	21	20	ABA NH2 RTY SO4		COMPLEX (ACID PROTEINASE-PEPTIDE), HYDROLASE-HYDROLASE INHIBITOR COMPLEX
1B6K	2000	1.85	P212121	51.51	58.97	62.31	90.00	90.00	90.00	43.99	289.00	402	1674	0.240	6.532		17.1043		0.38189		2.75	2.92	2.92	0.17	15397	10845	70.44	4	56	22	18	ABA PI5 SO4		COMPLEX (ACID PROTEINASE/PEPTIDE), HYDROLASE/HYDROLASE INHIBITOR COMPLEX
1B6L	2000	1.75	P212121	51.25	59.19	61.76	90.00	90.00	90.00	43.42	289.00	461	1713	0.269	3.547		18.2657		0.19419		1.75	1.75	1.75	0.00	16256	2	0.01	6	56	21	17	ABA PI4 SO4		COMPLEX (ACID PROTEINASE/PEPTIDE), HYDROLASE/HYDROLASE INHIBITOR COMPLEX
1B6M	2000	1.85	P212121	51.47	58.71	62.05	90.00	90.00	90.00	43.46	289.00	387	1709	0.226	2.846		20.9876		0.13560		2.48	2.27	2.78	0.51	16987	10406	61.26	6	55	21	18	ABA PI6 SO4		COMPLEX (ACID PROTEINASE-PEPTIDE), HYDROLASE-HYDROLASE INHIBITOR COMPLEX
1B6P	2000	2.00	P212121	51.24	58.90	61.86	90.00	90.00	90.00	43.22	289.00	406	1691	0.240	6.110		17.4436		0.35027		3.15	3.15	5.15	2.00	11182	9428	84.31	6	57	21	16	ABA PI7 SO4		COMPLEX (ACID PROTEINASE/PEPTIDE), HYDROLASE/HYDROLASE INHIBITOR COMPLEX
1B6U	1999	3.00	P6522	95.40	95.40	130.80	90.00	90.00	120.00	60.00	288.00	170	1540	0.110	8.513		40.2657		0.21142		3.18	3.18	3.01	0.17	6281	569	9.06	0	46	22	32			KILLER CELL INHIBITORY RECEPTOR, NATURAL KILLER CELL, HLA, MAJOR HISTOCOMPATIBILITY COMPLEX CLASS I (MHC CLASS I), CELL SURFACE RECEPTOR, IMMUNOGLOBULIN SUPERFAMILY
1B6W	2000	2.05	C2221	29.99	60.33	74.85	90.00	90.00	90.00	43.48	293.00	230	532	0.432	19.284		23.7302		0.81264		2.01	2.01	2.01	0.00	4748	0	0.00	69	0	15	16	MSE		HISTONE, HMF-2, ARCHAEAL HISTONE B, DNA BINDING PROTEIN
1B70	2000	2.70	P3221	174.00	174.00	140.40	90.00	90.00	120.00	70.00	100.00	190	8313	0.023	20.417		48.7426		0.41887		2.70	2.70	2.70	0.00	59935	0	0.00	28	27	20	25	MG PHE		ENZYME, TRNA SYNTHETASE, DIMER OF ALPHA/BETA HETERODIMERS, LIGASE
1B72	1999	2.35	P212121	58.67	64.58	81.91	90.00	90.00	90.00	47.00	100.00	334	2010	0.166	29.845		46.8859		0.63655		2.35	2.35	2.35	0.00	13418	0	0.00	67	0	10	23			HOMEODOMAIN, DNA, COMPLEX, DNA-BINDING PROTEIN, PROTEIN/DNA COMPLEX
1B76	1999	3.40	C2221	124.80	250.90	105.70	90.00	90.00	90.00	61.00	272.00	186	8961	0.021	22.909		75.1354		0.30490		3.69	3.30	3.30	0.39	19864	555	2.79	32	27	21	20	ATP		AMINOACYL-TRNA SYNTHASE, LIGASE(SYNTHETASE), LIGASE
1B77	1999	2.10	P212121	65.90	87.60	138.20	90.00	90.00	90.00	47.00	100.00	740	6011	0.123	8.466		25.6511		0.33004		2.10	2.10	2.10	0.00	46640	2	0.00	17	40	19	24			SLIDING CLAMP, GP45, REPLISOME
1B7B	2000	2.80	P212121	80.86	172.92	98.79	90.00	90.00	90.00	52.62	100.00	450	9512	0.047														40	24	20	16	SO4		PHOSPHOTRANSFERASE, ARGININE CATABOLISM, ATP SYNTHESYS, ACYLPHOSPHATE-MAKING ENZYMES, OPEN ALPHA/BETA SHEET
1B7D	1999	1.73	P1211	22.21	36.54	31.72	90.00	100.76	90.00	32.84	295.00	565	553	1.022	6.715		9.08284		0.73931		1.72	1.72	1.72	0.00	5150	1	0.02	13	25	30	32	PO4		LONG-CHAIN NEUROTOXIN
1B7G	1999	2.05	P41212	101.55	101.55	179.92	90.00	90.00	90.00	60.00	100.00	929	5844	0.159	7.105		29.4758		0.24105		2.00	2.00	2.00	0.00	63878	1	0.00	36	24	23	17	SO4		ARCHAEA HYPERTHERMOPHILE GAPDH HYPERTHERMOPHILIC DEHYDROGENASE, OXIDOREDUCTASE
1B7V	2000	1.70	P212121	37.09	39.16	43.99	90.00	90.00	90.00	41.00	100.00	678	667	1.016	2.036		2.00544		1.01524		1.70	1.70	1.70	0.00	7410	0	0.00	54	3	24	19	HEM		CYTOCHROME, ELECTRON TRANSFER
1B7Y	2000	2.50	P3221	174.50	174.50	140.20	90.00	90.00	120.00	70.00	100.00	214	8439	0.025	9.312		38.7299		0.24043									28	26	20	26	FYA MG		ENZYME, TRNA SYNTHETASE, ALPHA/BETA HOMODIMER, LIGASE
1B80	1999	1.73	C2221	73.48	94.93	230.13	90.00	90.00	90.00	53.00	293.00	605	5892	0.103	9.681	10.031	15.4543	15.7606	0.62643	0.63646	1.73	1.73	1.73	0.00	79351	1	0.00	40	7	28	25	CA HEM HTR		LIGNIN DEGRADATION, HEME, RADICAL REACTION, ELECTRON TRANSFER, AUTOCATALYTIC SELF-OXIDATION, BETA-HYDROXY TRYPTOPHAN, OXIDOREDUCTASE
1B82	1999	1.80	C2221	73.26	94.42	228.05	90.00	90.00	90.00	53.00	293.00	645	5864	0.110	9.344	10.240	17.9224	18.5135	0.52136	0.55311	1.80	1.85	1.80	0.05	69466	1418	2.04	41	7	27	25	CA HEM		LIGNIN DEGRADATION, HEME, RADICAL REACTION, ELECTRON TRANSFER, OXIDOREDUCTASE
1B85	1999	1.85	C2221	73.40	94.40	230.99	90.00	90.00	90.00	53.00	293.00	642	5938	0.108	4.755	4.737	14.8858	15.3157	0.31943	0.30929	1.85	1.85	1.85	0.00	62658	2	0.00	41	6	27	26	CA HEM		LIGNIN DEGRADATION, HEME, RADICAL REACTION, ELECTRON TRANSFER, OXIDOREDUCTASE, CALCIUM, CLEAVAGE ON PAIR OF BASIC RESIDUES, DISULFIDE BOND, GLYCOPROTEIN, HYDROGEN PEROXIDE, IRON, METAL-BINDING, PEROXIDASE, ZYMOGEN
1B89	1999	2.60	I4122	145.20	145.20	166.30	90.00	90.00	90.00	52.00	100.00	154	2588	0.060														70	0	20	10	MSE		CLATHRIN, TRISKELION, COATED VESICLES, ENDOCYTOSIS, SELF- ASSEMBLY, ALPHA-ALPHA SUPERHELIX
1B8A	1999	1.90	P21212	124.80	125.00	87.16	90.00	90.00	90.00	63.09	120.00	897	8486	0.106	8.844		12.6819		0.69737		1.89	1.89	1.89	0.00	105560	1	0.00	33	29	19	19	ATP MN		SYNTHETASE, TRNA LIGASE,, LIGASE
1B8C	1999	2.00	P1211	35.23	50.21	55.37	90.00	99.22	90.00	41.83	100.00	678	1869	0.363	10.400		10.098		1.02991		1.97	1.97	1.97	0.00	12648	1	0.01	53	5	24	18	MG		CALCIUM BINDING PROTEIN, EF-HAND PROTEINS, PARVALBUMIN, CALCIUM-BINDING
1B8D	1999	1.90	H3	187.35	187.35	59.31	90.00	90.00	120.00	51.00	289.00	524	7734	0.068														75	0	14	11	MEN PEB PUB		LIGHT-HARVESTING COMPLEX, RED ALGAE, PHYCOBILIPROTEIN, PHOTOSYNTHESIS
1B8F	1999	2.10	I222	79.27	116.79	129.53	90.00	90.00	90.00	56.00	100.00	46	3983	0.012	32.801		17.8144		1.84126		1.87	1.87	1.87	0.00	35153	0	0.00	59	6	16	19	GOL MDO SO4		AMMONIA-LYASE, HISTIDINE DEGRADATION, LYASE
1B8G	2000	2.37	P1211	53.63	69.06	123.24	90.00	90.04	90.00	46.00	277.00	480	6905	0.070	8.421		24.8868		0.33837		2.37	2.37	2.37	0.00	34176	1	0.00	46	16	20	18	PLP		ETHYLENE BIOSYNTHESIS, LYASE
1B8H	1999	3.00	P212121	67.00	90.50	146.00	90.00	90.00	90.00	47.00	100.00	278	5393	0.052	10.907		13.9139		0.78389		2.89	2.89	2.89	0.00	20369	1	0.00	18	40	19	23			SLIDING CLAMP, GP45, REPLISOME, ACCESSORY PROTEIN, TRANSFERASE
1B8L	1999	1.70	P1211	34.51	37.30	37.07	90.00	113.12	90.00	35.91	110.00	146	975	0.150	4.059	3.847	15.2484	15.535	0.26619	0.24763	1.69	1.69	1.69	0.00	9228	0	0.00	53	2	26	19	CA CO3		CALCIUM BINDING PROTEIN, EF-HAND PROTEINS, PARVALBUMIN, CALCIUM-BINDING
1B8R	1999	1.90	C121	28.85	60.59	54.48	90.00	94.97	90.00	40.42	298.00	264	901	0.293	6.396		17.9235		0.35685		2.00	2.00	2.00	0.00	6147	1	0.02	54	4	24	18	CA		CALCIUM BINDING PROTEIN, EF-HAND PROTEINS, PARVALBUMIN, CALCIUM-BINDING
1B8Z	2000	1.60	P43	46.12	46.12	77.56	90.00	90.00	90.00	46.00	277.00	248	1117	0.222	10.419		17.5845		0.59251		1.59	1.59	1.59	0.00	21552	2	0.01	58	16	9	17			THERMOTOGA MARITIMA, THERMOSTABLE DNA BINDING PROTEIN
1B94	1999	1.90	P1	48.64	49.37	63.89	96.94	108.66	107.53	43.07	100.00	616	4906	0.126	7.429		27.3114		0.27201		2.12	2.12	2.00	0.12	37718	8478	22.48	33	29	23	15	CA		ENDONUCLEASE, RESTRICTION, ECORV, HYDROLASE/DNA COMPLEX
1B95	1999	2.05	P1	48.48	48.63	63.86	97.03	108.87	107.03	42.04	100.00	732	4901	0.149	13.832		21.4475		0.64492		2.06	2.06	2.06	0.00	29850	195	0.65	33	27	23	17			ENDONUCLEASE, RESTRICTION, ECORV, HYDROLASE/DNA COMPLEX
1B96	1999	2.30	P1	48.35	48.78	63.64	96.61	108.94	107.44	40.13	100.00	572	4779	0.120	8.026		24.2251		0.33131		2.36	2.30	2.30	0.06	21703	698	3.22	34	28	21	17			ENDONUCLEASE, RESTRICTION, ECORV, HYDROLASE/DNA COMPLEX
1B97	1999	1.90	P1	48.65	49.22	64.04	96.65	108.91	107.53	42.99	100.00	712	4892	0.146	16.469		21.7284		0.75795		2.50	2.50	2.50	0.00	17144	224	1.31	32	26	23	19			ENDONUCLEASE, RESTRICTION, ECORV, HYDROLASE/DNA COMPLEX
1B9A	1999	2.00	P6522	33.42	33.42	298.19	90.00	90.00	120.00	41.44	110.00	541	982	0.551	3.473	4.167	14.6434	15.0113	0.23717	0.27759	2.00	2.00	2.00	0.00	5587	2	0.04	56	4	23	17	CA		CALCIUM BINDING PROTEIN, EF-HAND PROTEINS, PARVALBUMIN, CALCIUM-BINDING
1B9B	2000	2.85	P3221	125.95	125.95	103.72	90.00	90.00	120.00	70.00	298.00	135	4050	0.033	35.255		50.0064		0.70501		2.92	2.92	2.85	0.07	22000	967	4.40	46	15	20	19	SO4		ISOMERASE, THERMOPHILIC, THERMOTOGA MARITIMA
1B9C	2000	2.40	P212121	83.48	85.37	140.06	90.00	90.00	90.00	50.00	100.00	404	7466	0.054	24.812		27.8352		0.89139		2.45	2.45	2.45	0.00	36692	1	0.00	8	53	25	14	CRO		FLUORESCENT PROTEIN, CHROMOPHORE, GREEN FLUORESCENT PROTEIN, LUMINESCENCE, F99S M153T V163A MUTANT, LUMINESCENT PROTEIN
1B9E	1999	2.50	P212121	44.56	46.39	51.85	90.00	90.00	90.00	46.19	293.00	386	861	0.448	5.767		23.6485		0.24386		2.50	11.18	2.50	8.68	3538	2944	83.21	52	8	8	32			HORMONE, FAST-ACTING INSULIN, HORMONE/GROWTH FACTOR COMPLEX
1B9H	1999	2.00	P3221	89.70	89.70	127.70	90.00	90.00	120.00	60.00	133.00	152	3171	0.048														43	15	20	22	PLP		RIFAMYCIN BIOSYNTHESIS (RIFD GENE)
1B9J	1999	1.80	P212121	110.04	75.58	70.46	90.00	90.00	90.00	45.00	120.00	344	4698	0.073	3.593		16.4257		0.21874		1.80	1.80	1.80	0.00	50045	0	0.00	34	22	24	20	IUM		COMPLEX (PEPTIDE TRANSPORT/PEPTIDE), PEPTIDE TRANSPORT, PEPTIDE BINDING PROTEIN
1B9K	1999	1.90	P1	39.86	40.87	42.47	99.40	95.29	113.69	39.00	100.00	872	2177	0.401	10.809		10.6232		1.01749		1.90	1.90	1.90	0.00	18198	216	1.19	19	45	17	19			ENDOCYTOSIS, ADAPTOR, ENDOCYTOSIS/EXOCYTOSIS COMPLEX
1B9M	2000	1.75	P21212	81.61	127.24	62.99	90.00	90.00	90.00	59.00	100.00	848	4284	0.198	3.919		36.6829		0.10683		1.75	1.75	2.17	0.42	53277	5762	10.82	35	33	15	17	MSE NI		DNA-BINDING, GENE REGULATION, WINGED HELIX TURN HELIX, MOLYBDATE, OB FOLD, TRANSCRIPTION
1B9N	2000	2.09	P21212	81.11	127.36	62.95	90.00	90.00	90.00	59.00	100.00	929	4132	0.225	8.150		28.0472		0.29058		2.09	2.09	2.15	0.06	38642	893	2.31	35	33	16	16	NI		DNA-BINDING, GENE REGULATION, WINGED HELIX TURN HELIX, MOLYBDATE, OB FOLD, TRANSCRIPTION
1B9O	1999	1.15	P212121	33.19	49.55	64.20	90.00	90.00	90.00	34.31	286.00	906	1195	0.758	2.856		13.0069		0.21958		1.25	1.25	1.15	0.10	37696	5458	14.48	41	10	29	20	CA		CALCIUM-BINDING PROTEIN, HIGH RESOLUTION
1B9S	1999	2.50	P4212	124.25	124.25	71.38	90.00	90.00	90.00	61.17	295.00	558	3197	0.175	9.200		14.6494		0.62801		2.49	2.49	2.49	0.00	17223	0	0.00	2	46	24	28	CA FDI NAG		NEURAMINIDASE, SIALIDASE, INFLUENZA, HYDROLASE
1B9T	1999	2.40	P4212	124.50	124.50	71.41	90.00	90.00	90.00	61.35	297.00	501	3191	0.157	5.253		16.3104		0.32206		2.40	2.40	10.73	8.33	17552	10450	59.54	2	47	24	27	CA NAG RAI		INFLUENZA, NEURAMINIDASE, SIALIDASE, INHIBITOR, B/LEE/40, HYDROLASE
1B9V	1999	2.35	P4212	124.70	124.70	71.57	90.00	90.00	90.00	61.56	293.00	483	3188	0.152	0.259		14.9234		0.01736		2.28	2.28	2.34	0.06	19003	1	0.01	1	45	27	27	CA NAG RA2		INFLUENZA, NEURAMINIDASE, SIALIDASE, B/LEE/40, HYDROLASE
1B9W	1999	1.80	P3221	43.77	43.77	92.04	90.00	90.00	120.00	40.00	293.00	398	766	0.520	9.070		17.1372		0.52926		1.59	1.63	1.55	0.08	15400	844	5.48	11	37	31	21			MSP-1, CANDIDATE MALARIA VACCINE, SURFACE ANTIGEN, SURFACE PROTEIN
1B9X	1999	3.00	P212121	76.04	89.33	100.15	90.00	90.00	90.00	47.00	110.00	130	4538	0.029	44.521		51.1234		0.87085		3.02	3.02	3.02	0.00	13631	1	0.01	24	32	24	20	GD		PHOSDUCIN, TRANSDUCIN, BETA-GAMMA, SIGNAL TRANSDUCTION, REGULATION, PHOSPHORYLATION, G PROTEINS, THIOREDOXIN, VISION, MEKA, COMPLEX (TRANSDUCER/ TRANSDUCTION), SIGNALING PROTEIN
1B9Y	1999	3.00	P212121	76.47	89.92	102.34	90.00	90.00	90.00	47.00	110.00	108	4526	0.024	74.041		64.1623		1.15396		3.01	3.01	3.01	0.00	13650	2	0.01	23	32	25	20	GD		PHOSDUCIN, TRANSDUCIN, BETA-GAMMA, SIGNAL TRANSDUCTION, REGULATION, PHOSPHORYLATION, G PROTEINS, THIOREDOXIN, VISION, MEKA, COMPLEX (TRANSDUCER/ TRANSDUCTION), SIGNALING PROTEIN
1BA0	1998	1.90	P212121	143.30	63.80	46.50	90.00	90.00	90.00	50.77	100.00	806	3366	0.239	7.215		15.3244		0.47082		1.90	1.90	1.90	0.00	34086	1	0.00	39	29	19	13	ADP CL MG NA PO4		HYDROLASE, ACTING ON ACID ANHYDRIDES, ATP-BINDING, HEAT SHOCK
1BA1	1998	1.70	P212121	143.80	64.10	46.10	90.00	90.00	90.00	50.73	100.00	877	3380	0.259	3.207		11.8329		0.27102		1.70	1.70	1.70	0.00	44717	1	0.00	40	29	19	12	ADP CL MG NA		HYDROLASE, ACTING ON ACID ANHYDRIDES, ATP-BINDING, HEAT SHOCK
1BA2	1998	2.10	P212121	47.80	89.94	112.28	90.00	90.00	90.00	41.78	90.00	803	4347	0.185	7.643		16.692		0.45788		2.11	2.11	2.11	0.00	27357	2	0.01	46	21	17	16			TRANSPORT, CHEMOTAXIS, PERIPLASM
1BA3	1998	2.20	P41212	119.56	119.56	95.80	90.00	90.00	90.00	56.00	100.00	370	4491	0.082	1.888		26.4235		0.07145		2.20	2.20	2.20	0.00	35015	4	0.01	32	24	22	22	MBR		OXIDOREDUCTASE, MONOOXYGENASE, PHOTOPROTEIN, LUMINESCENCE
1BA7	1998	2.50	P1	39.11	53.87	58.20	71.75	90.00	82.98	57.13	291.00	464	2653	0.175	8.319		34.1375		0.24369		2.40	2.40	2.40	0.00	16384	14	0.09	2	43	23	32			SERINE PROTEASE INHIBITOR, TRYPSIN INHIBITOR (KUNITZ)
1BAB	1994	1.50	P1211	63.20	83.60	53.80	90.00	99.30	90.00	45.21		638	4862	0.131	2.821		13.1422		0.21465		1.59	1.59	1.59	0.00	69572	1	0.00	79	0	9	12	ACE HEM SO4		OXYGEN TRANSPORT
1BAJ	1998	2.60	I41	61.33	61.33	59.57	90.00	90.00	90.00	51.30	300.00	168	590	0.285	7.165		52.8661		0.13553		2.60	2.60	2.60	0.00	3200	4	0.12	68	0	13	19			CAPSID, HIV-1 ASSEMBLY PROTEIN, VIRAL PROTEIN
1BAN	1993	2.20	P32	59.53	59.53	82.65	90.00	90.00	120.00	45.94		966	2825	0.342	2.187		15.7485		0.13887		2.20	2.20	2.20	0.00	16268	0	0.00	22	24	26	28			ENDONUCLEASE
1BAO	1993	2.20	P32	58.81	58.81	81.90	90.00	90.00	120.00	44.11		852	2752	0.310	3.190		13.7467		0.23206		2.20	2.20	2.20	0.00	14908	0	0.00	22	23	26	29	ZN		ENDONUCLEASE
1BAV	1997	1.60	P1211	105.70	60.50	91.80	90.00	97.20	90.00	41.32		981	10371	0.095	2.601		8.16636		0.31850		1.62	1.62	1.62	0.00	65817	0	0.00	39	17	25	19	BIP ZN		HYDROLASE, CARBOXYPEPTIDASE, ZINC, ZYMOGEN, SIGNAL
1BAW	1999	2.80	P43212	86.57	86.57	91.47	90.00	90.00	90.00	53.00	293.00	128	2460	0.052	1.858		31.8844		0.05827		2.80	2.80	2.80	0.00	8981	2	0.02	10	43	30	17	CU ZN		ELECTRON TRANSFER, CYANOBACTERIA, BLUE COPPER PROTEIN
1BAY	1997	2.00	I4	132.50	132.50	63.20	90.00	90.00	90.00	60.90		278	3212	0.087	4.113		16.979		0.24224		1.95	1.95	1.90	0.05	28194	391	1.39	60	9	20	11			TRANSFERASE, MULTIGENE FAMILY
1BB3	1998	1.80	P212121	43.66	65.90	110.21	90.00	90.00	90.00	54.18	287.00	970	2355	0.412	7.380		19.8213		0.37233		1.80	1.80	1.80	0.00	29641	2	0.01	41	12	32	15			HYDROLASE, LYSOZYME, GLYCOSIDASE
1BB4	1998	2.23	P212121	42.05	64.29	111.38	90.00	90.00	90.00	51.91	110.00	810	2299	0.352	15.456		17.6811		0.87415		2.23	2.23	2.23	0.00	14688	1	0.01	38	12	34	16			HYDROLASE, LYSOZYME, GLYCOSIDASE
1BB5	1998	1.80	P212121	42.94	64.81	109.14	90.00	90.00	90.00	52.17	110.00	1138	2439	0.467	5.471		13.7287		0.39851		1.80	1.80	1.80	0.00	28781	0	0.00	40	12	32	16	CTO		HYDROLASE, LYSOZYME, GLYCOSIDASE
1BB9	1998	2.20	P3121	72.14	72.14	34.56	90.00	90.00	120.00	38.95	293.00	166	745	0.223	22.787		31.1018		0.73266		2.20	2.20	2.39	0.19	5396	418	7.75	18	33	20	29			TRANSFERASE, SH3 DOMAIN
1BBB	1993	1.70	P212121	97.50	101.50	61.10	90.00	90.00	90.00	49.46		674	4866	0.139	4.215		15.6873		0.26869		1.62	1.62	1.62	0.00	75165	0	0.00	77	0	11	12	CMO HEM		OXYGEN TRANSPORT
1BBC	1993	2.20	P1211	31.61	54.56	31.32	90.00	97.20	90.00	35.98		687	1053	0.652	10.730		15.3108		0.70081		1.99	1.99	2.04	0.05	5299	10	0.19	44	6	28	22			CARBOXYLIC ESTER HYDROLASE, HYDROLASE
1BBU	2000	2.70	P6122	181.82	181.82	93.07	90.00	90.00	120.00	68.00	100.00	1100	3950	0.278	21.968		51.6107		0.42565		2.70	2.70	2.70	0.00	24986	2	0.01	37	27	16	20	LYS		LIGASE, AMINOACYL-TRNA SYNTHETASE, PROTEIN BIOSYNTHESIS
1BBW	2000	2.70	P6122	182.94	182.94	92.52	90.00	90.00	120.00	68.31	100.00	841	3752	0.224	13.040		54.5227		0.23917		2.70	2.70	2.70	0.00	25386	0	0.00	37	27	16	20			LIGASE, AMINOACYL-TRNA SYNTHETASE, PROTEIN BIOSYNTHESIS
1BBZ	1998	1.65	P212121	46.68	73.79	80.00	90.00	90.00	90.00	46.68	120.00	762	2415	0.316	5.331		13.8083		0.38607		1.60	1.60	1.64	0.04	34383	0	0.00	4	42	25	29	ACE SO4		COMPLEX (TRANSFERASE/PEPTIDE), SIGNAL TRANSDUCTION, SH3 DOMAIN
1BC0	1998	2.00	H3	157.30	157.30	37.01	90.00	90.00	120.00	50.20	293.00	212	2634	0.080	21.548		17.2449		1.24953		1.89	1.89	2.05	0.16	20727	259	1.25	72	0	12	16	CA SO4		CALCIUM BINDING PROTEIN, PHOSPHOLIPID MEMBRANE BINDING PROTEIN, CALCIUM-BINDING PROTEIN
1BC1	1998	2.05	H3	157.34	157.34	37.59	90.00	90.00	120.00	50.62	293.00	195	2640	0.074	9.129		15.5375		0.58755		1.91	1.91	2.15	0.24	18086	406	2.24	73	0	11	16	CA SO4		CALCIUM BINDING PROTEIN, PHOSPHOLIPID MEMBRANE BINDING PROTEIN, CALCIUM-BINDING PROTEIN
1BC2	1998	1.90	P3121	67.63	67.63	178.38	90.00	90.00	120.00	41.00	135.00	1292	3758	0.344	0.149		25.0851		0.00594		1.90	1.90	1.90	0.00	37064	1	0.00	27	30	22	21	SO4 ZN		HYDROLASE, METALLO BETA-LACTAMASE, PENICILLINASE, ANTIBIOTIC RESISTANCE
1BC3	1998	1.95	H3	157.34	157.34	37.59	90.00	90.00	120.00	50.68	293.00	221	2629	0.084	10.382		19.1387		0.54246		1.86	1.86	1.96	0.10	21733	83	0.38	72	0	13	15	CA SO4		CALCIUM BINDING PROTEIN, PHOSPHOLIPID MEMBRANE BINDING PROTEIN, CALCIUM-BINDING PROTEIN
1BC5	1998	2.20	P212121	65.91	70.58	72.79	90.00	90.00	90.00	52.00	263.00	370	2387	0.155	4.618		27.8784		0.16565		2.20	2.20	2.20	0.00	16345	2	0.01	43	18	18	21	ACE CO SAH		METHYLTRANSFERASE, PEPTIDE BINDING, CHEMOTAXIS RECEPTOR, COMPLEX (METHYLTRANSFERASE/PEPTIDE)
1BCC	1998	3.16	P212121	169.59	182.52	240.57	90.00	90.00	90.00	67.90	100.00	53	15719	0.003	60.986		91.8955		0.66365		3.54	3.16	3.16	0.38	123774	11829	9.56	49	12	20	19	BOG FES HEM PEE U10	Cytochrome bc1	UBIQUINONE, OXIDOREDUCTASE, REDOX ENZYME, MEMBRANE PROTEIN, RESPIRATORY CHAIN, ELECTRON TRANSPORT
1BCD	1993	1.90	P1211	42.70	41.70	73.00	90.00	104.60	90.00	42.89		721	2303	0.313	3.759		10.1537		0.37021		1.99	1.94	1.94	0.05	12911	38	0.29	16	30	27	27	FMS ZN		LYASE(OXO-ACID)
1BCG	1998	2.10	I4122	40.83	40.83	191.36	90.00	90.00	90.00	46.92	298.00	210	663	0.317	5.537		26.4079		0.20967		2.11	2.11	2.11	0.00	4919	0	0.00	29	24	18	29			EXCITATORY NEUROTOXIN
1BCH	1998	2.00	C121	80.49	85.01	98.71	90.00	104.82	90.00	60.90	100.00	525	3987	0.132	11.199		27.1911		0.41186		2.00	2.00	2.00	0.00	42942	0	0.00	33	25	21	21	A2G CA CL NA NGA		LECTIN, C-TYPE LECTIN, CALCIUM-BINDING PROTEIN
1BCJ	1998	2.10	C121	80.92	84.53	97.86	90.00	104.49	90.00	60.90	100.00	587	3974	0.148	11.089		27.8019		0.39886		2.10	2.10	2.10	0.00	35683	0	0.00	33	24	21	22	CA CL NGA		LECTIN, C-TYPE LECTIN, CALCIUM-BINDING PROTEIN
1BCM	1995	2.80	C121	172.20	52.20	101.60	90.00	115.50	90.00	55.95		441	5815	0.076	7.568	7.526	35.8261	35.9576	0.21124	0.20930	2.70	2.70	2.77	0.07	21089	418	1.98	26	27	27	20			POLYNUCLEOTIDYL TRANSFERASE, DNA BINDING, ENDONUCLEASE, INTEGRASE, TRANSPOSASE
1BCO	1995	2.40	C2221	55.75	81.08	161.28	90.00	90.00	90.00	50.19		1256	3236	0.388	4.447	4.469	18.8599	19.5931	0.23579	0.22809	2.39	2.39	2.39	0.00	13908	0	0.00	25	26	27	22			POLYNUCLEOTIDYL TRANSFERASE, DNA BINDING, ENDONUCLEASE, INTEGRASE, TRANSPOSASE
1BCP	1997	2.70	P212121	163.80	98.20	194.50	90.00	90.00	90.00	66.90	293.00	285	14621	0.019	37.643		41.5294		0.90642		2.89	3.54	2.50	1.04	62613	5186	8.28	21	36	20	23	ATP		TOXIN, ADP-RIBOSYLTRANSFERASE, TRANSFERASE, WHOOPING COUGH
1BCU	1998	2.00	C121	71.15	72.25	72.67	90.00	100.61	90.00	52.51	293.00	498	2581	0.193	10.669		21.2539		0.50198		2.00	2.00	2.00	0.00	24042	0	0.00	17	31	24	28	PRL TYS		COMPLEX (SERINE PROTEASE INHIBITOR), HYDROLASE, SERINE PROTEASE, HYDROLASE-HYDROLASE INHIBITOR COMPLEX, HYDROLASE-HYDROLASE INHIBITOR COMPLEX
1BCW	1998	2.10	H3	157.67	157.67	36.92	90.00	90.00	120.00	50.19	293.00	193	2624	0.074	18.671		23.7791		0.78519		2.10	2.10	2.21	0.11	17059	447	2.62	71	0	14	15	CA SO4		CALCIUM BINDING PROTEIN, PHOSPHOLIPID MEMBRANE BINDING PROTEIN, CALCIUM-BINDING PROTEIN
1BCY	1998	1.95	H3	157.38	157.38	37.42	90.00	90.00	120.00	50.60	293.00	228	2628	0.087	16.305		22.2723		0.73208		1.90	1.90	1.90	0.00	21770	0	0.00	72	0	13	15	CA SO4		CALCIUM BINDING PROTEIN, PHOSPHOLIPID MEMBRANE BINDING PROTEIN, CALCIUM-BINDING PROTEIN
1BCZ	1998	2.20	H3	157.39	157.39	37.01	90.00	90.00	120.00	50.12	293.00	196	2602	0.075	19.839		25.7108		0.77162		2.21	2.21	2.55	0.34	14382	1480	10.29	72	0	13	15	CA SO4		CALCIUM BINDING PROTEIN, PHOSPHOLIPID MEMBRANE BINDING PROTEIN, CALCIUM-BINDING PROTEIN
1BD1	1990	1.60	C121	32.15	25.49	34.82	90.00	116.71	90.00	37.45		236	253	0.933	4.484		10.9829		0.40827		1.60	1.60	1.60	0.00	2421	1	0.04					TEA		B-DNA, DOUBLE HELIX
1BD7	1998	2.78	P1	39.00	48.50	54.50	66.70	74.90	77.50	43.00	293.00	302	2817	0.107	26.716		32.468		0.82284		2.78	2.78	2.78	0.00	7224	48	0.66	11	46	20	23			EYE-LENS PROTEIN, BETA-CRYSTALLIN B, MULTIGENE FAMILY
1BD9	1998	2.05	P1211	45.42	60.74	67.64	90.00	102.42	90.00	36.00	100.00	810	3302	0.245	6.914		10.5838		0.65326		2.05	2.05	2.05	0.00	22678	3	0.01	15	30	28	27			LIPID-BINDING, SIGNALLING, LIPID BINDING PROTEIN
1BDB	1997	2.00	P6422	79.20	79.20	152.88	90.00	90.00	120.00	49.00	277.00	875	2133	0.410	2.690		12.1975		0.22054		2.00	2.00	2.00	0.00	18858	0	0.00	48	13	20	19	NAD		NAD-DEPENDENT OXIDOREDUCTASE, SHORT-CHAIN ALCOHOL DEHYDROGENASE, PCB DEGRADATION, OXIDOREDUCTASE
1BDF	1999	2.50	H32	117.20	117.20	350.40	90.00	90.00	120.00	46.90	95.00	506	7179	0.070	14.938		25.4541		0.58686		2.50	2.50	2.50	0.00	27863	0	0.00	20	36	20	24			NUCLEOTIDYLTRANSFERASE, RNAP, ALPHA, ASSEMBLE
1BDG	1999	2.60	P6122	114.30	114.30	155.20	90.00	90.00	120.00	57.00	153.00	317	3481	0.091	5.058		17.6834		0.28603		2.51	2.51	2.51	0.00	15989	0	0.00	43	19	22	16	GLC SO4		HEXOKINASE, PHOSPHOTRANSFERASE
1BDJ	1999	2.68	P212121	55.17	76.17	83.27	90.00	90.00	90.00	60.00	283.00	304	1947	0.156	10.358		35.1765		0.29446		2.83	3.10	3.10	0.27	9384	2370	25.26	64	10	15	11	SO4		TWO-COMPONENT SYSTEM, HISTIDINE-CONTAINING PHOSPHOTRANSFER (HPT) DOMAIN, ARCB, RESPONSE REGULATOR, CHEY, COMPLEX (CHEMOTAXIS- TRANSFERASE), COMPLEX (CHEMOTAXIS-TRANSFERASE) COMPLEX
1BDL	1998	2.80	P61	63.41	63.41	83.55	90.00	90.00	120.00	45.00	292.00	166	1582	0.105	0.000		28.1756		0.00000		3.04	3.04	2.81	0.23	4059	284	7.00	4	54	23	19	IM1		HYDROLASE, AIDS, POLYPROTEIN, ASPARTYL PROTEASE, ACID PROTEASE, HYDROXYETHYLENE ISOSTERE INHIBITOR, SUBSTRATE ANALOGUE INHIBITOR
1BDO	1996	1.80	P21212	65.46	37.26	35.45	90.00	90.00	90.00	49.00		409	704	0.581	3.032		10.6723		0.28410		1.80	1.80	1.80	0.00	8323	0	0.00	0	45	31	24	BTN		BCCPSC, CARBOXYL TRANSFERASE, FATTY ACID BIOSYNTHESIS, HAMMERHEAD STRUCTURE, SELENOMETHIONINE, LIGASE, TRANSFERASE
1BDQ	1998	2.50	P61	62.91	62.91	83.56	90.00	90.00	120.00	45.00	292.00	195	1583	0.123	0.000		22.1986		0.00000		2.64	2.57	2.50	0.14	5863	432	7.37	6	56	21	17	IM1		HYDROLASE, AIDS, POLYPROTEIN, ASPARTYL PROTEASE, ACID PROTEASE, HYDROXYETHYLENE ISOSTERE INHIBITOR, SUBSTRATE ANALOGUE INHIBITOR
1BDR	1998	2.80	P61	62.68	62.68	83.49	90.00	90.00	120.00	45.00	292.00	306	1595	0.192	0.000		23.5185		0.00000		2.50	2.50	2.50	0.00	6061	0	0.00	4	55	23	18	IM1		HYDROLASE, AIDS, POLYPROTEIN, ASPARTYL PROTEASE, ACID PROTEASE, HYDROXYETHYLENE ISOSTERE INHIBITOR, SUBSTRATE ANALOGUE INHIBITOR
1BDW	1998	1.70	P212121	20.58	27.91	52.04	90.00	90.00	90.00	25.20	295.00	149	338	0.441	2.225	2.422	10.2632	10.7069	0.21679	0.22621	1.70	1.70	1.70	0.00	3416	1	0.03	0	87	0	13	ACY DLE DVA ETA FVA		GRAMICIDIN, ANTIFUNGAL, ANTIBACTERIAL, ANTIBIOTIC, MEMBRANE ION CHANNEL, LINEAR GRAMICIDIN, DOUBLE HELIX
1BE0	1998	1.96	P21212	92.61	72.51	41.35	90.00	90.00	90.00	37.00	120.00	966	2819	0.343	3.982		6.74446		0.59041		1.95	1.95	1.95	0.00	18082	1	0.01	43	17	22	18	ACT ACY		DEHALOGENASE, ALPHA/BETA-HYDROLASE
1BE4	1999	2.40	P43212	128.61	128.61	88.18	90.00	90.00	90.00	65.19	100.00	820	3968	0.207	28.051		24.9186		1.12571		2.35	2.35	2.62	0.27	27114	1677	6.18	46	17	19	18	PCG		PHOSPHOTRANSFERASE
1BE6	1998	2.15	P212121	76.41	55.26	52.82	90.00	90.00	90.00	39.75	296.00	184	2040	0.090	7.148		20.3514		0.35123		2.15	2.15	2.15	0.00	11202	0	0.00	29	20	26	25	CA CCN TCA		SERINE PROTEASE, ORGANIC SOLVENT, ACYL-ENZYME
1BE7	1998	1.65	H3	64.52	64.52	32.57	90.00	90.00	120.00	43.00	293.00	272	459	0.593	5.119		16.867		0.30349		1.65	1.65	1.65	0.00	6050	0	0.00	17	22	28	33	FE		ELECTRON TRANSPORT, METALLOPROTEIN, IRON SULFUR, ELECTRON TRANSFER
1BE8	1998	2.20	P212121	76.96	55.04	53.64	90.00	90.00	90.00	40.86	296.00	156	2018	0.077	2.971		20.5122		0.14484		2.20	2.20	2.26	0.06	10645	159	1.49	30	20	26	24	CA TCA		SERINE PROTEASE, ORGANIC SOLVENT, ACYL-ENZYME
1BE9	1998	1.82	P4132	89.34	89.34	89.34	90.00	90.00	90.00	44.87	100.00	660	1045	0.632	0.000		16.1215		0.00000		1.82	1.82	1.82	0.00	11088	0	0.00	18	35	24	23			PEPTIDE RECOGNITION, PROTEIN LOCALIZATION
1BEB	1997	1.80	P1	37.80	49.50	56.60	123.40	97.30	103.70	42.00	293.00	2154	3576	0.602														17	43	23	17	SO4		LIPOCALIN, MILK WHEY PROTEIN, BOVINE, RETINOL-BINDING
1BED	1997	2.00	C2221	64.00	91.50	64.80	90.00	90.00	90.00	48.00	290.00	232	1438	0.161	11.562		35.0213		0.33014		2.39	2.58	2.31	0.27	12570	5207	41.42	51	13	20	16			TCPG, PROTEIN DISULFIDE ISOMERASE, DISULFIDE OXIDOREDUCTASE
1BEE	1998	2.60	P21212	95.18	72.97	41.50	90.00	90.00	90.00	40.00	298.00	483	2558	0.189	6.385		12.4855		0.51139		2.60	2.60	2.60	0.00	7742	1	0.01	43	17	22	18			DEHALOGENASE, ALPHA/BETA-HYDROLASE,
1BEH	1998	1.75	P1211	45.43	61.63	67.92	90.00	101.09	90.00	36.00	100.00	496	3168	0.157	11.819		18.3494		0.64411		1.70	1.70	1.70	0.00	38229	2	0.01	13	29	29	29	CAC		LIPID-BINDING, SIGNALLING, LIPID BINDING PROTEIN
1BEL	1996	1.60	P212121	45.90	44.80	52.90	90.00	90.00	90.00	30.00	292.00	558	1051	0.531	2.417		13.4524		0.17967		1.60	1.60	1.60	0.00	12318	1	0.01	21	35	23	21	MOH SO4		HYDROLASE (PHOSPHORIC DIESTER, RNA), NUCLEASE, ENDONUCLEASE, GLYCOPROTEIN, SIGNAL
1BEU	1998	1.90	C121	182.30	59.70	67.40	90.00	94.60	90.00	48.00	96.00	695	5233	0.133	8.639		18.0069		0.47976		1.90	1.90	1.90	0.00	48958	0	0.00	50	18	17	15	IPL K PLS		CARBON-OXYGEN LYASE, MUTATION D60N IN A-SUBUNIT, INDOLE-3- PROPANOL PHOSPHATE IN A-SUBUNIT, L-SERINE IN B-SUBUNIT
1BEZ	1998	2.10	P21212	93.03	72.30	40.96	90.00	90.00	90.00	38.00	120.00	762	2763	0.276	7.404		10.4242		0.71027		2.60	2.01	2.01	0.59	13700	1399	10.21	44	17	21	18	ACY		DEHALOGENASE, ALPHA/BETA-HYDROLASE
1BF2	1998	2.00	P212121	138.90	152.40	53.50	90.00	90.00	90.00	62.00	298.00	230	6143	0.037	4.069		18.4638		0.22038		2.20	2.20	2.20	0.00	51233	1	0.00	24	18	30	28	CA		HYDROLASE, GLYCOSIDASE, DEBRANCHING ENZYME
1BF3	1998	2.20	C2221	71.35	145.90	88.80	90.00	90.00	90.00	54.00	298.00	808	3448	0.234	4.683		19.8916		0.23543		2.20	2.20	2.20	0.00	23174	0	0.00	41	29	13	17	FAD PHB		OXIDOREDUCTASE
1BF4	1999	1.60	P212121	46.87	49.67	37.65	90.00	90.00	90.00	39.00	123.00	653	938	0.696	10.050		15.2673		0.65827		1.60	1.60	1.60	0.00	11586	0	0.00	24	52	11	13	5IU		DNA BINDING PROTEIN, HYPERTHERMOPHILE, ARCHAEBACTERIA, COMPLEX (DNA-BINDING PROTEIN/DNA)
1BF5	1998	2.90	C2221	76.60	148.20	181.10	90.00	90.00	90.00	71.18	100.00	11041	5117	2.158	7.894		40.9534		0.19276		2.79	2.79	2.79	0.00	21975	0	0.00	46	14	19	21	PTR		COMPLEX (SH2 DOMAIN/DNA), SH2 DOMAIN, TRANSCRIPTION FACTOR, GENE REGULATION/DNA COMPLEX
1BFD	1998	1.60	I222	82.30	96.60	138.30	90.00	90.00	90.00	50.00	277.00	1571	4324	0.363	1.425		13.4828		0.10569		1.60	1.60	1.60	0.00	59179	0	0.00	41	18	19	22	CA MG TPP		LYASE, CARBON-CARBON, DECARBOXYLASE, MANDELATE CATABOLISM, THIAMIN DIPHOSPHATE
1BFE	1998	2.30	P4132	89.20	89.20	89.20	90.00	90.00	90.00	46.95	100.00	329	937	0.351	0.000		36.4628		0.00000		2.20	2.20	2.20	0.00	6387	0	0.00	18	35	25	22			PEPTIDE RECOGNITION, PROTEIN LOCALIZATION
1BFF	1997	2.00	P1	30.80	33.30	36.50	64.10	73.00	76.10	35.00	293.00	262	1115	0.235	6.354		17.1695		0.37007		2.04	2.04	2.09	0.05	7035	17	0.24	7	41	29	23	BME PO4		GROWTH FACTOR
1BFK	1998	2.30	P212121	79.04	54.81	53.93	90.00	90.00	90.00	42.00	296.00	105	2010	0.052	5.128		28.1083		0.18244		2.49	2.30	2.49	0.19	10181	1422	13.97	29	20	26	25	CA CCN		SERINE PROTEASE, ORGANIC SOLVENT, MIXTURES
1BFN	1998	2.07	P3121	86.03	86.03	144.80	90.00	90.00	120.00	55.47	293.00	428	4315	0.099	0.078		19.7525		0.00395		2.07	2.07	2.07	0.00	34672	0	0.00	39	12	22	27	GLC SO4		HYDROLASE, BETA-AMYLASE, BETA-CYCLODEXTRIN, RECOMBINANT
1BFU	1998	2.20	P212121	77.56	55.17	53.86	90.00	90.00	90.00	42.00	296.00	116	2017	0.058	13.443		23.2083		0.57923		2.20	2.20	2.63	0.43	11380	1577	13.86	30	20	26	24	CA DIO		SERINE PROTEASE, ORGANIC SOLVENT, MIXTURES
1BFV	1997	2.10	P4212	89.90	89.90	59.90	90.00	90.00	90.00	48.10	100.00	656	2012	0.326	3.623		14.4077		0.25146		2.10	2.10	2.10	0.00	14815	0	0.00	4	52	24	20	STG ZN		IMMUNOGLOBULIN, FV FRAGMENT, STEROID HORMONE, FINE SPECIFICITY
1BG0	1998	1.86	P212121	65.44	70.89	80.44	90.00	90.00	90.00	45.00	100.00	422	3163	0.133	4.834		12.3454		0.39156		1.79	1.79	1.79	0.00	34737	0	0.00	40	17	22	21	ADP DAR MG NO3		ARGININE KINASE, CREATINE KINASE, PHOSPHAGEN KINASE, TRANSITION STATE ANALOG, ADENOSINE TRIPHOSPHATE, TRANSFERASE
1BG3	1999	2.80	P1211	132.10	77.10	137.10	90.00	96.00	90.00	55.00	153.00	306	13962	0.022	18.324		32.9743		0.55571		2.80	2.80	2.80	0.00	48010	1	0.00	47	17	21	15	BGC CA G6P		HEXOKINASE, PHOSPHOTRANSFERASE
1BG4	1998	1.75	P3121	81.02	81.02	113.40	90.00	90.00	120.00	62.00	100.00	668	2686	0.249	6.782		8.77928		0.77250		1.75	1.75	1.75	0.00	43712	0	0.00	43	19	21	17	GOL NA PCA TRS		FAMILY 10 XYLANASE, PENICILLIUM SIMPLICISSIMUM, TIM-BARREL, GLYCOSYL HYDROLASE
1BG7	1999	1.85	F432	182.80	182.80	182.80	90.00	90.00	90.00	63.00	120.00	0	1267	0.000	0.000		27.4765		0.00000		1.81	1.81	1.81	0.00	24348	5	0.02	68	0	14	18	CA		FERRITIN, IRON STORAGE
1BG8	1998	2.20	C121	47.48	76.15	73.61	90.00	98.93	90.00	45.00	293.00	765	1988	0.385	10.108		29.1906		0.34628		2.20	2.20	2.20	0.00	12262	0	0.00	59	3	20	18			PERIPLASMIC, HDEA, SIGNAL
1BG9	1999	2.80	P3121	135.20	135.20	79.60	90.00	90.00	120.00	75.00	288.00	501	3390	0.148	3.155		24.6708		0.12788		2.80	2.80	2.80	0.00	17688	0	0.00	33	19	26	22	AF1 BGC CA DAF		HYDROLASE, O-GLYCOSYL
1BGC	1993	1.70	P212121	46.00	53.90	57.10	90.00	90.00	90.00	34.03		1434	1734	0.827	1.504		22.3059		0.06743		1.59	1.59	1.59	0.00	16229	0	0.00	73	0	11	16			CYTOKINE
1BGD	1993	2.30	C121	99.20	36.20	48.60	90.00	96.40	90.00	46.42		643	1581	0.407	15.789		35.1862		0.44873		2.30	2.30	2.30	0.00	6721	0	0.00	76	0	9	15			CYTOKINE
1BGE	1993	2.20	P1211	53.20	35.90	91.00	90.00	101.80	90.00	45.38		1658	3270	0.507	5.652		29.8207		0.18953		2.20	2.20	2.20	0.00	15531	0	0.00	72	1	12	15			CYTOKINE
1BGF	1998	1.45	P6522	79.50	79.50	84.70	90.00	90.00	120.00	53.81	100.00	1295	1179	1.098	2.962		5.89709		0.50228		1.45	1.45	1.45	0.00	26656	1	0.00	79	2	8	11			TRANSCRIPTION FACTOR, REGULATION, DNA-BINDING
1BGI	1998	1.70	P212121	56.44	73.73	30.43	90.00	90.00	90.00	44.00	283.00	462	1112	0.415	2.019		13.5486		0.14902		1.81	1.81	1.81	0.00	13971	2570	18.40	42	11	32	15	CL		HYDROLASE, O-GLYCOSYL
1BGJ	1998	3.00	C2221	71.80	146.00	88.30	90.00	90.00	90.00	54.00	280.00	592	3380	0.175	13.056		32.5245		0.40142		3.00	3.00	13.41	10.41	7027	6265	89.16	40	28	15	17	FAD PHB		OXIDOREDUCTASE
1BGN	1998	2.00	C2221	72.00	146.30	88.80	90.00	90.00	90.00	54.00	280.00	729	3436	0.212	5.008		23.455		0.21352		2.00	2.00	2.00	0.00	29570	0	0.00	41	29	14	16	FAD PHB		OXIDOREDUCTASE
1BGP	1997	1.90	P21212	71.92	105.06	40.95	90.00	90.00	90.00	46.12	287.00	537	2568	0.209	9.029		17.2206		0.52431		1.90	1.90	2.06	0.16	24372	1494	6.13	50	5	26	19	CA HEM NA		PEROXIDASE, CHROMOPROTEIN, OXIDOREDUCTASE
1BGQ	1999	2.50	P4322	73.94	73.94	110.86	90.00	90.00	90.00	60.00	120.00	473	1816	0.260	5.446		19.789		0.27520		2.50	2.50	2.50	0.00	11170	0	0.00	43	21	14	22	RDC		CHAPERONE, ATP-BINDING, HEAT SHOCK, INHIBITOR
1BH3	1998	2.19	H3	104.25	104.25	124.93	90.00	90.00	120.00	66.00	293.00	601	2383	0.252	2.348		27.5579		0.08520		2.19	2.19	2.19	0.00	25829	0	0.00	4	54	23	19	C8E	Porin	INTEGRAL MEMBRANE PROTEIN, PORIN, PORE EYELET MUTANT, MEMBRANE PROTEIN
1BH5	1998	2.20	P41	67.28	67.28	164.73	90.00	90.00	90.00	42.00	100.00	944	6317	0.149	10.556		11.7075		0.90164		2.20	2.20	2.20	0.00	33195	2	0.01	26	28	23	23	GTX ZN		LYASE, LACTOYLGLUTATHIONE LYASE, GLYOXALASE I
1BH6	1998	1.75	P212121	52.83	72.75	59.89	90.00	90.00	90.00	41.00	278.00	545	2210	0.247	0.562		9.93842		0.05655		1.75	1.75	1.75	0.00	22887	1	0.00	30	20	26	24	1BH CA NA		HYDROLASE, SUBTILISIN, PROTEIN DEGRADATION
1BHD	1999	2.00	P1211	63.92	32.21	65.36	90.00	116.25	90.00	62.50	100.00	972	1944	0.500	12.268		21.7059		0.56519		2.00	2.00	2.00	0.00	16398	1	0.01	63	0	17	20			CALPONIN HOMOLOGY, ACTIN BINDING, STRUCTURAL PROTEIN
1BHE	1998	1.90	C121	81.23	53.03	103.09	90.00	112.59	90.00	42.00	100.00	545	3108	0.175	6.286		9.40251		0.66854		1.90	1.90	1.90	0.00	31101	3	0.01	5	48	23	24			FAMILY 28 GLYCOSYL HYDROLASE, HYDROLYSES POLYGALACTURONIC ACID, GLYCOSIDASE
1BHN	1999	2.40	P212121	89.88	92.11	131.63	90.00	90.00	90.00	53.16	100.00	176	7848	0.022	28.868		27.7067		1.04191		2.26	2.53	2.26	0.27	37331	847	2.27	44	17	21	18	35G GDP		PHOSPHOTRANSFERASE
1BHP	1996	1.70	I422	53.94	53.94	72.75	90.00	90.00	90.00	54.08		137	439	0.312	5.895		15.5757		0.37847		1.72	1.72	2.13	0.41	5161	613	11.88	38	13	33	16	ACT GOL PO4		PLANT TOXIN, THIONINS
1BHX	1998	2.30	C121	71.00	72.20	73.10	90.00	100.70	90.00	56.00	293.00	303	2560	0.118	6.541		21.3329		0.30662		2.30	2.30	2.30	0.00	15004	1	0.01	17	30	24	29	R56		SERINE PROTEASE
1BI0	1999	2.30	P3121	63.50	63.50	107.40	90.00	90.00	120.00	57.00	100.00	589	1816	0.324	6.023		29.1203		0.20683		2.19	2.19	2.19	0.00	12830	2	0.02	49	15	14	22	CSS SO4 ZN		REPRESSOR, TRANSCRIPTION REGULATION, DNA-BINDING, IRON
1BI1	1999	2.20	P3121	63.20	63.20	108.30	90.00	90.00	120.00	57.00	100.00	624	1823	0.342	5.961		27.852		0.21402		2.20	2.20	2.20	0.00	12830	0	0.00	48	16	15	21	CSS		REPRESSOR, TRANSCRIPTION REGULATION, DNA-BINDING, IRON
1BI2	1999	2.30	P3221	63.00	63.00	216.20	90.00	90.00	120.00	57.00	293.00	1590	3789	0.420	4.729		25.4681		0.18568		2.30	2.30	2.30	0.00	19195	3	0.02	56	12	13	19			REPRESSOR, TRANSCRIPTION REGULATION, DNA-BINDING, IRON
1BI3	1999	2.40	P3221	63.40	63.40	213.20	90.00	90.00	120.00	57.00	100.00	598	2836	0.211	8.279		27.0765		0.30576		2.40	2.40	2.40	0.00	19592	0	0.00	55	13	13	19	CSS SO4 ZN		REPRESSOR, TRANSCRIPTION REGULATION, DNA-BINDING, IRON
1BI5	1999	1.56	P3221	97.54	97.54	65.52	90.00	90.00	120.00	42.00	105.00	1682	3612	0.466	0.019	0.006	13.0651	13.1876	0.00145	0.00045	1.56	1.56	1.56	0.00	46763	0	0.00	43	22	17	18	CSD		POLYKETIDE SYNTHASE, CHALCONE BIOSYNTHESIS
1BIA	1993	2.30	P43212	114.00	114.00	60.20	90.00	90.00	90.00	55.52		230	2244	0.102	18.260		37.2833		0.48976		2.30	2.30	2.30	0.00	12667	0	0.00	33	29	21	17			TRANSCRIPTION REGULATION
1BIB	1993	2.80	P43212	114.10	114.10	60.00	90.00	90.00	90.00	55.45		171	2236	0.076	18.282		47.6847		0.38339		2.80	2.80	2.87	0.07	9137	247	2.70	33	29	19	19	BTN		TRANSCRIPTION REGULATION
1BIC	1993	1.90	P1211	42.70	41.70	73.00	90.00	104.60	90.00	42.82		701	2293	0.306	4.433		9.81679		0.45157		1.79	1.79	1.89	0.10	16388	6	0.04	16	30	27	27	BCT MMC ZN		LYASE(OXO-ACID)
1BIF	1997	2.00	P3121	83.00	83.00	130.60	90.00	90.00	120.00	48.90	120.00	622	3900	0.159	2.295		25.5146		0.08995		1.90	1.90	1.90	0.00	33819	0	0.00	44	16	19	21	AGS GOL MG PO4		KINASE, TRANSFERASE (PHOSPHO), PHOSPHATASE, HYDROLASE (PHOSPHO), GLYCOLYSIS, BIFUNCTIONAL ENZYME
1BIK	1999	2.50	P41212	55.30	55.30	146.90	90.00	90.00	90.00	64.97	293.00	99	884	0.112	5.342		31.5348		0.16940		2.50	2.50	2.50	0.00	7737	1	0.01	19	27	24	30	NAG SO4		GLYCOPROTEIN, BIKUNIN, TRYPSTATIN, URINARY TRYPSIN INHIBITOR, URONIC- ACID-RICH PROTEIN, SERINE PROTEASE INHIBITOR (KUNITZ TYPE), GLYCOSYLATED PROTEIN
1BIO	1999	1.50	P1211	55.48	49.91	39.43	90.00	105.69	90.00	44.00	95.00	672	2022	0.332	4.791		11.9331		0.40149		1.50	1.50	1.50	0.00	31552	1	0.00	10	36	28	26	GOL SOA		SERINE PROTEASE, HYDROLASE, COMPLEMENT, FACTOR D, CATALYTIC TRIAD, SELF-REGULATION
1BIQ	1999	2.05	P212121	74.05	83.78	113.95	90.00	90.00	90.00	34.00	100.00	498	5921	0.084	10.534		19.3836		0.54345		9.21	2.06	2.06	7.15	43712	33943	77.65	69	4	14	13	FE FE2 HG MTY OH		OXIDOREDUCTASE, DNA REPLICATION, IRON
1BIR	1996	1.80	P1211	49.20	48.19	40.16	90.00	90.26	90.00	43.04		740	1747	0.424	3.256		13.4049		0.24290		1.80	1.80	1.80	0.00	17458	0	0.00	16	29	29	26	2GP CA		HYDROLASE, NUCLEASE, ENDORIBONUCLEASE
1BIS	1998	1.95	P1	45.09	45.08	49.43	68.82	64.74	62.63	43.00	95.00	1676	3274	0.512	11.893		22.4421		0.52994		1.95	1.95	1.95	0.00	20883	583	2.79	50	20	17	13			DNA INTEGRATION, INTEGRASE, HIV, HYDROLASE, ASPARTYL PROTEASE, ENDONUCLEASE
1BIT	1994	1.83	P21212	77.09	82.33	31.16	90.00	90.00	90.00	36.78		486	1811	0.268	14.452		14.5691		0.99196		1.83	1.83	1.83	0.00	15984	0	0.00	10	35	29	26	BEN CA SO4		SERINE PROTEINASE
1BJ1	1999	2.40	P1211	89.86	66.98	140.51	90.00	94.27	90.00	66.00	100.00	617	8694	0.071	19.574		31.1681		0.62801		2.39	2.39	2.39	0.00	62099	1	0.00	8	53	18	21	SO4		COMPLEX (ANTIBODY/ANTIGEN), ANGIOGENIC FACTOR
1BJ5	1998	2.50	C121	189.18	38.96	96.40	90.00	105.31	90.00	54.00	298.00	171	4544	0.038	18.428		45.566		0.40442		2.50	2.50	2.50	0.00	21834	0	0.00	72	0	15	13	MYR		PLASMA PROTEIN, METAL-BINDING, LIPID-BINDING
1BJ7	1999	1.80	P212121	37.00	55.60	77.20	90.00	90.00	90.00	45.00	293.00	242	1295	0.187	4.684	5.000	19.8408	21.2292	0.23608	0.23552	1.80	1.90	1.80	0.10	14203	462	3.25	17	50	20	13			ALLERGEN, LIPOCALIN
1BJM	1995	2.20	P212121	83.87	72.62	63.56	90.00	90.00	90.00	42.09		448	3494	0.128														6	50	22	22	PCA		BENCE JONES, ANTIBODY, MULTIPLE QUATERNARY STRUCTURES, IMMUNOGLOBULIN
1BJN	1998	2.30	P212121	68.74	94.74	133.64	90.00	90.00	90.00	52.00	277.00	436	5880	0.074	7.202		30.4533		0.23649		2.30	2.30	2.30	0.00	38831	0	0.00	40	19	23	18	LLP		AMINOTRANSFERASE, L-SERINE BIOSYNTHESIS
1BJO	1998	2.80	P212121	68.86	94.45	131.81	90.00	90.00	90.00	52.00	277.00	254	5679	0.045	9.764		30.905		0.31594		2.80	2.80	2.80	0.00	19908	1	0.01	40	19	24	17	GAM LLP PLP		AMINOTRANSFERASE, L-SERINE BIOSYNTHESIS
1BJQ	1998	2.65	P212121	81.38	116.14	224.62	90.00	90.00	90.00	40.00	293.00	333	14698	0.023	6.534		24.0321		0.27189		2.65	2.65	2.65	0.00	57851	0	0.00	7	47	23	23	ADE CA MN		GLYCOPROTEIN, LECTIN, ADENINE, QUATERNARY STRUCTURE, LEGUME LECTIN
1BJT	1999	2.50	C2221	103.40	145.70	161.30	90.00	90.00	90.00	62.81	118.00	392	5815	0.067	13.114		42.8365		0.30614		2.50	2.50	2.50	0.00	41302	0	0.00	42	17	19	22			TOPOISOMERASE, QUATERNARY CHANGE, DNA-BINDING, DNA TOPOLOGY
1BJU	1998	1.80	P212121	54.84	58.49	67.83	90.00	90.00	90.00	47.00	293.00	326	1756	0.186	1.822		6.30213		0.28911		1.77	1.72	1.59	0.18	28868	3946	13.67	10	35	30	25	CA DMS GP6 SO4		HYDROLASE, SERINE PROTEASE, DIGESTION, PANCREAS, ZYMOGEN
1BJV	1998	1.80	P212121	54.36	58.20	66.61	90.00	90.00	90.00	46.00	113.00	332	1835	0.181	4.601		7.27996		0.63201		1.79	1.84	1.79	0.05	20457	1385	6.77	10	36	30	24	CA DMS GP8 SO4		HYDROLASE, SERINE PROTEASE, DIGESTION, PANCREAS, ZYMOGEN
1BJZ	1999	2.20	I4122	69.10	69.10	182.93	90.00	90.00	90.00	40.00	287.00	518	1575	0.329	10.866		42.0366		0.25849		2.20	2.20	2.20	0.00	10487	1	0.01	73	0	14	13			TRANSCRIPTION REGULATION, DNA-BINDING PROTEIN, HTH-MOTIF
1BK0	1999	1.30	P212121	46.80	71.50	101.00	90.00	90.00	90.00	47.00	100.00	754	2984	0.253	2.410		7.72184		0.31210		1.30	1.30	1.30	0.00	80111	0	0.00	30	21	22	27	ACV FE SO4		B-LACTAM ANTIBIOTIC, OXYGENASE, PENICILLIN BIOSYNTHESIS
1BK1	1999	2.00	P43212	62.06	62.06	113.29	90.00	90.00	90.00	55.20	293.00	206	1505	0.137	12.626		23.1321		0.54582		2.00	2.00	2.00	0.00	15398	1	0.01	9	61	19	11			HYDROLASE, XYLAN DEGRADATION, GLYCOSIDASE, SIGNAL
1BK7	1999	1.75	P212121	38.80	67.97	75.43	90.00	90.00	90.00	47.00	283.00	590	1683	0.351	6.871		14.4535		0.47539		1.75	1.75	1.75	0.00	20257	0	0.00	38	22	19	21			HYDROLASE (NUCLEIC ACID, RNA)
1BKA	1996	2.40	P212121	155.46	96.92	55.85	90.00	90.00	90.00	53.00		163	5433	0.030	15.472		47.9699		0.32254		2.26	2.20	2.26	0.06	38454	1149	2.99	35	18	28	19	FE OXL		ANION BINDING, IRON BINDING PROTEIN
1BKB	1998	1.75	I4	114.13	114.13	32.59	90.00	90.00	90.00	60.00	110.00	530	1234	0.429	9.831		17.5249		0.56097		1.75	1.75	1.75	0.00	21536	0	0.00	7	54	18	21	MSE		TRANSLATION INITIATION FACTOR
1BKD	1999	2.80	I422	142.70	142.70	207.90	90.00	90.00	90.00	65.00	100.00	254	5010	0.051	17.176		50.0325		0.34330		2.80	2.80	2.80	0.00	26502	2	0.01	51	10	18	21			COMPLEX (ONCOGENE PROTEIN/EXCHANGE FACTOR), SMALL GTPASE, EXCHANGE FACTOR, COMPLEX(ONCOGENE PROTEIN/EXCHANGE FACTR) COMPLEX
1BKE	1999	3.15	C121	187.65	38.87	95.91	90.00	105.49	90.00	54.00	298.00	166	4562	0.036	14.942		59.7407		0.25011		3.15	3.15	3.15	0.00	11607	3	0.03	72	0	16	12	B3I MYR		PLASMA PROTEIN, METAL-BINDING, LIPID-BINDING
1BKF	1996	1.60	P42212	58.36	58.36	56.04	90.00	90.00	90.00	39.29		490	948	0.517	4.124		12.0898		0.34111		1.60	1.60	1.60	0.00	11908	1	0.01	12	40	27	21	FK5		ISOMERASE, ROTAMASE
1BKH	1998	2.10	I422	136.18	136.18	265.11	90.00	90.00	90.00	54.00	277.00	0	8721	0.000	2.145		15.4213		0.13909		2.00	2.00	2.05	0.05	58765	35	0.06	43	21	19	17			MUCONATE LACTONIZING ENZYME, MUCONATE CYCLOISOMERASE AROMATIC HYDROCARBONS CATABOLISM, ISOMERASE, MUCONATE CYCLOISOMERASE
1BKL	1997	2.10	P21212	60.20	71.90	34.60	90.00	90.00	90.00	57.82	293.00	392	1205	0.325	28.323		38.7421		0.73107		2.60	2.50	9.37	6.87	6947	5547	79.85	15	28	32	25			V-SRC SH2 DOMAIN, PHOSPHOTYROSINE RECOGNITION DOMAIN, PP60 SRC SH2 DOMAIN
1BKM	1997	2.00	P212121	30.20	46.90	74.52	90.00	90.00	90.00	40.22	293.00	801	1238	0.647	2.938		16.6742		0.17620		2.02	2.02	2.02	0.00	6564	0	0.00	18	30	31	21	1C5		V-SRC SH2 DOMAIN, PHOSPHOTYROSINE RECOGNITION DOMAIN, PP60 SRC SH2 DOMAIN, TRIPEPTIDE, D-AMINO ACID, TRANSFORMING PROTEIN
1BKN	1999	2.90	I212121	87.20	93.20	221.70	90.00	90.00	90.00	57.00	95.00	324	4292	0.075	14.905		64.7395		0.23023		3.12	2.85	2.85	0.27	24322	5005	20.58	38	26	15	21			DNA REPAIR, ATPASE, DNA BINDING
1BKR	1998	1.10	P1211	31.65	53.95	32.35	90.00	105.48	90.00	39.80	100.00	644	1095	0.588	1.362	1.403	7.28777	7.50963	0.18689	0.18683	1.10	1.10	1.10	0.00	42213	1	0.00	62	0	18	20			FILAMENTOUS ACTIN-BINDING DOMAIN, CYTOSKELETON
1BKV	1999	2.00	C121	117.09	15.63	39.72	90.00	104.46	90.00	43.50	108.00	606	692	0.876	30.268		25.6559		1.17977		2.00	4.00	2.00	2.00	4853	2386	49.17	0	0	1	99	ACY HYP		COLLAGEN, HYDROXYPROLINE, HYDROGEN BONDING, TRIPLE HELIX, TYPE III COLLAGEN, STRUCTURAL PROTEIN
1BKW	1998	2.20	C2221	72.70	146.40	88.50	90.00	90.00	90.00	54.00	298.00	588	3402	0.173	1.145		20.6456		0.05546		2.26	2.26	2.26	0.00	23236	1142	4.91	40	29	14	17	FAD PHB		HYDROXYBENZOATE, OXIDOREDUCTASE
1BKY	1999	2.00	C121	84.50	67.21	79.56	90.00	117.30	90.00	56.00	103.00	1871	3321	0.563	4.390		8.69379		0.50496		1.85	1.85	1.85	0.00	30509	1	0.00	41	17	14	28	1MC SAH		METHYLATED CYTOSINE, METHYLTRANSFERASE, RNA CAP ANALOG, POLY(A) POLYMERASE, VACCINIA, MRNA PROCESSING, TRANSCRIPTION, COMPLEX (TRANSFERASE/RNA CAP ANALOG)
1BL0	1998	2.30	P41212	47.10	47.10	298.20	90.00	90.00	90.00	56.00	96.00	292	2096	0.139	31.717		50.3149		0.63037		2.36	2.36	2.30	0.06	15209	596	3.92	63	0	18	19			TRANSCRIPTIONAL ACTIVATOR A BIPARTITE HELIX-TURN-HELIX PROTEIN, TRANSCRIPTION/DNA COMPLEX
1BL3	1998	2.00	C121	99.10	72.50	79.40	90.00	108.00	90.00	36.80	298.00	529	3593	0.147	13.969		28.7173		0.48643		2.00	2.00	2.00	0.00	34051	2	0.01	47	22	18	13	MG		DNA INTEGRATION, AIDS, POLYPROTEIN, HYDROLASE, ENDONUCLEASE, POLYNUCLEOTIDYL TRANSFERASE, DNA BINDING (VIRAL)
1BL8	1998	3.20	C121	128.78	68.93	112.04	90.00	124.63	90.00	75.34	100.00	64	2824	0.023	40.828		94.5485		0.43182		3.20	3.58	3.20	0.38	12178	657	5.39	67	0	19	14	K	KcsA Potassium channel H+ gated	POTASSIUM CHANNEL, INTEGRAL MEMBRANE PROTEIN, MEMBRANE PROTEIN
1BL9	1999	2.90	P21212	166.61	89.00	112.86	90.00	90.00	90.00	64.20	100.00	166	8659	0.019	13.590		41.9144		0.32423		2.90	2.90	2.90	0.00	36815	0	0.00	15	37	27	21	DHE HEC OH		NITRITE REDUCTASE, PSEUDOMONAS AERUGINOSA, HEMOPROTEIN, DENITRIFICATION, DOMAIN SWAPPING, CONFORMATIONAL CHANGES, REDUCTION, OXIDOREDUCTASE, ELECTRON TRANSPORT
1BLE	1997	2.90	P4332	106.90	106.90	106.90	90.00	90.00	90.00	56.00	293.00	230	1267	0.182	0.000		74.5497		0.00000		2.90	2.90	2.90	0.00	4866	6	0.12	35	26	24	15			PHOSPHOTRANSFERASE, SUGAR TRANSPORT
1BLF	1997	2.80	P212121	138.86	87.01	73.35	90.00	90.00	90.00	50.00	298.00	262	5495	0.048	15.940		53.2349		0.29943		2.80	2.80	2.80	0.00	21880	0	0.00	33	18	31	18	BMA CO3 FE MAN NAG		LACTOFERRIN, TRANSFERRIN, IRON-BINDING PROTEIN, CARBOHYDRATE STRUCTURE
1BLU	1996	2.10	P3121	52.00	52.00	77.20	90.00	90.00	120.00	63.00		214	712	0.301	9.129		19.2546		0.47412		2.10	2.10	2.10	0.00	7178	0	0.00	29	15	26	30	SF4		ELECTRON TRANSPORT, FERREDOXIN
1BM2	1998	2.10	P321	83.78	83.78	31.99	90.00	90.00	120.00	49.00	293.00	483	945	0.511	12.675		21.0151		0.60314		1.90	1.90	1.90	0.00	9975	0	0.00	18	27	29	26	ACE PTR SLZ		SH2 DOMAIN, SIGNAL TRANSDUCTION, ADAPTOR PROTEIN, RAS PATHWAY, CYCLIC PEPTIDE, HORMONE/GROWTH FACTOR COMPLEX
1BM3	1999	2.00	A2	74.11	90.05	79.11	90.00	115.30	90.00	50.00	287.00				4.943		20.2138		0.24454		2.05	2.05	2.05	0.00	24652	1	0.00	5	49	20	26			IMMUNOGLOBULIN, IMMUNE SYSTEM
1BM7	1998	2.00	P21212	43.18	85.32	64.46	90.00	90.00	90.00	42.88	298.00	1932	1896	1.019	2.509		23.9198		0.10489		2.00	2.00	2.00	0.00	16635	0	0.00	6	52	22	20	FLF		THYROXINE TRANSPORT, SIGNALING PROTEIN
1BMB	1998	1.80	P41212	51.13	51.13	90.25	90.00	90.00	90.00	44.00	293.00	543	1018	0.533	1.517		16.2982		0.09308		1.80	1.80	1.80	0.00	11641	1	0.01	15	25	30	30	PTR		SH2 DOMAIN, SIGNAL TRANSDUCTION, ADAPTOR PROTEIN, RAS PATHWAY, HORMONE/GROWTH FACTOR COMPLEX
1BMF	1996	2.85	P212121	284.22	107.76	139.68	90.00	90.00	90.00	54.00	269.00	354	23481	0.015	9.742		49.3712		0.19732		2.87	2.87	2.87	0.00	96689	0	0.00	42	20	21	17	ADP ANP MG	F1-ATPase from bovine heart mitochondria	ATP PHOSPHORYLASE (H+ TRANSPORTING), ATP SYNTHASE, F1FO ATP SYNTHASE, F1-ATPASE
1BMG	1995	2.50	P212121	77.27	47.99	34.42	90.00	90.00	90.00	55.04		466	1086	0.429														0	52	20	28			LACTOLLIN, MHC-I HISTOCOMPATIBILITY ANTIGEN, LIGHT CHAIN
1BMO	1997	3.10	P1211	70.77	56.35	111.60	90.00	104.38	90.00	65.00	100.00	226	3854	0.059	13.598		38.3544		0.35454		3.10	3.10	3.10	0.00	13378	1	0.01	46	11	23	20	CA NAG		EXTRACELLULAR MODULE, GLYCOPROTEIN, ANTI-ADHESIVE PROTEIN
1BMQ	1998	2.50	P43212	64.70	64.70	161.40	90.00	90.00	90.00	57.65	293.00	64	2070	0.031	13.160		19.7598		0.66600		2.17	2.17	2.05	0.12	15796	720	4.56	29	20	22	29	MNO		CASPASE, HYDROLASE
1BMV	1989	3.00	P22121	311.20	284.20	350.50	90.00	90.00	90.00	99.08		0	4613	0.000														7	39	25	29			PROTEIN-RNA COMPLEX, SINGLE STRAND, ICOSAHEDRAL VIRUS, VIRUS/RNA COMPLEX
1BMZ	1998	2.00	P21212	42.85	85.80	64.80	90.00	90.00	90.00	43.06	298.00	392	1814	0.216	3.889		20.0431		0.19403		1.90	1.90	1.90	0.00	17271	0	0.00	6	52	22	20			THYROXINE TRANSPORT, HORMONE/GROWTH FACTOR COMPLEX
1BN6	2000	1.50	P21212	93.52	79.97	43.16	90.00	90.00	90.00	38.80	100.00	715	2712	0.264	0.734		6.57593		0.11162		1.50	1.50	1.50	0.00	52255	0	0.00	46	20	18	16			DEHALOGENASE, ALPHA/BETA-HYDROLASE, DHLA, CRYSTAL STRUCTURE
1BN7	2000	1.50	P21212	93.63	79.89	42.93	90.00	90.00	90.00	38.80	100.00	802	2735	0.293	0.545		7.85869		0.06935		1.50	1.50	1.50	0.00	52035	0	0.00	46	19	18	17	ACT		DEHALOGENASE, ALPHA/BETA-HYDROLASE, DHLA, CRYSTAL STRUCTURE
1BN8	1998	1.80	P1211	55.90	89.00	50.70	90.00	108.93	90.00	53.02	290.00	456	3276	0.139	3.790		11.6433		0.32551		1.79	1.79	1.79	0.00	44074	0	0.00	18	31	22	29	CA		PARALLEL BETA-HELIX, LYASE
1BNA	1981	1.90	P212121	24.87	40.39	66.20	90.00	90.00	90.00	44.46		322	566	0.569																				B-DNA, DOUBLE HELIX
1BNS	1994	2.05	P32	59.37	59.37	82.17	90.00	90.00	120.00	45.40		866	2777	0.312	2.155		17.2102		0.12522		2.05	2.05	2.05	0.00	19072	0	0.00	23	23	26	28			ENDONUCLEASE
1BO5	1999	3.20	P41212	169.41	169.41	204.68	90.00	90.00	90.00	81.00	102.00	932	7818	0.119	1.730		39.1384		0.04420		3.00	3.00	3.00	0.00	54096	0	0.00	36	24	21	19	FBP GOL		KINASE, ALLOSTERIC REGULATION, FRUCTOSE BISPHOSPHATE, TRANSFERASE
1BOB	1999	2.30	C121	111.30	47.90	75.70	90.00	90.30	90.00	45.00	100.00	365	2696	0.135	13.033		35.3659		0.36852		2.29	2.29	2.29	0.00	16817	0	0.00	36	28	19	17	ACO CA		HISTONE ACETYLTRANSFERASE, HISTONE MODIFICATION, ACETYL COENZYME A BINDING-PROTEIN
1BOF	1999	2.20	I4	121.75	121.75	68.93	90.00	90.00	90.00	61.21	100.00	148	2677	0.055	3.513		27.3672		0.12837		2.17	2.17	2.17	0.00	25703	0	0.00	52	14	18	16	GDP MG SO4		SIGNAL TRANSDUCTION PROTEIN, GTP-ASE, G PROTEIN
1BOH	1999	2.30	P21212	89.74	72.35	39.07	90.00	90.00	90.00	37.00	297.00	388	2389	0.162	2.815		13.3111		0.21148		2.37	2.37	2.37	0.00	10332	1	0.01	31	15	26	28	CSS		TRANSFERASE, RHODANESE, SULFURTRANSFERASE
1BOI	1999	2.20	P21212	90.69	73.25	39.67	90.00	90.00	90.00	37.00	293.00	331	2366	0.140	1.597		14.3292		0.11145		2.20	2.20	2.20	0.00	13548	0	0.00	33	15	24	28	CSS		TRANSFERASE, RHODANESE, SULFURTRANSFERASE
1BOS	1999	2.80	P212121	127.50	97.70	164.20	90.00	90.00	90.00	60.00	287.00	415	12767	0.033	10.889		25.1404		0.43313		3.41	2.90	3.18	0.51	41759	9346	22.38	15	46	18	21	BGC GAL GLA		TOXIN, RECEPTOR BINDING, PROTEIN-CARBOHYDRATE RECOGNITION, OB-FOLD
1BOT	1999	3.05	P41212	168.80	168.80	202.70	90.00	90.00	90.00	81.00	102.00	884	7864	0.112	4.707		38.6999		0.12163		2.98	2.98	3.06	0.08	48059	1495	3.11	36	25	22	17	EPE GOL		KINASE, ALLOSTERIC REGULATION, FRUCTOSE BISPHOSPHATE, TRANSFERASE
1BP1	1997	2.40	C121	185.60	33.00	85.20	90.00	101.60	90.00	51.20	300.00	330	3677	0.090	21.570		42.4354		0.50830		2.40	2.40	2.46	0.06	18908	441	2.33	24	46	14	16	PC1		BACTERICIDAL, PERMEABILITY-INCREASING, LIPID-BINDING, LIPOPOLYSACCHARIDE-BINDING, ANTIBIOTIC
1BPH	1993	2.00	I213	78.90	78.90	78.90	90.00	90.00	90.00	65.47		388	499	0.778	0.000		19.8963		0.00000		2.00	2.00	2.00	0.00	5190	0	0.00	47	4	20	29	DCE NA		HORMONE
1BPI	1995	1.09	P212121	75.39	22.58	28.60	90.00	90.00	90.00	34.00	125.00	1130	637	1.774	0.444	0.479	5.37274	5.38572	0.08264	0.08894	1.09	1.09	1.09	0.00	20780	1	0.00	21	26	26	27	PO4		PROTEINASE INHIBITOR (TRYPSIN)
1BPW	1998	2.80	P1	85.40	86.57	89.81	105.32	113.29	98.16	41.00	275.00	186	15824	0.012	26.341		28.2853		0.93126		2.87	2.80	3.04	0.24	49784	4790	9.62	41	20	17	22	NAD		OXIDOREDUCTASE, ALDEHYDE OXIDATION, NAD COMPLEX
1BPX	1997	2.40	P1211	52.77	79.39	54.62	90.00	106.35	90.00	41.40	100.00	510	3368	0.151	34.327		42.0131		0.81705		2.52	2.40	2.40	0.12	16520	804	4.87	51	12	16	21	NA		NUCLEOTIDYLTRANSFERASE, DNA REPAIR, BASE EXCISION REPAIR PATHWAY, TRANSFERASE/DNA COMPLEX
1BPY	1997	2.20	P1211	50.54	79.82	54.94	90.00	107.11	90.00	41.40	100.00	689	3597	0.192	26.067		21.6438		1.20436		2.20	2.20	2.20	0.00	20469	2	0.01	50	12	17	21	DCT DOC MG NA		NUCLEOTIDYLTRANSFERASE, DNA REPAIR, BASE EXCISION REPAIR PATHWAY, TRANSFERASE/DNA COMPLEX
1BPZ	1997	2.60	P1211	53.53	78.66	54.62	90.00	107.54	90.00	41.40	100.00	466	3333	0.140	57.699		43.2782		1.33321		2.93	2.45	2.45	0.48	14690	2092	14.24	51	11	17	21	NA		NUCLEOTIDYLTRANSFERASE, DNA REPAIR, BASE EXCISION REPAIR PATHWAY, TRANSFERASE/DNA COMPLEX
1BQ3	1998	2.70	P1211	82.58	93.38	148.56	90.00	90.13	90.00	57.10	100.00	80	7574	0.011														42	14	22	22	IHP SO4		ISOMERASE, TRANSFERASE (PHOSPHORYL), GLYCOLYTIC ENZYME
1BQ4	1998	2.50	P1211	82.51	92.52	148.05	90.00	90.00	90.00	57.10	100.00	84	7521	0.011														41	14	23	22	BHC SO4		ISOMERASE, TRANSFERASE (PHOSPHORYL), GLYCOLYTIC ENZYME
1BQ5	1999	2.05	P63	106.57	106.57	63.58	90.00	90.00	120.00	55.00	293.00	994	2657	0.374	0.413		22.58		0.01829		2.06	2.06	2.06	0.00	21586	0	0.00	10	39	23	28	CU		OXIDOREDUCTASE, NITRITE REDUCTASE, CUPROPROTEIN
1BQ6	1999	1.56	P3221	97.63	97.63	65.30	90.00	90.00	120.00	42.00	105.00	1573	3514	0.448	0.780	0.741	14.2672	14.5623	0.05467	0.05088	1.58	1.58	1.58	0.00	43012	1	0.00	43	21	17	19	COA CSD SO4		TRANSFERASE, POLYKETIDE SYNTHASE, CHALCONE BIOSYNTHESIS
1BQ8	1998	1.10	P212121	33.82	34.71	43.20	90.00	90.00	90.00	41.43	123.00	712	612	1.163	0.309	0.303	2.86877	2.88007	0.10771	0.10521	1.09	1.09	1.09	0.00	20457	1	0.00	17	26	30	27	FE		IRON-SULFUR PROTEIN, HIGH-RESOLUTION STRUCTURE, METAL BINDING PROTEIN
1BQ9	1998	1.20	P212121	34.03	34.47	43.47	90.00	90.00	90.00	41.49	123.00	604	599	1.008	0.930	0.921	8.93809	8.9807	0.10405	0.10255	1.19	1.19	1.19	0.00	15628	1	0.01	17	26	30	27	FE FME		IRON-SULFUR PROTEIN, HIGH-RESOLUTION STRUCTURE, METAL BINDING PROTEIN
1BQC	1999	1.50	P212121	43.70	46.06	132.51	90.00	90.00	90.00	38.88	100.00	759	2770	0.274	5.263		8.3207		0.63252		1.50	1.50	1.50	0.00	42497	2	0.00	38	17	25	20			MANNANASE, GLYCOSYL HYDROLASE, FAMILY 5, THERMOMONOSPORA FUSCA
1BQG	1999	2.30	I222	69.62	108.79	122.57	90.00	90.00	90.00	47.00	273.00	505	3178	0.159	5.725		25.9267		0.22081		2.12	2.19	2.06	0.13	29034	4173	14.37	40	21	18	21			GLUCARATE, TIM BARREL, ENOLASE SUPERFAMILY
1BQH	1998	2.80	P212121	85.90	98.40	170.60	90.00	90.00	90.00	51.00	110.00	614	10204	0.060	2.160		35.1674		0.06142		2.80	2.80	2.80	0.00	32519	1	0.00	12	43	22	23	NAG NDG		T-CELL, CORECEPTOR, GLYCOPROTEIN, COMPLEX, IMMUNOLOGY, ANTIGEN, IMMUNE SYSTEM
1BQK	1999	1.35	P212121	56.73	61.54	30.08	90.00	90.00	90.00	40.00	293.00	377	1035	0.364	2.091		5.37969		0.38868		1.35	1.35	1.35	0.00	21272	1	0.00	17	35	24	24	CU		CUPROPROTEIN, ELECTRON TRANSPORT
1BQL	1995	2.60	P1211	54.80	74.80	79.00	90.00	101.80	90.00	52.98		280	4326	0.065	10.115		28.4507		0.35553		2.72	2.80	2.58	0.22	16386	1415	8.64	15	39	23	23			ANTIBODY/ANTIGEN COMPLEX, HYHEL-5, ANTI-LYSOZYME, BOBWHITE QUAIL
1BQS	1999	2.20	C2221	65.76	101.10	70.04	90.00	90.00	90.00	50.00	293.00	651	1645	0.396	1.180		31.3685		0.03762		2.20	2.20	2.20	0.00	10955	0	0.00	1	54	20	25	NDG		CELL ADHESION PROTEIN, MADCAM-1, IMMUNOGLOBULIN FOLD, I-SET FOLD, CELL ADHESION GLYCOPROTEIN, INTEGRIN RECOGINITION, MEMBRANE PROTEIN
1BQU	1998	2.00	C2221	84.48	132.29	121.93	90.00	90.00	90.00	62.00	100.00	537	3695	0.145	5.466		14.6179		0.37393		1.93	1.93	1.93	0.00	48189	1	0.00	9	42	18	31	GOL SO4		CYTOKINE RECEPTOR, GLYCOPROTEIN 130, GP130, INTERLEUKINE 6 RECEPTOR BETA SUBUNIT, SIGNALING PROTEIN
1BR5	1998	2.50	P1211	42.81	68.79	50.09	90.00	112.83	90.00	45.80	298.00	233	2187	0.107	6.455		19.0169		0.33943		2.50	2.50	2.50	0.00	9018	0	0.00	40	22	19	19	NEO		GLYCOSIDASE, HYDROLASE
1BR6	1998	2.30	P1211	38.99	64.37	49.44	90.00	107.98	90.00	37.30	298.00	655	2186	0.300	3.008		13.5574		0.22187		2.30	2.30	2.30	0.00	10353	1	0.01	39	22	19	20	PT1		GLYCOSIDASE, HYDROLASE
1BR9	1999	2.10	P21212	72.05	52.70	46.10	90.00	90.00	90.00	38.74	100.00	499	1482	0.337	12.493		22.6462		0.55166		2.10	2.10	2.10	0.00	10532	0	0.00	18	38	22	22			PROTEINASE INHIBITOR
1BRE	1995	2.00	P1211	82.29	77.73	82.20	90.00	119.95	90.00	61.28		444	5003	0.089	7.218		8.06616		0.89485		2.18	2.27	2.18	0.09	42839	11566	27.00	3	47	24	26			IMMUNOGLOBULIN
1BRF	1998	0.95	P212121	34.12	34.87	43.68	90.00	90.00	90.00	44.11	123.00	610	600	1.017	0.850	0.857	6.66416	6.68998	0.12755	0.12810	0.95	0.95	0.95	0.00	31704	1	0.00	17	26	30	27	FE		IRON-SULFUR PROTEIN, HIGH-RESOLUTION STRUCTURE, ELECTRON TRANSPORT
1BRG	1994	2.20	P32	58.72	58.72	82.03	90.00	90.00	120.00	45.01		1004	2752	0.365	2.304		10.1506		0.22698		2.21	2.21	2.21	0.00	15097	1	0.01	22	23	27	28	ZN		ENDONUCLEASE
1BRM	1999	2.50	P21212	174.89	117.05	58.10	90.00	90.00	90.00	50.00	100.00	817	8499	0.096	17.137		34.4677		0.49719		2.50	2.50	2.50	0.00	34800	0	0.00	39	21	22	18			CRYSTAL STRUCTURE, DEHYDROGENASE, ESCHERICHIA COLI, ENZYME, NADP, OXIDOREDUCTASE
1BRO	1996	2.05	P213	126.50	126.50	126.50	90.00	90.00	90.00	56.20	263.00	700	4529	0.155	0.000		25.0322		0.00000		2.05	2.05	2.05	0.00	41451	47	0.11	44	20	22	14			ANTIBIOTIC BIOSYNTHESIS, OXIDOREDUCTASE, PEROXIDASE, ALPHA/BETA HYDROLASE FOLD, HALOPEROXIDASE
1BRR	1998	2.90	C121	120.52	105.96	80.19	90.00	94.94	90.00	54.00	100.00	87	5672	0.015	11.238		59.9578		0.18743		2.91	2.91	3.36	0.45	18504	1418	7.66	72	5	16	7	ARC BGC GLC GOL MAN OCT PCA RET SGA	Bacteriorhodopsin (BR)	PROTON PUMP, MEMBRANE PROTEIN, RETINAL PROTEIN, LIPIDS, PHOTORECEPTOR, HALOARCHAEA, PROTON TRANSPORT
1BRT	1998	1.50	I23	121.72	121.72	121.72	90.00	90.00	90.00	50.50	283.00	853	2393	0.356	0.000		8.88159		0.00000		1.50	1.50	1.50	0.00	45113	2	0.00	45	21	20	14	CL		HALOPEROXIDASE, OXIDOREDUCTASE, PEROXIDASE, ALPHA/BETA HYDROLASE FOLD, MUTANT M99T
1BRW	1999	2.10	P1211	53.57	70.45	122.78	90.00	98.02	90.00	52.00	108.00	500	6592	0.076	14.294		20.5897		0.69423		1.99	1.99	1.99	0.00	54378	0	0.00	46	15	20	19	CA MES PO4 URA		NUCLEOSIDE PHOSPHORYLASE, DOMAIN MOVEMENT, TRANSFERASE
1BS1	1999	1.80	C121	72.90	48.20	60.90	90.00	107.00	90.00	34.00	100.00	861	1985	0.434	2.723		8.94333		0.30447		1.80	1.80	1.80	0.00	17604	1	0.01	39	21	20	20	ADP DAA MG		LIGASE, BIOTIN BIOSYNTHESIS, ALUMINUM FLOURIDE, ATP-BINDING, PHOSPHORYL TRANSFER
1BS2	1999	2.75	P43212	100.37	100.37	204.34	90.00	90.00	90.00	63.00	120.00	411	5157	0.080	23.159		45.2449		0.51186		2.75	2.75	2.75	0.00	27233	1	0.00	56	10	17	17	ARG		LIGASE, AMINOACYL-TRNA SYNTHETASE, PROTEIN BIOSYNTHESIS
1BS4	1999	1.90	C121	140.70	63.30	86.80	90.00	120.60	90.00	57.00	293.00	713	4430	0.161														35	24	15	26	2PE SO4 ZN		COMPLEX(ENZYME/INHIBITOR), HYDROLASE, IRON METALLOPROTEASE, PROTEIN SYNTHESIS
1BS5	1999	2.50	C121	143.40	64.10	84.60	90.00	123.20	90.00	56.00	293.00	642	4183	0.153														35	27	14	24	SO4 ZN		HYDROLASE, IRON METALLOPROTEASE PROTEIN SYNTHESIS
1BS6	1999	2.10	C121	143.80	64.10	85.10	90.00	123.30	90.00	57.00	293.00	794	4344	0.183														34	28	14	24	NI SO4		HYDROLASE, IRON METALLOPROTEASE PROTEIN SYNTHESIS
1BS7	1999	2.50	C121	143.40	64.00	84.50	90.00	123.00	90.00	56.00	293.00	708	4182	0.169														36	25	14	25	NI SO4		HYDROLASE, IRON METALLOPROTEASE PROTEIN SYNTHESIS
1BS8	1999	2.20	C121	143.10	64.20	84.70	90.00	123.30	90.00	56.00	293.00	804	4345	0.185														34	28	14	24	SO4 ZN		HYDROLASE, IRON METALLOPROTEASE PROTEIN SYNTHESIS
1BSG	1999	1.85	P212121	40.63	43.57	138.61	90.00	90.00	90.00	42.00		677	2270	0.298	4.488		7.26506		0.61775		1.86	1.86	1.86	0.00	17734	0	0.00	44	17	23	16	ACT		HYDROLASE, ANTIBIOTIC RESISTANCE, PENICILLIN
1BSO	1999	2.23	P3221	54.03	54.03	112.18	90.00	90.00	120.00	35.00	298.00	296	1367	0.217	3.077		36.5731		0.08413		2.23	2.23	2.23	0.00	9673	0	0.00	14	40	28	18	BRC		BETA-LACTOGLOBULIN, LIGAND BINDING, X-RAY CRYSTAL STRUCTURE, TRANSPORT PROTEIN
1BSQ	1998	2.22	P3221	54.23	54.23	113.02	90.00	90.00	120.00	35.00	298.00	352	1380	0.255	18.954		46.4408		0.40813		2.34	2.34	2.22	0.12	9182	699	7.61	16	38	27	19			BOVINE BETA-LACTOGLOBULIN, CRYSTAL STRUCTURE, GENETIC VARIANTS, POINT MUTATION, HYDROPHOBIC, HORMONE/GROWTH FACTOR COMPLEX
1BSY	1999	2.24	P3221	53.96	53.96	112.41	90.00	90.00	120.00	35.00	298.00	136	1345	0.101	6.168		44.3833		0.13897		2.24	2.24	2.24	0.00	9293	2	0.02	17	40	26	17			TRANSPORT, BETA-LACTOGLOBULIN, PH-DEPENDENT CONFORMATION, LOOP MOVEMENT, TANFORD TRANSITION, CRYSTAL STRUCTURE
1BSZ	1999	1.90	C121	141.00	63.40	86.80	90.00	120.60	90.00	57.00	293.00	735	4430	0.166														36	26	13	25	2PE FE SO4		COMPLEX(ENZYME-INHIBITOR), HYDROLASE, IRON METALLOPROTEASE, PROTEIN SYNTHESIS
1BT1	1999	2.70	P1211	45.82	164.75	52.16	90.00	97.50	90.00	51.08	291.00	540	5506	0.098	1.854		16.23		0.11423		2.40	2.40	2.40	0.00	23504	2	0.01	37	7	27	29	C2O		CATECHOL OXIDASE, DICOPPER ENZYME, IPOMOEA BATATAS, OXIDOREDUCTASE
1BT2	1999	2.70	P1211	45.25	162.60	51.49	90.00	95.30	90.00	49.34	120.00	676	5512	0.123	7.214		23.8929		0.30193		2.70	2.70	2.70	0.00	17217	2	0.01	38	9	25	28	C2O		CATECHOL OXIDASE, DICOPPER ENZYME, IPOMOEA BATATAS, OXIDOREDUCTASE
1BT3	1999	2.50	P21212	46.12	156.75	56.07	90.00	90.00	90.00	52.89	291.00	115	2751	0.042	3.335		17.0062		0.19610		2.50	2.50	2.50	0.00	12028	0	0.00	39	8	25	28	C2O		CATECHOL OXIDASE, DICOPPER ENZYME, IPOMOEA BATATAS, OXIDOREDUCTASE
1BT4	1998	2.30	C121	93.32	92.88	45.50	90.00	106.67	90.00	48.00	277.00	166	2913	0.057	6.795		17.4352		0.38973		2.30	2.30	2.30	0.00	16466	0	0.00	41	17	26	16	PLP		AMINOTRANSFERASE, PYRIDOXAL-5'-PHOSPHATE, PHOSPHOSERINE, ALKALIPHILIC, TRANSFERASE
1BT5	1999	1.80	P212121	41.42	62.01	89.33	90.00	90.00	90.00	36.20	100.00	701	2498	0.281	1.950		7.15389		0.27258		1.80	1.80	1.80	0.00	21732	1	0.00	44	17	21	18	IM2 SO4		HYDROLASE, BETA-LACTAM DEGRADATION
1BT6	1999	2.40	C121	80.60	56.40	64.30	90.00	114.50	90.00	56.00	280.00	208	1662	0.125	17.220		42.9643		0.40080		2.44	2.44	2.44	0.00	9458	0	0.00	67	2	19	12	ACE		S100 FAMILY, EF-HAND PROTEIN, COMPLEX (LIGAND/ANNEXIN), LIGAND OF ANNEXIN II, CALCIUM/PHOSPHOLIPID BINDING PROTEIN
1BTK	1997	1.60	P1211	49.15	59.87	55.94	90.00	98.21	90.00	40.00	100.00	687	2924	0.235														15	36	20	29	NA ZN		TRANSFERASE, PH DOMAIN, BTK MOTIF, ZINC BINDING, X-LINKED AGAMMAGLOBULINEMIA, TYROSINE-PROTEIN KINASE
1BTL	1995	1.80	P212121	43.10	64.40	91.20	90.00	90.00	90.00	43.64		278	2236	0.124	2.026		7.23917		0.27987		1.76	1.76	1.76	0.00	24598	1	0.00	44	17	20	19	SO4		HYDROLASE
1BTN	1996	2.00	P4212	69.00	69.00	50.80	90.00	90.00	90.00	50.00	293.00	365	965	0.378	6.487		22.0521		0.29417		2.03	2.03	2.03	0.00	7697	0	0.00	18	38	24	20	I3P		SIGNAL TRANSDUCTION PROTEIN
1BTO	1997	2.00	P1211	49.93	180.20	86.80	90.00	106.00	90.00	47.00	100.00	816	12882	0.063	9.773		12.7534		0.76631		2.00	2.00	2.00	0.00	78334	1	0.00	30	25	23	22	NAD SSB ZN		OXIDOREDUCTASE, ALCOHOL, NICOTINAMIDE COENZYME, SULFOXIDE
1BTP	1996	2.20	P212121	63.74	63.08	69.38	90.00	90.00	90.00	57.63		199	1759	0.113	1.574		15.1591		0.10383		2.20	2.20	2.20	0.00	12743	0	0.00	10	34	32	24	CA		HYDROLASE (SERINE PROTEINASE)
1BU2	1999	3.00	P212121	37.92	61.44	130.57	90.00	90.00	90.00	58.18	100.00	156	1671	0.093	34.461		64.1858		0.53689		3.00	3.35	3.00	0.35	6477	669	10.33	60	0	27	13			CELL CYCLE REGULATION, HERPESVIRUS SAIMIRI, VIRAL CYCLIN
1BU3	1999	1.65	C2221	75.71	80.73	42.16	90.00	90.00	90.00	51.00	100.00	174	919	0.189	5.967		15.5843		0.38289		1.66	1.66	1.66	0.00	15675	1	0.01	56	4	21	19	ACE CA		CALCIUM BINDING
1BU6	1998	2.37	P1211	91.90	119.00	109.30	90.00	103.40	90.00	53.10	298.00	276	15815	0.017	17.871		30.4903		0.58612		2.44	2.65	2.58	0.21	68352	4375	6.40	36	24	22	18	GOL SO4		ALLOSTERY, COOPERATIVITY, GLYCEROL KINASE, TRANSFERASE
1BU8	1998	1.80	P1211	57.39	79.13	60.94	90.00	102.07	90.00	54.00	100.00	398	3827	0.104	12.126		17.8613		0.67890		1.85	1.80	1.80	0.05	47886	1159	2.42	24	30	22	24	NAG		HYDROLASE, LIPID DEGRADATION, PANCREATIC LIPASE
1BUE	1999	1.64	P21212	78.69	52.90	67.47	90.00	90.00	90.00	45.60	277.00	381	2143	0.178	3.927		10.4017		0.37753		1.64	1.64	1.64	0.00	32739	1	0.00	42	17	24	17			HYDROLASE, ANTIBIOTIC RESISTANCE, CLASS A CARBAPENEMASE
1BUG	1999	2.70	P1211	45.82	164.75	52.16	90.00	97.50	90.00	51.04	291.00	552	5537	0.100	9.164		17.9067		0.51176		2.69	2.69	2.69	0.00	18895	1	0.01	36	9	28	27	CU URS		CATECHOL OXIDASE, DICOPPER ENZYME, IPOMOEA BATATAS, OXIDOREDUCTASE
1BUH	1998	2.60	P1211	56.80	69.95	60.53	90.00	114.50	90.00	50.70	100.00	402	3043	0.132	10.809		22.5678		0.47896		2.60	2.60	2.60	0.00	13011	1	0.01	31	20	24	25			TRANSFERASE
1BUL	1998	1.89	P21212	77.55	52.46	67.22	90.00	90.00	90.00	47.20	120.00	680	2292	0.297	6.958		8.89103		0.78259		1.90	1.90	1.90	0.00	22005	2	0.01	42	17	24	17	AP3 MES		HYDROLASE, ANTIBIOTIC RESISTANCE, CLASS A CARBAPENEMASE
1BUU	1998	1.90	P213	94.40	94.40	94.40	90.00	90.00	90.00	67.00	100.00	596	1325	0.450	0.000		17.1965		0.00000		1.92	1.92	1.92	0.00	20530	5	0.02	34	23	23	20	HO		LECTIN, HOST DEFENSE, METALLOPROTEIN, SUGAR BINDING PROTEIN
1BUW	1998	1.90	P212121	97.10	101.20	61.10	90.00	90.00	90.00	49.06	293.00	444	4718	0.094	6.088		14.4817		0.42039		1.76	1.76	1.76	0.00	55695	0	0.00	78	0	10	12	HEM NO SNC		OXYGEN TRANSPORT AND VASODILATION, OXYGEN STORAGE/TRANSPORT COMPLEX
1BV1	1997	2.00	C2221	32.16	74.24	118.12	90.00	90.00	90.00	41.00	287.00	413	1362	0.303	1.960		18.5668		0.10556		2.11	2.00	2.05	0.11	9509	676	7.11	26	40	23	11			ALLERGEN, PATHOGENESIS-RELATED PROTEIN
1BV4	1999	1.85	P1211	32.39	132.62	46.81	90.00	94.28	90.00	36.00	100.00	1444	3471	0.416	5.842		18.3443		0.31846		1.85	1.85	1.85	0.00	33070	2	0.01	19	32	22	27			C-TYPE LECTIN, CALCIUM-BINDING PROTEIN, COLLECTIN, SUGAR BINDING PROTEIN
1BVI	1998	1.90	P212121	59.34	60.59	100.93	90.00	90.00	90.00	39.81	293.00	2805	3472	0.808	3.130		16.7096		0.18732		1.91	1.91	1.91	0.00	28162	0	0.00	17	29	26	28	2GP CA		HYDROLASE, ENDORIBONUCLEASE, RIBONUCLEASE, ENDONUCLEASE
1BVS	1998	3.00	P31	142.63	142.63	108.35	90.00	90.00	120.00	63.00	100.00	428	10448	0.041	26.414		60.3779		0.43748		3.00	3.00	3.00	0.00	49147	2	0.00	42	17	22	19			HOLLIDAY JUNCTION RESOLVASE COMPONENT, BRANCH MIGRATION, DNA REPAIR, DNA BINDING PROTEIN
1BVW	1999	1.92	P1211	47.51	68.10	53.71	90.00	110.93	90.00	42.00	100.00	927	3403	0.272	5.528		10.1821		0.54291		1.91	1.91	1.91	0.00	24374	1	0.00	38	12	27	23	GOL MAN MG NAG		CELLULOSE DEGRADATION, CELLOBIOHYDROLASE, CELLULASE, GLYCOSIDE HYDROLASE FAMILY 6, HYDROLASE
1BVX	1998	1.80	P43212	79.20	79.20	38.04	90.00	90.00	90.00	40.90	293.00	339	1096	0.309	0.248		17.5619		0.01412		1.70	1.70	1.70	0.00	12401	0	0.00	42	11	33	14			LYSOZYME, HYDROLASE
1BVZ	1999	2.60	P212121	114.60	117.90	114.00	90.00	90.00	90.00	58.70	113.00	407	10030	0.041														28	25	25	22			HYDROLASE
1BW0	1999	2.50	P1211	61.60	102.20	77.90	90.00	110.30	90.00	51.00	285.00	206	6590	0.031	14.785		20.2382		0.73055		2.51	2.51	2.51	0.00	24668	0	0.00	43	16	19	22	LLP		TYROSINE CATABOLISM, TRANSFERASE, AMINOTRANSFERASE, PYRIDOXAL-5'-PHOSPHATE, PLP
1BW8	1998	2.65	P64	125.68	125.68	73.16	90.00	90.00	120.00	72.33	105.00	352	2143	0.164	2.198		62.7325		0.03504		2.65	2.65	2.65	0.00	19296	2	0.01	1	56	19	24			ENDOCYTOSIS, ADAPTOR, PEPTIDE COMPLEX, PEPTIDE BINDING PROTEIN
1BWC	1999	2.10	C2221	64.30	146.90	128.80	90.00	90.00	90.00	58.22	277.00	765	3708	0.206														34	25	21	20	AJ3 CL FAD		OXIDOREDUCTASE, FLAVOENZYME, REDOX-ACTIVE CENTER
1BWF	1999	3.00	C2221	99.77	200.29	114.74	90.00	90.00	90.00	52.40	298.00	168	7900	0.021	4.214		42.7186		0.09865		2.90	2.90	2.90	0.00	23882	0	0.00	35	24	23	18	ATF GOL MG		TRANSFERASE, KINASE, DOMAIN MOTION, ALLOSTERIC REGULATION HYDROLASE, LIPID DEGRADATION, PLATELET FACTOR,
1BWH	1998	1.80	P43212	79.27	79.27	37.96	90.00	90.00	90.00	40.86	293.00	363	1093	0.332	2.124		16.619		0.12781		1.70	1.70	1.70	0.00	12284	0	0.00	41	11	33	15			LYSOZYME, 1,4-BETA-N-ACETYLMURAMIDASE C, HYDROLASE
1BWI	1998	1.80	P43212	79.23	79.23	37.94	90.00	90.00	90.00	40.78	293.00	386	1093	0.353	2.829		17.1027		0.16541		1.70	1.70	1.70	0.00	12066	0	0.00	42	11	33	14			LYSOZYME, 1,4-BETA-N-ACETYLMURAMIDASE C, HYDROLASE
1BWJ	1998	1.80	P43212	79.25	79.25	38.02	90.00	90.00	90.00	40.93	293.00	351	1105	0.318	1.400		17.0991		0.08188		1.80	1.80	1.80	0.00	10735	0	0.00	41	11	33	15			LYSOZYME, 1,4-BETA-N-ACETYLMURAMIDASE C, HYDROLASE
1BWO	1999	2.10	P212121	41.11	56.89	70.63	90.00	90.00	90.00	43.00	293.00	912	1625	0.561	1.598		15.0561		0.10614		2.07	2.07	2.07	0.00	9196	1	0.01	62	0	16	22	LPC		LIPID TRANSFER PROTEIN, WHEAT, LIPID BINDING, CRYSTALLOGRAPHY
1BWU	1999	2.80	C121	203.24	43.78	79.27	90.00	112.37	90.00	65.60	298.00	353	3664	0.096	36.691		43.8448		0.83684		2.40	3.10	2.60	0.70	22244	6208	27.91	0	47	23	30	MAN		BULB LECTIN, MANNOSE, PLANT PROTEIN
1BWV	1999	2.40	P64	117.07	117.07	319.63	90.00	90.00	120.00	51.50	293.00	33	20038	0.002	4.231		16.1122		0.26260		2.46	2.46	2.40	0.06	83303	2298	2.76	38	20	20	22	CAP KCX MG		CARBON DIOXIDE FIXATION, COMPLEX (RUBISCO-REACTION INTERMEDIATE), HIGH SPECIFICITY FACTOR, LYASE
1BWW	1998	1.70	P1	35.40	40.10	43.10	66.90	85.40	73.80	45.00	293.00	402	1796	0.224		11.659		15.6506		0.74496								3	49	23	25			REIV, STABILIZED IMMUNOGLOBULIN FRAGMENT, BENCE-JONES PROTEIN, IMMUNE SYSTEM
1BWZ	1998	2.72	C2221	102.10	115.40	66.30	90.00	90.00	90.00	62.00	288.00	229	2146	0.107	3.063		35.3389		0.08668		2.74	2.74	2.74	0.00	9361	0	0.00	16	37	26	21			METABOLIC ROLE, STRUCTURAL CLASSIFICATION, ISOMERASE
1BX0	1998	1.90	C121	91.20	58.00	68.20	90.00	99.90	90.00	49.00	298.00	502	2638	0.190	4.032		14.2676		0.28260		1.85	1.85	1.85	0.00	29564	2	0.01	26	30	23	21	FAD PO4 SO4		FLAVOPROTEIN, OXIDOREDUCTASE
1BX1	1998	1.90	C121	90.80	58.00	68.10	90.00	99.70	90.00	49.00	298.00	530	2640	0.201	4.390		13.5726		0.32345		1.90	1.90	1.90	0.00	27144	2	0.01	26	30	23	21	FAD PO4 SO4		FLAVOPROTEIN, OXIDOREDUCTASE
1BX7	1999	1.20	P43212	37.71	37.71	67.81	90.00	90.00	90.00	40.00	100.00	791	449	1.762		0.985		9.5012		0.10367								0	24	24	52	SO4		ANTI-COAGULANT, PEPTIDIC INHIBITORS, CONFORMATIONAL FLEXIBILITY, SERINE PROTEASE INHIBITOR
1BX8	1999	1.40	P43212	37.71	37.71	67.81	90.00	90.00	90.00	40.00	293.00	643	397	1.620		4.439		11.2002		0.39633								0	20	27	53	SO4		ANTI-COAGULANT, PEPTIDIC INHIBITORS, CONFORMATIONAL FLEXIBILITY, SERINE PROTEASE INHIBITOR
1BXB	1999	2.20	P212121	73.34	144.05	155.07	90.00	90.00	90.00	47.00	287.00	3248	13488	0.241	7.434		9.65318		0.77011		1.99	1.99	1.99	0.00	66746	0	0.00	50	10	17	23			ISOMERASE, XYLOSE METABOLISM
1BXC	1999	2.30	P212121	84.35	123.60	140.24	90.00	90.00	90.00	41.00	287.00	1260	13212	0.095	12.000		13.1063		0.91559		2.22	2.22	1.86	0.36	69264	8075	11.66	50	10	18	22			ISOMERASE, XYLOSE METABOLISM
1BXE	1998	1.90	P212121	32.64	65.93	67.83	90.00	90.00	90.00	56.50	287.00	622	948	0.656	2.668		25.2558		0.10564		1.74	1.70	1.70	0.04	15976	339	2.12	38	45	9	8	CL MSE		RIBOSOMAL PROTEIN, PROTEIN SYNTHESIS, RNA BINDING, ANTIBIOTICS RESISTANCE, RNA BINDING PROTEIN
1BXH	1998	2.75	P212121	119.70	119.70	68.90	90.00	90.00	90.00	49.00	295.00	244	7391	0.033	4.128		29.7012		0.13898		2.75	2.75	2.75	0.00	26349	0	0.00	5	46	25	24	AMG CA MMA MN		CARBOHYDRATE CONFORMATION, CON A SACCHARIDE COMPLEX, CRYSTAL STRUCTURE, MOLECULAR RECOGNITION, THERMODYNAMICS, SUGAR BINDING PROTEIN
1BXI	1999	2.05	P212121	43.85	51.96	87.59	90.00	90.00	90.00	39.40	100.00	310	1794	0.173	5.494		20.3624		0.26981		2.05	2.05	2.05	0.00	13058	0	0.00	46	10	22	22	MSE NI PO4		COLICINS, ENDONUCLEASE, PROTEIN-PROTEIN INTERACTION, IMMUNE SYSTEM
1BXN	1999	2.70	P43212	112.00	112.00	402.70	90.00	90.00	90.00	45.80	100.00	2806	18144	0.155	6.435		39.9238		0.16118		2.65	2.65	2.65	0.00	65682	4	0.01	39	20	20	21	PO4		LYASE (CARBON-CARBON), LYASE
1BXO	1998	0.95	C121	96.98	46.65	65.71	90.00	115.57	90.00	50.00	100.00	5157	5462	0.944		1.598		10.0556		0.15892								14	47	22	17	GOL MAN PP7 SO4		HYDROLASE, PHOSPHONATE INHIBITORS, MACROCYCLE
1BXQ	1998	1.41	C121	95.83	46.43	65.19	90.00	115.39	90.00	18.40	100.00	1462	2894	0.505		3.507		3.97311		0.88268								14	47	22	17	ACT GOL MAN PP8 SO4		HYDROLASE, PHOSPHONATE INHIBITORS
1BXS	1999	2.35	P1	80.69	87.62	90.84	110.47	105.63	103.56	53.00	113.00	510	15444	0.033	14.256		24.3895		0.58451		2.35	2.35	2.35	0.00	83210	890	1.07	40	21	17	22	NAD		ALDEHYDE DEHYDROGENASE, RETINAL, CLASS 1, TETRAMER, NAD, CYTOSOLIC, OXIDOREDUCTASE
1BXU	1999	1.90	P41	43.10	43.10	56.90	90.00	90.00	90.00	54.50	300.00	294	776	0.379	1.149		11.9684		0.09600		1.91	1.91	1.91	0.00	8035	1	0.01	7	49	24	20	CU		COPPER PROTEIN, ELECTRON TRANSFER
1BXV	1999	1.80	P41	43.06	43.06	57.04	90.00	90.00	90.00	54.50	300.00	264	777	0.340	0.654		16.9886		0.03850		1.80	1.80	1.80	0.00	9357	1	0.01	7	49	24	20	CU		COPPER PROTEIN, ELECTRON TRANSFER
1BXW	1998	2.50	C121	69.18	77.95	50.93	90.00	91.52	90.00	66.70	298.00	776	1390	0.558	10.665		39.5892		0.26939		2.50	2.50	2.50	0.00	8328	0	0.00	0	60	12	28	C8E	OmpA	OUTER MEMBRANE, TRANSMEMBRANE PROTEIN
1BXX	1998	2.70	P64	125.26	125.26	73.79	90.00	90.00	120.00	75.30	100.00	367	2142	0.171	0.073		60.2547		0.00121		2.68	2.68	2.68	0.00	18413	2	0.01	1	55	18	26			ENDOCYTOSIS, ADAPTOR, PEPTIDE COMPLEX, ENDOCYTOSIS/EXOCYTOSIS COMPLEX
1BXY	1998	1.90	P3221	63.50	63.50	77.80	90.00	90.00	120.00	63.04	298.00	330	1030	0.320	3.265		29.1294		0.11209		1.90	1.90	1.90	0.00	13774	8	0.06	32	28	18	22			RIBOSOMAL PROTEIN, X-RAY CRYSTALLOGRAPHY, CONFORMATIONAL CHANGES, RIBOSOME
1BXZ	2000	2.99	P212121	80.45	123.08	168.03	90.00	90.00	90.00	57.00	100.00	233	10852	0.021	12.880	13.911	41.4306	42.3944	0.31088	0.32813	2.96	2.96	2.96	0.00	30297	1	0.00	30	25	22	23	CL MG SBT ZN		THERMOPHILIC ALCOHOL DEHYDROGENASE, CRYSTAL STRUCTURE, OXIDOREDUCTASE
1BY3	1999	2.74	C121	132.90	89.90	90.00	90.00	95.20	90.00	64.00	293.00	299	5677	0.053	30.234		49.5277		0.61045		2.75	2.75	2.75	0.00	26534	1	0.00	6	56	21	17	OES	FhuA Ferrichrome-iron receptor without ligand	FHUA, MEMBRANE PROTEIN, LIGAND-GATED, IRON TRANSPORT
1BY5	1999	2.60	C121	132.20	89.40	89.90	90.00	95.40	90.00	63.10	293.00	260	5749	0.045	24.579		46.4361		0.52931		2.57	2.57	2.57	0.00	30766	1	0.00	5	56	21	18	AHO FE OES	FhuA Ferrichrome-iron receptor without ligand	FHUA, MEMBRANE PROTEIN, LIGAND-GATED, IRON TRANSPORT, FERRICHROME, METAL BINDING PROTEIN
1BYF	1999	2.00	P212121	54.18	66.45	85.90	90.00	90.00	90.00	48.00	100.00	540	2246	0.240	1.197		13.7643		0.08696		2.00	2.00	2.00	0.00	20589	0	0.00	22	33	26	19	ACT CA GOL ZN		C-TYPE LECTIN, GALACTOSE-SPECIFIC, SUGAR BINDING PROTEIN
1BYH	1993	2.80	P212121	64.32	78.52	39.30	90.00	90.00	90.00	40.65		796	1797	0.443	4.569		8.02846		0.56910		2.79	2.57	2.57	0.22	4783	112	2.34	3	53	21	23	BGC CA NBU		HYDROLASE
1BYI	1999	0.97	C121	72.45	47.81	61.20	90.00	107.24	90.00	38.00	110.00	1417	2285	0.620	1.631	1.687	7.87412	7.97754	0.20713	0.21147	0.97	0.97	0.97	0.00	116233	2	0.00	38	21	21	20			BIOTIN SYNTHESIS, CYCLO-LIGASE, LIGASE
1BYO	1999	2.00	P3221	76.60	76.60	65.50	90.00	90.00	120.00	53.00	285.00	548	1542	0.355	4.803		21.1143		0.22748		2.04	2.04	2.04	0.00	11513	1	0.01	7	40	28	25	CU		ELECTRON TRANSFER, PHOTOSYNTHESIS, ELECTRON TRANSPORT
1BYP	1999	1.75	P43212	55.90	55.90	68.20	90.00	90.00	90.00	52.00	300.00	282	806	0.350	2.231		13.8608		0.16096		1.75	1.75	1.75	0.00	10732	1	0.01	7	39	28	26	CU		ELECTRON TRANSFER, PHOTOSYNTHESIS, ACIDIC PATCH, DOUBLE MUTANT, ELECTRON TRANSPORT
1BYW	1998	2.60	P6522	56.10	56.10	135.50	90.00	90.00	120.00	25.00	100.00	154	841	0.183	11.591		31.0331		0.37350		2.60	2.60	2.60	0.00	4146	0	0.00	24	41	18	17			PAS DOMAIN, POTASSIUM CHANNEL DOMAIN, MEMBRANE PROTEIN
1BYZ	1998	0.90	P1	20.85	20.91	27.06	102.40	95.33	119.62	14.80	100.00	6202	1141	5.436		0.955		3.71169		0.25730								83	0	0	17	ACE CL ETA MPD MRD		HELICAL BILAYER BIOMATERIAL, DE NOVO PROTEIN
1BZ0	1998	1.50	P1211	63.30	83.60	53.80	90.00	99.40	90.00	44.00	295.00	610	4754	0.128	1.760		12.5049		0.14074		1.50	1.50	1.50	0.00	84669	0	0.00	78	0	10	12	HEM		OXYGEN TRANSPORT, OXYGEN STORAGE/TRANSPORT COMPLEX
1BZ1	1998	1.59	P1211	63.30	83.60	53.80	90.00	99.40	90.00	44.00	295.00	610	4765	0.128	5.036		14.2877		0.35247		1.60	1.60	1.60	0.00	61777	1	0.00	77	0	11	12	HEM		OXYGEN TRANSPORT, OXYGEN STORAGE/TRANSPORT COMPLEX
1BZ5	1998	2.58	P6322	120.48	120.48	111.30	90.00	90.00	120.00	65.55	292.00	975	2317	0.421	6.838		27.5292		0.24839		2.58	2.58	2.58	0.00	15262	1	0.01	21	27	21	31	SO4		BOVINE PANCREATIC TRYPSIN INHIBITOR, PENTAMERIC MOLECULE, HYDROLASE INHIBITOR
1BZ6	1999	1.20	P1211	34.83	30.92	64.57	90.00	105.50	90.00	36.71	287.00	1252	1691	0.740		2.052		8.6805		0.23639								79	0	9	12	HEM SO4		OXYGEN TRANSPORT, RESPIRATORY PROTEIN, HEME, ATOMIC RESOLUTION, OXYGEN STORAGE
1BZ7	1999	2.50	C121	146.80	56.00	80.00	90.00	119.20	90.00	60.79	300.00	170	3232	0.053	8.355		33.898		0.24647		2.50	2.50	2.50	0.00	18143	0	0.00	6	48	22	24			ANTIBODY (FAB FRAGMENT), IMMUNE SYSTEM
1BZ8	1998	2.00	P21212	43.33	86.75	65.05	90.00	90.00	90.00	44.92	296.00	486	1969	0.247	2.719		16.0107		0.16982		1.85	1.90	1.85	0.05	17373	985	5.67	6	46	25	23			THYROID HORMONE, LIVER, PLASMA, CEREBROSPINAL FLUID, POLYNEUROPATHY, DISEASE MUTATION, DELETION MUTANT, TRANSPORT, THYROXINE, SIGNALING PROTEIN
1BZ9	1999	2.80	C121	91.35	109.19	57.78	90.00	122.81	90.00	54.02	100.00	364	3151	0.116	5.178		49.3018		0.10503		2.60	2.74	2.60	0.14	14522	618	4.26	19	40	19	22			MURINE CLASS I MHC/PEPTIDE COMPLEX
1BZA	1999	1.80	P3221	73.31	73.31	99.37	90.00	90.00	120.00	47.00	288.00	2002	2814	0.711	3.941		14.7495		0.26720		1.80	1.85	1.85	0.05	28810	1870	6.49	44	20	22	14	SO4		HYDROLASE, BETA-LACTAMASE
1BZC	1999	2.35	P3121	88.47	88.47	104.62	90.00	90.00	120.00	65.62	100.00	228	2612	0.087	7.155		21.0282		0.34026		2.35	2.35	2.35	0.00	18704	0	0.00	36	21	27	16	TPI		HYDROLASE(PHOSPHORYLATION), TYROSINE PHOSPHATASE, INHIBITOR COMPLEX
1BZD	1998	1.90	P21212	43.40	86.12	65.48	90.00	90.00	90.00	56.10	296.00	502	2016	0.249	6.773		9.70668		0.69777		1.79	1.74	1.79	0.05	19816	2262	11.42	6	49	25	20			THYROID HORMONE, LIVER, PLASMA, CEREBROSPINAL FLUID, POLYNEUROPATHY, DISEASE MUTATION, TRANSPORT, THYROXINE, BINDING PROTEIN
1BZE	1998	1.80	P21212	43.47	86.23	65.34	90.00	90.00	90.00	54.90	296.00	490	2008	0.244	6.308		18.3769		0.34326		1.75	1.75	1.75	0.00	20541	1	0.00	6	46	26	22			THYROID HORMONE, LIVER, PLASMA, CEREBROSPINAL FLUID, POLYNEUROPATHY, DISEASE MUTATION, TRANSPORT, THYROXINE, BINDING PROTEIN
1BZH	1999	2.10	P1211	39.69	86.82	52.00	90.00	96.91	90.00	54.47	100.00	350	2583	0.136	7.386		40.6962		0.18149		2.60	2.10	2.10	0.50	14569	991	6.80	34	22	26	18	AEA FLT		PHOSPHORYLATION-INHIBITOR COMPLEX, TYROSINE PHOSPHATASE, HYDROLASE- HYDROLASE INHIBITOR COMPLEX
1BZJ	1999	2.25	P3121	88.45	88.45	104.88	90.00	90.00	120.00	65.80	100.00	1910	3554	0.537	0.007		27.4498		0.00026		2.30	2.30	2.30	0.00	21284	2	0.01	36	20	26	18	PIC		PHOSPHORYLATION, INHIBITOR COMPLEX, PROTEIN TYROSINE PHOSPHATASE, HYDROLASE
1BZL	1999	2.40	P43	93.33	93.33	157.14	90.00	90.00	90.00	61.00	273.00	427	8070	0.053	3.059	3.366	7.57219	7.028	0.40398	0.47894	2.40	2.40	2.40	0.00	49620	0	0.00	34	27	22	17	FAD GCG		OXIDOREDUCTASE, TRYPANOTHIONE REDUCTASE, FAD DEPENDENT DISULPHIDE OXIDOREDUCTASE
1BZM	1994	2.00	P212121	81.85	75.31	37.76	90.00	90.00	90.00	39.14		781	2231	0.350														17	30	27	26	MZM ZN		PROTEIN-DRUG INTERACTIONS, OXO-ACID LYASE, SULFONAMIDES, LYASE(OXO-ACID)
1BZO	1999	2.10	H32	86.89	86.89	99.01	90.00	90.00	120.00	45.88	100.00	263	1215	0.216	1.845		15.7151		0.11740		2.11	2.11	2.11	0.00	8469	4	0.05	7	39	28	26	CU IUM ZN		MONOMERIC CU, ZN SUPEROXIDE DISMUTASE, PROTEIN-SUBUNIT RECOGNITION, PROTEIN ELECTROSTATIC, OXIDOREDUCTASE
1BZP	1999	1.15	P1211	35.15	31.04	64.59	90.00	105.58	90.00	37.53	287.00	946	1631	0.580	2.320	2.274	10.3617	10.5226	0.22390	0.21611	1.14	1.14	1.14	0.00	41190	2	0.00	79	0	9	12	HEM SO4		DEOXY MYOGLOBIN, ATOMIC RESOLUTION, OXYGEN STORAGE
1BZQ	1998	2.80	P1	66.52	66.82	69.34	91.43	117.34	97.33	50.77	293.00	830	7564	0.110	29.729		30.1731		0.98528		2.80	2.80	2.80	0.00	25413	65	0.26	13	41	23	23	PO4		IMMUNOGLUBULIN, ANTIBODY COMPLEX, RIBONUCLEASE, HYDROLASE/IMMUNE SYSTEM COMPLEX
1BZR	1999	1.15	P1211	34.91	31.04	64.73	90.00	105.53	90.00	37.25	287.00	932	1567	0.595	2.626	3.380	11.8354	12.3129	0.22188	0.27451	1.15	1.29	1.15	0.14	46002	4372	9.50	77	0	10	13	CMO HEM SO4		CARBONMONOXY MYOGLOBIN, ATOMIC RESOLUTION, OXYGEN STORAGE
1BZS	2000	1.70	P212121	33.10	68.90	70.50	90.00	90.00	90.00	43.00	100.00	784	1557	0.504	5.608		7.96103		0.70443		1.70	1.70	1.70	0.00	18361	0	0.00	24	16	31	29	BSI CA EPE ZN		METALLO PROTEINASE, HYDROXAMATE, MATRIX DEGRADATION, HYDROLASE
1BZW	1998	2.70	P21212	129.12	126.75	76.90	90.00	90.00	90.00	57.00	293.00	318	7406	0.043	17.901		32.8021		0.54573		2.70	2.70	2.85	0.15	32546	1595	4.90	4	49	24	23	BGC CA GAL GLC MN		LECTIN, LEGUME LECTIN, WATER BRIDGES, CARBOHYDRATE SPECIFICITY, C-LACTOSE, PROTEIN CRYSTALLOGRAPHY, AGGLUTININ, SUGAR BINDING PROTEIN
1BZX	1998	2.10	P6122	84.12	84.12	222.15	90.00	90.00	120.00	60.00	293.00	252	2219	0.114	0.622		34.0654		0.01826		2.13	2.13	2.13	0.00	25738	1	0.00	11	35	29	25	CA		TRYPSIN, SERINE PROTEINASES, COLD ADAPTATION, INHIBITOR, SUBSTRATE SPECIFICITY, HYDROLASE/HYDROLASE INHIBITOR COMPLEX
1BZY	1999	2.00	P212121	52.96	102.01	144.27	90.00	90.00	90.00	35.00	100.00	554	7216	0.077	4.234		11.0712		0.38243		2.00	2.00	2.00	0.00	43408	0	0.00	30	33	18	19	IMU MG POP		PHOSPHORIBOSYLTRANSFERASE, IMMUCILLIN, LESCH-NYHAN, HGPRT, TRANSITION STATE, MAGNESIUM, PYROPHOSPHATE, OXOCARBENIUM ION, NEIGHBORING GROUP PARTICIPATION
1BZZ	1998	1.59	P1211	63.30	83.60	53.80	90.00	99.40	90.00	44.00	295.00	594	4756	0.125	2.026		13.671		0.14820		1.61	1.61	1.61	0.00	64612	1	0.00	78	0	11	11	HEM		OXYGEN TRANSPORT, OXYGEN STORAGE/TRANSPORT COMPLEX
1C02	2000	1.80	P43212	53.01	53.01	244.85	90.00	90.00	90.00	45.50	293.00	425	2734	0.155	1.249		19.7158		0.06335		1.80	1.80	1.80	0.00	33217	6	0.02	63	0	20	17			HELIX-BUNDLE, TRANSFERASE
1C03	2000	2.30	P1	66.34	66.48	66.49	106.37	106.66	115.33	57.65	293.00	632	5396	0.117	14.990		35.6492		0.42049		2.30	2.30	2.30	0.00	35254	1287	3.65	64	0	17	19			FOUR HELICAL BUNDLE, SIGNAL TRANSDUCTION, SIGNALING PROTEIN
1C0A	1999	2.40	P43212	101.20	101.20	231.81	90.00	90.00	90.00	62.51	120.00	224	6820	0.033	5.159		21.4352		0.24068		2.40	2.40	2.40	0.00	46829	1	0.00	34	25	21	20	4SU 5MU AMO AMP G7M H2U PSU QUO SO4		PROTEIN-RNA COMPLEX, LIGASE/RNA COMPLEX
1C0B	1999	1.90	P212121	35.70	39.70	50.80	90.00	90.00	90.00	14.87	298.00	814	976	0.834	6.754		42.5076		0.15889		2.26	2.05	2.11	0.21	5532	1452	26.25	23	31	25	21	SO4		HYDROLASE (PHOSPHORIC DIESTER, RNA), DESICCATED, DRY, DEHYDRATED
1C0C	1999	2.00	P212121	35.70	39.70	50.80	90.00	90.00	90.00	14.65	293.00	787	973	0.809	8.670		38.2513		0.22666		2.14	1.91	1.91	0.23	4729	223	4.72	23	32	24	21	SO4		HYDROLASE (PHOSPHORIC DIESTER, RNA), DESICCATED, DRY, DEHYDRATED
1C0I	2002	1.90	I422	120.83	120.83	136.81	90.00	90.00	90.00	60.94	100.00	859	3232	0.266	10.286	10.465	23.8687	24.2681	0.43094	0.43122	1.95	1.95	1.90	0.05	39511	1963	4.97	30	28	21	21	BE2 FAD		FLAVIN CONTAINING PROTEIN, ALPHA-BETA-ALPHA MOTIF, OXIDOREDUCTASE
1C0K	2000	1.46	I422	120.67	120.67	136.37	90.00	90.00	90.00	60.72	100.00	1122	3482	0.322	0.388	0.454	11.8639	11.9548	0.03270	0.03798	1.47	1.47	1.47	0.00	83893	1	0.00	29	28	21	22	FAD LAC		FLAVIN CONTAINING PROTEIN, ALPHA-BETA-ALPHA MOTIF, OXIDOREDUCTASE
1C0L	2000	1.73	I422	120.36	120.36	136.62	90.00	90.00	90.00	60.58		1139	3431	0.332	1.407	1.449	13.6176	14.0827	0.10332	0.10289	1.72	1.72	1.72	0.00	52142	0	0.00	30	29	22	19	FAD FLA		FLAVIN CONTAINING PROTEIN ALPHA-BETA-ALPHA MOTIF, OXIDOREDUCTASE
1C0M	2000	2.53	P1	55.75	66.37	76.67	67.47	78.61	90.18	47.90	95.00	648	7034	0.092	9.864		24.7212		0.39901		2.51	2.51	2.51	0.00	29120	1	0.00	36	27	19	18			INTEGRASE, ROUS SARCOMA VIRUS, HIV, X-RAY CRYSTALLOGRAPHY, PROTEIN STRUCTURE, TRANSFERASE
1C0N	2000	2.80	P43212	128.10	128.10	137.00	90.00	90.00	90.00	82.81	293.00	116	3102	0.037	13.278		29.9383		0.44351		2.50	2.50	2.50	0.00	28578	0	0.00	41	18	22	19	ACY PLP		ALPHA/BETA FOLD, LYASE
1C0P	2000	1.20	I422	120.89	120.89	136.36	90.00	90.00	90.00	60.85	100.00	1229	3478	0.353	0.109	0.122	9.88191	10.0073	0.01103	0.01219	1.20	1.20	1.20	0.00	155624	1	0.00	29	28	22	21	DAL FAD GOL PER		ALPHA-BETA-ALPHA MOTIF, FLAVIN CONTAINING PROTEIN, OXIDASE, OXIDOREDUCTASE
1C0T	2000	2.70	P212121	135.10	112.70	75.10	90.00	90.00	90.00	50.06	100.00	297	7166	0.041	10.246		50.3344		0.20356		2.70	2.70	2.70	0.00	26081	1	0.00	31	22	19	28	BM1 CSD		HIV-1 REVERSE TRANSCRIPTASE, AIDS, NON-NUCLEOSIDE INHIBITOR, DRUG DESIGN, TRANSFERASE
1C0U	2000	2.52	P212121	137.30	108.50	72.00	90.00	90.00	90.00	46.76	100.00	717	7938	0.090	21.561		46.5005		0.46367		2.52	2.52	2.52	0.00	32731	0	0.00	32	22	19	27	BM5 CSD		HIV-1 REVERSE TRANSCRIPTASE, AIDS, NON-NUCLEOSIDE INHIBITOR, DRUG DESIGN, TRANSFERASE
1C0W	2000	3.20	P4222	180.20	180.20	151.00	90.00	90.00	90.00	83.23	100.00	1390	6575	0.211	6.574		46.1469		0.14246		3.18	3.18	3.18	0.00	42000	2	0.00	55	10	15	20	CO		TOXIN REPRESSOR-DNA COMPLEX, METAL BINDING SH-LIKE DOMAIN, GENE REGULATION/DNA COMPLEX
1C16	2000	3.10	P21212	167.11	91.47	122.47	90.00	90.00	90.00	56.17	100.00	918	11652	0.079	17.683		55.1347		0.32072		3.16	3.00	3.35	0.35	37214	5058	13.59	14	42	21	23			NON-CLASSICAL MHC-LIKE, MAJOR HISTOCOMPATIBILITY, BETA2- MICROGLOBULIN, IMMUNE SYSTEM
1C1A	2000	3.10	P1211	66.24	46.34	94.31	90.00	101.76	90.00	41.70	95.00	224	3397	0.066	18.435		58.2449		0.31651		3.10	3.10	8.01	4.91	1227	515	41.97	35	27	20	18			INTEGRASE, ROUS SARCOMA VIRUS, HIV, VIRUS/VIRAL PROTEIN, VIRAL PROTEIN
1C1B	2000	2.50	P212121	140.00	111.50	73.20	90.00	90.00	90.00	50.04	289.00	470	7888	0.060	4.377		36.6107		0.11956		2.51	2.51	3.00	0.49	37000	4511	12.19	33	23	17	27	CSD GCA		HIV-1 REVERSE TRANSCRIPTASE, AIDS, NON-NUCLEOSIDE INHIBITOR, DRUG DESIGN, TRANSFERASE
1C1C	2000	2.50	P212121	136.80	109.50	71.70	90.00	90.00	90.00	46.83	100.00	718	7997	0.090	23.711		37.6172		0.63032		2.50	2.50	2.79	0.29	35243	2998	8.51	32	21	19	28	612 CSD		HIV-1 REVERSE TRANSCRIPTASE, AIDS, NON-NUCLEOSIDE INHIBITOR, DRUG DESIGN, TRANSFERASE
1C1G	2000	7.00	C121	259.74	55.30	136.26	90.00	97.42	90.00	68.00	21.00	2506	9160	0.274	295.495		373.723		0.79068		8.37	14.00	7.00	7.00	3118	1764	56.57	98	0	1	1			TROPOMYOSIN COILED-COIL ALPHA-HELICAL, CONTRACTILE PROTEIN
1C1H	2000	1.90	P212121	49.97	58.68	98.05	90.00	90.00	90.00	39.41	100.00	635	2883	0.220	7.416		10.7195		0.69182		1.90	1.90	1.90	0.00	21959	1	0.00	51	16	15	18	MG MMP		ROSSMANN FOLD, ALPHA/BETA FOLD, FERROCHELATASE, HEME SYNTHESIS, PORPHYRIN METALLATION, PI-HELIX, LYASE
1C1J	2002	2.80	C121	100.18	54.01	108.49	90.00	111.59	90.00	49.78	280.00	172	3949	0.044	9.459		35.9706		0.26296		2.90	2.90	2.90	0.00	11762	1	0.01	46	3	26	25	BOG CD		VENOM,PHOSPHOLIPASE A2,X-RAY CRYSTALLOGRAPHY,CADMIUM, CATALYTIC MECHANISM, HYDROLASE
1C1K	2000	1.45	P212121	31.86	65.88	108.17	90.00	90.00	90.00	43.58	90.00	863	2150	0.401	2.900		5.99668		0.48360		1.45	1.45	1.45	0.00	37141	8	0.02	67	4	15	14	CL IR		HELICASE ASSEMBLY, DNA REPLICATION, DNA RECOMBINATION, FORKED DNA, DNA BINDING PROTEIN
1C1M	1999	2.20	P212121	52.19	58.22	75.77	90.00	90.00	90.00	44.57	277.00	352	1957	0.180		2.555		5.52339		0.46258								11	38	25	26	CA SO4 XE		SERINE PROTEASE, HYDROLASE, PANCREAS ELASTASE, XENON
1C1N	2000	1.40	P3121	54.83	54.83	109.24	90.00	90.00	120.00	18.00	298.00	6490	3972	1.634	1.222		11.7656		0.10386		1.33	1.33	1.37	0.04	31383	36	0.11	10	35	30	25	BAM CA SO4 ZN		ZN(II)-MEDIATED SERINE PROTEASE INHIBITORS, PH DEPENDENCE, ZN(II) AFFINITY STUCTURE-BASED DRUG DESIGN, SERINE PROTEASE, HYDROLASE-HYDROLASE INHIBITOR COMPLEX
1C1O	2000	1.40	P3121	54.91	54.91	109.21	90.00	90.00	120.00	18.00	298.00	6502	4018	1.618	2.778		8.83728		0.31435		1.44	1.40	1.44	0.04	28059	1354	4.83	10	36	30	24	CA MG SO4		ZN(II)-MEDIATED SERINE PROTEASE INHIBITORS, PH DEPENDENCE, ZN(II) AFFINITY STUCTURE-BASED DRUG DESIGN, SERINE PROTEASE SERINE PROTEASE/INHIBITOR, HYDROLASE-HYDROLASE INHIBITOR COMPLEX
1C1P	2000	1.37	P3121	54.86	54.86	109.79	90.00	90.00	120.00	18.00	298.00	7323	4092	1.790	2.226		16.2888		0.13666		1.34	1.34	1.37	0.03	35759	109	0.30	10	35	30	25	BAI CA DMS MG SO4		ZN(II)-MEDIATED SERINE PROTEASE INHIBITORS, PH DEPENDENCE, ZN(II) AFFINITY STUCTURE-BASED DRUG DESIGN, SERINE PROTEASE SERINE PROTEASE/INHIBITOR, HYDROLASE-HYDROLASE INHIBITOR COMPLEX
1C1Q	2000	1.37	P3121	54.82	54.82	109.41	90.00	90.00	120.00	18.00	298.00	7255	4011	1.809	0.292		12.799		0.02281		1.43	1.39	1.39	0.04	34218	1331	3.89	10	35	30	25	BAI CA MG SO4		ZN(II)-MEDIATED SERINE PROTEASE INHIBITORS, PH DEPENDENCE, ZN(II) AFFINITY STUCTURE-BASED DRUG DESIGN, SERINE PROTEASE SERINE PROTEASE/INHIBITOR, HYDROLASE-HYDROLASE INHIBITOR COMPLEX
1C1R	2000	1.37	P3121	54.86	54.86	109.79	90.00	90.00	120.00	18.00	298.00	6275	4015	1.563	3.118		10.9054		0.28591		1.36	1.36	1.33	0.03	34323	140	0.41	10	35	31	24	BAI CA DMS MG SO4 ZN		ZN(II)-MEDIATED SERINE PROTEASE INHIBITORS, PH DEPENDENCE, ZN(II) AFFINITY STUCTURE-BASED DRUG DESIGN, SERINE PROTEASE SERINE PROTEASE/INHIBITOR, HYDROLASE-HYDROLASE INHIBITOR COMPLEX
1C1S	2000	1.63	P3121	55.35	55.35	109.80	90.00	90.00	120.00	18.00	298.00	5702	4231	1.348	0.235		4.32951		0.05428		1.67	1.61	1.51	0.16	21811	4144	19.00	10	37	30	23	BAB CA NA PO4		ZN(II)-MEDIATED SERINE PROTEASE INHIBITORS, PH DEPENDENCE, ZN(II) AFFINITY STUCTURE-BASED DRUG DESIGN, SERINE PROTEASE/INHIBITOR, HYDROLASE-HYDROLASE INHIBITOR COMPLEX
1C1T	2000	1.37	P3121	54.83	54.83	109.15	90.00	90.00	120.00	18.00	298.00	7572	4069	1.861	0.893		15.7326		0.05676		1.34	1.37	1.34	0.03	34254	233	0.68	10	35	30	25	BAB CA MG SO4		ZN(II)-MEDIATED SERINE PROTEASE INHIBITORS, PH DEPENDENCE, ZN(II) AFFINITY STUCTURE-BASED DRUG DESIGN, SERINE PROTEASE/INHIBITOR, HYDROLASE-HYDROLASE INHIBITOR COMPLEX
1C1U	2000	1.75	C121	71.68	72.12	73.11	90.00	101.62	90.00	36.70	298.00	2276	5713	0.398	4.667		3.11288		1.49925		1.79	1.73	1.67	0.12	34569	5487	15.87	17	30	25	28	BAI NA TYS ZN		ZN(II)-MEDIATED SERINE PROTEASE INHIBITORS, PH DEPENDENCE, ZN(II) AFFINITY STUCTURE-BASED DRUG DESIGN, SERINE PROTEASE/INHIBITOR, BLOOD CLOTTING-HYDROLASE INHIBITOR COMPLEX
1C1V	2000	1.98	C121	72.47	72.09	73.11	90.00	101.51	90.00	36.70	298.00	2680	5639	0.475	2.425		-4.45328		-0.54454		1.50	1.54	1.50	0.04	22286	82	0.37	17	30	25	28	BAB NA TYS ZN		ZN(II)-MEDIATED SERINE PROTEASE INHIBITORS, PH DEPENDENCE, ZN(II) AFFINITY STUCTURE-BASED DRUG DESIGN, SERINE PROTEASE/INHIBITOR, BLOOD CLOTTING, HYDROLASE-HYDROLASE INHIBITOR COMPLEX
1C1W	2000	1.90	C121	71.22	71.88	72.65	90.00	100.69	90.00	36.70	298.00	2533	5568	0.455	4.280		3.24948		1.31713		1.95	1.79	1.79	0.16	23981	4516	18.83	17	30	26	27	BAH NA TYS ZN		ZN(II)-MEDIATED SERINE PROTEASE INHIBITORS, PH DEPENDENCE, ZN(II) AFFINITY STUCTURE-BASED DRUG DESIGN, SERINE PROTEASE/INHIBITOR, BLOOD CLOTTING,HYDROLASE-HYDROLASE INHIBITOR COMPLEX, HYDROLASE- HYDROLASE INHIBITOR COMPLEX
1C1Z	1999	2.87	C2221	159.50	164.80	114.30	90.00	90.00	90.00	84.00	100.00	353	2705	0.130	16.458		39.7637		0.41390		3.12	2.88	2.88	0.24	32408	1059	3.27	2	40	26	32	BMA MAN NAG NDG		GLYCOPROTEIN, SHORT CONSENSUS REPEAT, SCR, SUSHI DOMAIN, COMPLEMENT CONTROL PROTEIN MODULE, CCP, SIGNALING PROTEIN
1C21	1999	1.80	P1211	39.24	67.59	48.93	90.00	111.20	90.00	40.58	298.00	288	2089	0.138	4.571		16.7695		0.27258		1.80	1.80	1.80	0.00	21079	2	0.01	28	27	21	24	CO MET NA		PRODUCT COMPLEX, HYDROLASE
1C22	1999	1.75	P1211	39.13	67.60	48.83	90.00	111.05	90.00	40.36	298.00	354	2105	0.168	4.370		14.036		0.31134		1.75	1.75	1.75	0.00	24003	0	0.00	29	27	21	23	CO MF3 NA		PRODUCT COMPLEX, HYDROLASE
1C23	1999	2.00	P1211	39.22	67.52	48.82	90.00	111.20	90.00	40.36	298.00	284	2092	0.136	2.372		13.805		0.17182		2.00	2.00	2.00	0.00	16121	3	0.02	29	28	21	22	CO MPH NA		PRODUCT COMPLEX, HYDROLASE
1C24	1999	1.70	P1211	39.29	67.63	48.87	90.00	111.15	90.00	40.64	298.00	280	2097	0.134	3.916		14.3133		0.27359		1.70	1.70	1.70	0.00	26183	1	0.00	29	28	21	22	CO MPJ NA		PRODUCT COMPLEX, HYDROLASE
1C27	1999	1.95	P1211	39.30	67.21	49.10	90.00	111.52	90.00	40.42	298.00	262	2077	0.126	6.907		18.0928		0.38175		1.95	1.95	1.95	0.00	16265	1	0.01	28	28	21	23	CO NA NLP		PRODUCT COMPLEX, HYDROLASE
1C29	2000	2.30	C121	182.29	58.87	67.40	90.00	94.40	90.00	51.07	140.00	528	5120	0.103	7.520		11.4489		0.65683		2.30	2.30	2.30	0.00	29830	0	0.00	48	19	19	14	HE1 NA PLP		8-FOLD ALPHA-BETA BARREL, ENZYME-INHIBITOR COMPLEX, LYASE-LYASE INHIBITOR COMPLEX
1C2A	1999	1.90	P41212	62.48	62.48	94.63	90.00	90.00	90.00	64.21	283.00	343	944	0.363	1.448		20.4937		0.07066		1.90	1.90	1.90	0.00	13571	1	0.01	0	32	32	36			ALL-BETA STRUCTURE, HYDROLASE INHIBITOR
1C2G	2000	1.65	P3121	55.00	55.00	109.76	90.00	90.00	120.00	18.00	298.00	5807	3987	1.456	1.535		13.2261		0.11606		1.41	1.41	1.41	0.00	18065	0	0.00	10	35	30	25	BAH CA DMS MG ZN		ZN(II)-MEDIATED SERINE PROTEASE INHIBITORS, PH DEPENDENCE, ZN(II) AFFINITY STUCTURE-BASED DRUG DESIGN, SERINE PROTEASE/INHIBITOR, HYDROLASE/HYDROLASE INHIBITOR COMPLEX
1C2H	2000	1.40	P3121	54.95	54.95	109.69	90.00	90.00	120.00	18.00	298.00	6209	3875	1.602	0.586		17.1058		0.03426		1.59	1.59	1.59	0.00	31434	6431	20.46	10	35	31	24	BAK CA MG ZN		ZN(II)-MEDIATED SERINE PROTEASE INHIBITORS, PH DEPENDENCE, ZN(II) AFFINITY STUCTURE-BASED DRUG DESIGN, SERINE PROTEASE/INHIBITOR, HYDROLASE-HYDROLASE INHIBITOR COMPLEX
1C2I	2000	1.47	P3121	55.00	55.00	109.76	90.00	90.00	120.00	18.00	298.00	5951	3958	1.504	0.719		13.5229		0.05317		1.48	1.48	1.48	0.00	27170	687	2.53	10	35	31	24	BAK CA CL DMS ZN		ZN(II)-MEDIATED SERINE PROTEASE INHIBITORS, PH DEPENDENCE, ZN(II) AFFINITY STUCTURE-BASED DRUG DESIGN, SERINE PROTEASE/INHIBITOR, HYDROLASE-HYDROLASE INHIBITOR COMPLEX
1C2J	2000	1.40	P3121	54.96	54.96	109.55	90.00	90.00	120.00	18.00	298.00	6811	4056	1.679	1.805		8.96442		0.20135		1.44	1.44	1.44	0.00	28509	1563	5.48	10	35	30	25	BAK CA MG SO4 ZN		ZN(II)-MEDIATED SERINE PROTEASE INHIBITORS, PH DEPENDENCE, ZN(II) AFFINITY STUCTURE-BASED DRUG DESIGN, SERINE PROTEASE/INHIBITOR, HYDROLASE-HYDROLASE INHIBITOR COMPLEX
1C2K	2000	1.65	P3121	54.91	54.91	108.93	90.00	90.00	120.00	18.00	298.00	5459	3920	1.393	2.472		4.03904		0.61203		1.67	1.62	1.62	0.05	17332	1121	6.47	10	36	30	24	ABI CA CL ZN		ZN(II)-MEDIATED SERINE PROTEASE INHIBITORS, PH DEPENDENCE, ZN(II) AFFINITY STUCTURE-BASED DRUG DESIGN, SERINE PROTEASE/INHIBITOR, HYDROLASE-HYDROLASE INHIBITOR COMPLEX
1C2L	2000	1.50	P3121	55.00	55.00	109.07	90.00	90.00	120.00	18.00	298.00	5970	3975	1.502	0.543		7.83703		0.06929		5.95	5.95	5.95	0.00	23236	22759	97.95	11	37	28	24	CA CL ZN		ZN(II)-MEDIATED SERINE PROTEASE INHIBITORS, PH DEPENDENCE, ZN(II) AFFINITY STUCTURE-BASED DRUG DESIGN, SERINE PROTEASE, HYDROLASE-HYDROLASE INHIBITOR COMPLEX
1C2M	2000	1.40	P3121	54.85	54.85	109.23	90.00	90.00	120.00	18.00	298.00	6137	3944	1.556	0.000		12.666		0.00000		1.49	1.49	1.44	0.05	29107	3098	10.64	10	35	30	25	CA MG SO4 ZN		ZN(II)-MEDIATED SERINE PROTEASE INHIBITORS, PH DEPENDENCE, ZN(II) AFFINITY STUCTURE-BASED DRUG DESIGN, SERINE PROTEASE, HYDROLASE-HYDROLASE INHIBITOR COMPLEX
1C2R	1992	2.50	H32	100.03	100.03	162.10	90.00	90.00	120.00	61.26		195	1906	0.102	0.129		25.921		0.00498		2.50	2.50	2.50	0.00	9496	0	0.00	40	7	23	30	HEM		ELECTRON TRANSPORT PROTEIN (CYTOCHROME)
1C2T	2000	2.10	P1211	40.25	112.79	46.96	90.00	101.50	90.00	45.18	94.00	950	3537	0.269	22.817		25.0436		0.91109		2.42	2.10	2.10	0.32	22019	2434	11.05	36	25	25	14	GAR NHS		PURINE BIOSYNTHESIS, ANTI-CANCER AGENT, INHIBITOR COMPLEX, TRANSFERASE
1C3A	2000	2.50	I4	120.51	120.51	62.84	90.00	90.00	90.00	67.40	293.00	190	2217	0.086	18.487		49.5188		0.37333		2.64	2.64	2.80	0.16	15077	2426	16.09	21	32	19	28			C-TYPE LECTIN-LIKE DOMAINS, MEMBRANE PROTEIN
1C3B	1999	2.25	C121	118.86	78.01	98.96	90.00	116.07	90.00	52.71	298.00	372	5708	0.065	3.625		20.5115		0.17673		2.24	2.24	2.24	0.00	33737	1	0.00	40	23	20	17	BZB		CEPHALOSPORINASE, BETA-LACTAMASE, SERINE HYDROLASE, HYDROLASE
1C3C	2000	1.80	C2221	120.81	126.75	169.00	90.00	90.00	90.00	62.20	100.00	255	7427	0.034	2.441		12.8263		0.19031		1.80	1.80	1.80	0.00	117163	3	0.00	66	5	17	12			PURINE BIOSYNTHESIS, LYASE
1C3F	1999	2.10	P43212	84.00	84.00	88.20	90.00	90.00	90.00	54.88	100.00	566	2270	0.249	0.801		24.5391		0.03264		2.07	2.07	2.07	0.00	17729	0	0.00	34	26	20	20			(BETA-ALPHA)8-BARREL, HYDROLASE
1C3G	2000	2.70	P41212	73.42	73.42	80.09	90.00	90.00	90.00	56.44	100.00	331	1379	0.240	14.637		58.5845		0.24984		2.71	2.71	2.71	0.00	6347	1	0.02	9	45	24	22			BETA SHEETS, SHORT HELICES, CHAPERONE
1C3I	2000	1.83	P212121	37.73	78.06	105.74	90.00	90.00	90.00	38.61	100.00	770	2983	0.258	4.476		7.99786		0.55965		1.99	2.11	2.27	0.28	20267	5736	28.30	24	18	34	24	CA TR1 ZN		STROMELYSIN-1, SITE MUTANT (GLU202-GLN), HYDROLASE
1C3J	1999	1.88	P21212	151.70	52.26	52.65	90.00	90.00	90.00	51.99	100.00	461	2908	0.159	5.975		14.1126		0.42338		1.88	1.88	1.88	0.00	31904	1	0.00	39	18	19	24	UDP		GLYCOSYLTRANSFERASE, 3D-STRUCTURE
1C3K	2000	2.00	I422	104.93	104.93	63.75	90.00	90.00	90.00	56.52	100.00	427	1190	0.359	10.074		17.8388		0.56472		2.00	2.00	8.94	6.94	11031	8437	76.48	0	64	19	17			BETA PRISM, AGGLUTININ, JACALIN-RELATED, MANNOSE, SUGAR BINDING PROTEIN
1C3L	1999	2.16	P212121	76.50	55.30	53.40	90.00	90.00	90.00	40.57	278.00	238	2038	0.117		2.779		12.4349		0.22348								30	20	26	24	CA FMT XE		XENON, SERINE-PROTEINASE, HYDROLASE
1C3M	2000	2.00	I422	106.37	106.37	65.10	90.00	90.00	90.00	58.57	298.00	326	1164	0.280	2.945		31.6302		0.09311		2.35	2.35	2.35	0.00	7889	1	0.01	0	63	19	18	MAN		AGGLUTININ, JACALIN-RELATED, BETA-PRISM, MANNOSE, SUGAR BINDING PROTEIN
1C3N	2000	2.45	I422	104.77	104.77	64.39	90.00	90.00	90.00	56.82	100.00	389	1188	0.327	19.506		29.5552		0.65999		2.45	2.45	2.45	0.00	6269	0	0.00	0	61	17	22	MAN		AGGLUTININ, BETA-PRISM, MANNOSE, JACALIN-RELATED, SUGAR BINDING PROTEIN
1C3Q	1999	2.00	P1211	53.92	101.18	73.33	90.00	95.26	90.00	45.07	100.00	628	6475	0.097	16.680		24.0714		0.69294		2.00	2.00	2.00	0.00	51102	0	0.00	53	14	15	18	CL TZE		ALPHA-BETA, ATP BINDING, KINASE, TRANSFERASE
1C3U	2000	2.30	C2221	120.50	126.21	169.05	90.00	90.00	90.00	61.75	100.00	238	7128	0.033	4.840		13.6064		0.35571		2.30	2.30	2.30	0.00	57257	2	0.00	67	5	16	12	SO4		PURINE BIOSYNTHESIS, LYASE
1C3V	2003	2.39	I212121	118.83	118.26	79.38	90.00	90.00	90.00	54.47	288.00	790	3778	0.209	4.000		31.4089		0.12735		2.50	2.50	2.50	0.00	15888	0	0.00	35	25	22	18	NDP PDC PG4		TWO-DOMAIN STRUCTURE, TB STRUCTURAL GENOMICS CONSORTIUM, TBSGC, STRUCTURAL GENOMICS, PSI, PROTEIN STRUCTURE INITIATIVE, OXIDOREDUCTASE
1C40	1999	2.30	P42212	81.50	81.50	107.20	90.00	90.00	90.00	51.30	293.00	334	2389	0.140	3.223		17.5588		0.18355		2.66	2.66	2.86	0.20	15772	5623	35.65	79	0	9	12	HEM		OXYGEN TRANSPORT, HEME, RESPIRATORY PROTEIN, ERYTHROCYTE, OXYGEN STORAGE/ TRANSPORT, OXYGEN STORAGE/TRANSPORT COMPLEX
1C41	2000	3.10	P212121	98.80	124.70	141.40	90.00	90.00	90.00	49.20	110.00	451	12740	0.035	32.647		36.1851		0.90222		3.10	3.10	3.10	0.00	31795	0	0.00	50	19	15	16	LMZ SO4		RIBOFLAVIN BIOSYNTHESIS, TRANSFERASE
1C44	2000	1.80	P41212	57.49	57.49	86.49	90.00	90.00	90.00	54.50	100.00	682	1105	0.617	3.371		18.0924		0.18632		1.80	1.80	1.80	0.00	13993	0	0.00	39	24	16	21			STEROL CARRIER PROTEIN, NON SPECIFIC LIPID TRANSFER PROTEIN, FATTY ACID BINDING, FATTY ACYL COA BINDING, LIPID BINDING PROTEIN
1C48	2000	1.60	C121	93.97	61.93	60.33	90.00	114.12	90.00	40.56	100.00	753	3127	0.241	12.292		18.8719		0.65134		1.60	1.60	1.79	0.19	41266	4329	10.49	18	47	15	20			TOXIN, RECEPTOR BINDING, PROTEIN-CARBOHYDRATE RECOGNITION, OB-FOLD
1C4F	1999	2.25	P212121	51.93	62.90	69.17	90.00	90.00	90.00	41.34	295.00	200	1777	0.113	14.240		32.2268		0.44187		2.00	2.05	2.10	0.10	14685	653	4.45	9	52	24	15	CRO		GREENFLUORESCENT PROTEIN, BIOLUMINESCENCE, PHOTOACTIVE PROTEIN, FLUORESCENT TAG, PH TITRATION, SIGNALING PROTEIN
1C4K	2000	2.70	P3221	111.80	111.80	135.90	90.00	90.00	120.00	58.00	295.00	1350	6122	0.221	9.447		41.3591		0.22841		2.70	2.70	2.70	0.00	26011	0	0.00	40	18	25	17	GTP PLP		DECARBOXYLASE, ORNITHINE, LYASE
1C4Q	2000	1.52	P1	44.27	44.17	54.01	106.24	106.69	98.87	50.82	298.00	790	3232	0.244	5.312		14.2026		0.37402		1.50	1.54	1.50	0.04	56013	1365	2.44	17	48	16	19	BGC GAL GLA		TOXIN, RECEPTOR BINDING, PROTEIN-CARBOHYDRATE RECOGNITION, OB-FOLD
1C4W	2000	1.84	P212121	45.62	47.74	53.13	90.00	90.00	90.00	40.19	100.00	515	1131	0.455	10.707		18.9737		0.56431		1.84	1.84	1.84	0.00	10492	1	0.01	43	17	20	20	CYQ		PHOSPHONO-CHEY,ACTIVE FORM OF THE RESPONSE REGULATOR, CHEMOTAXIS, SIGNALING PROTEIN
1C5B	2000	2.10	P1	39.26	43.35	59.50	88.02	79.10	89.92	41.82	293.00	620	3460	0.179	14.105		23.6921		0.59535		2.06	2.06	2.06	0.00	20534	0	0.00	7	51	20	22			IMMUNOGLOBULIN, CATALYTIC ANTIBODY, CHIMERIC FAB, DECARBOXYLASE, UNLIGANDED, IMMUNE SYSTEM
1C5C	2000	1.61	P212121	39.22	43.93	221.21	90.00	90.00	90.00	37.98	74.00	952	3642	0.261	2.435		15.2774		0.15939		1.61	1.61	1.61	0.00	47543	1	0.00	8	51	18	23	GOL TK4		IMMUNOGLOBULIN, CATALYTIC ANTIBODY, CHIMERIC FAB, DECARBOXYLASE, HAPTEN COMPLEX, IMMUNE SYSTEM
1C5E	2000	1.10	P1211	45.58	69.07	45.59	90.00	104.32	90.00	39.00	100.00	547	2409	0.227	5.223	5.446	9.77832	9.91511	0.53414	0.54926	1.10	1.10	1.10	0.00	109971	1	0.00	5	34	28	33	GOL		BACTERIOPHAGE LAMBDA, HEAD PROTEIN D, PROTEIN CRYSTAL STRUCTURE, VIRUS ASSEMBLY, PHAGE DISPLAY, VIRAL PROTEIN
1C5F	1999	2.47	P1211	62.00	100.16	133.92	90.00	93.75	90.00	50.83	105.00	966	11774	0.082	24.400		40.2075		0.60685		2.60	2.47	2.47	0.13	56200	2196	3.91	13	32	29	26	ABA BMT DAL MLE MVA SAR		ISOMERASE-IMMUNOSUPPRESSANT COMPLEX, CYCLOPHILIN-CYCLOSPORIN COMPLEX, CYCLOSPORIN A, IMMUNOSUPPRESSANT, CYCLOPHILIN
1C5H	2000	1.55	P212121	44.05	52.69	78.61	90.00	90.00	90.00	44.95	298.00	564	1594	0.354	4.747		11.7841		0.40283		1.55	1.55	1.55	0.00	25023	0	0.00	5	62	17	16			GLYCOSIDASE, PH-DEPENDENT ENZYME MECHANISM, GENERAL ACID/ BASE CATALYSIS, NMR, X-RAY CYRSTALLOGRAPHY, ISOTOPE SHIFT, SHORT HYDROGEN BONDS, XYLAN, HYDROLASE
1C5I	2000	1.80	P212121	43.83	52.74	78.80	90.00	90.00	90.00	44.86	298.00	484	1595	0.303	6.255		12.2018		0.51263		1.80	1.80	1.80	0.00	16559	0	0.00	5	62	18	15	DFX XYP		GLYCOSIDASE, PH-DEPENDENT ENZYME MECHANISM, GENERAL ACID/ BASE CATALYSIS, NMR, X-RAY CRYSTALLOGRAPHY, ISOTOPE SHIFT, SHORT HYDROGEN BONDS, XYLAN, HYDROLASE
1C5L	2000	1.47	C121	72.37	73.52	73.85	90.00	100.93	90.00	36.70	298.00	2364	5751	0.411	3.432		14.5271		0.23625		1.60	1.60	1.60	0.00	47684	8439	17.70	17	30	25	28	CA NA TYS		SELECTIVE, S1 SITE INHIBITOR, STRUCTURE-BASED DRUG DESIGN, UROKINASE, TRYPSIN, THROMBIN, BLOOD CLOTTING-HYDROLASE INHIBITOR COMPLEX
1C5M	2000	1.95	P3121	81.82	81.82	108.79	90.00	90.00	120.00	49.00	298.00	4582	5896	0.777	2.175		3.0854		0.70493		2.32	2.32	2.04	0.28	21630	6199	28.66	12	33	30	25			SELECTIVE, S1 SITE INHIBITOR, STRUCTURE-BASED DRUG DESIGN, UROKINASE, TRYPSIN, THROMBIN, BLOOD CLOTTING
1C5N	2000	1.50	C121	72.14	72.26	73.09	90.00	101.23	90.00	53.61	298.00	2326	5619	0.414	3.024		9.85057		0.30699		1.80	1.49	1.57	0.31	40414	6134	15.18	17	30	25	28	CA ESI NA TYS		S1 SITE INHIBITOR, UROKINASE, TRYPSIN, BLOOD CLOTTING, HYDROLASE- HYDROLASE INHIBITOR COMPLEX
1C5O	2000	1.90	C121	71.46	71.82	72.85	90.00	100.90	90.00	36.70	298.00	3242	6121	0.530	4.856		4.55552		1.06596		2.32	2.10	2.20	0.22	17203	5508	32.02	17	30	26	27	BAM NA TYS		SELECTIVE, S1 SITE INHIBITOR, STRUCTURE-BASED DRUG DESIGN, UROKINASE, TRYPSIN, THROMBIN, BLOOD CLOTTING-HYDROLASE INHIBITOR COMPLEX
1C5P	2000	1.43	P3121	54.83	54.83	109.15	90.00	90.00	120.00	18.00	298.00	5198	3986	1.304	0.000		12.3537		0.00000		1.20	1.20	1.20	0.00	51981	0	0.00	10	35	30	25	BAM CA MG SO4		SELECTIVE, S1 SITE INHIBITOR, STRUCTURE-BASED DRUG DESIGN, UROKINASE, TRYPSIN, THROMBIN, HYDROLASE
1C5Q	2000	1.43	P212121	63.87	64.11	69.49	90.00	90.00	90.00	44.50	298.00	4225	4121	1.025	2.912		14.2878		0.20381		1.40	1.49	1.40	0.09	41354	1452	3.51	10	35	31	24	CA CL ESI		SELECTIVE, S1 SITE INHIBITOR, STRUCTURE-BASED DRUG DESIGN, UROKINASE, TRYPSIN, THROMBIN, HYDROLASE
1C5R	2000	1.47	P3121	55.00	55.00	109.21	90.00	90.00	120.00	18.00	298.00	5407	4026	1.343	1.430		6.86529		0.20829		1.54	1.54	1.49	0.05	23799	2792	11.73	10	35	30	25	CA ESI FLC SO4		SELECTIVE, S1 SITE INHIBITOR, STRUCTURE-BASED DRUG DESIGN, UROKINASE, TRYPSIN, THROMBIN, HYDROLASE
1C5S	2000	1.36	P3121	55.03	55.03	109.21	90.00	90.00	120.00	18.00	298.00	4385	3934	1.115	0.000		16.4222		0.00000		1.33	1.33	1.33	0.00	37508	2	0.01	10	36	30	24	CA ESX SO4		SELECTIVE, S1 SITE INHIBITOR, STRUCTURE-BASED DRUG DESIGN, UROKINASE, TRYPSIN, THROMBIN, HYDROLASE
1C5T	2000	1.37	P3121	54.95	54.95	109.69	90.00	90.00	120.00	18.00	298.00	5288	3912	1.352	0.842		14.6771		0.05737		1.37	1.33	1.33	0.04	34775	63	0.18	10	35	30	25	CA ESP		SELECTIVE, S1 SITE INHIBITOR, STRUCTURE-BASED DRUG DESIGN, UROKINASE, TRYPSIN, THROMBIN, HYDROLASE
1C5U	2000	1.37	P3121	54.91	54.91	109.20	90.00	90.00	120.00	18.00	298.00	5308	3988	1.331	1.300		12.41		0.10475		1.36	1.36	1.36	0.00	33697	299	0.89	10	35	30	25	CA ESP MG SO4		SELECTIVE, S1 SITE INHIBITOR, STRUCTURE-BASED DRUG DESIGN, UROKINASE, TRYPSIN, THROMBIN, HYDROLASE
1C5V	2000	1.48	P3121	54.91	54.91	109.20	90.00	90.00	120.00	39.61	298.00	6582	4199	1.568	1.657		4.59931		0.36027		1.59	1.59	1.59	0.00	21731	4071	18.73	10	35	30	25	CA MG		SELECTIVE, S1 SITE INHIBITOR, STRUCTURE-BASED DRUG DESIGN, UROKINASE, TRYPSIN, THROMBIN, HYDROLASE
1C5W	2000	1.94	C121	82.09	49.74	66.47	90.00	113.21	90.00	25.60	298.00	5033	5099	0.987	3.495		8.5243		0.41000		1.79	1.79	1.90	0.11	15766	425	2.70	10	37	26	27	ESI FLC		SELECTIVE, S1 SITE INHIBITOR, STRUCTURE-BASED DRUG DESIGN, UROKINASE, TRYPSIN, THROMBIN, BLOOD CLOTTING
1C5X	2000	1.75	C121	82.09	49.78	66.65	90.00	113.29	90.00	25.60	298.00	6047	5421	1.115	2.295		0.962372		2.38473		1.67	1.74	1.67	0.07	23449	5346	22.80	9	37	27	27	ESI FLC		SELECTIVE, S1 SITE INHIBITOR, STRUCTURE-BASED DRUG DESIGN, UROKINASE, TRYPSIN, THROMBIN, BLOOD CLOTTING
1C5Y	2000	1.65	C121	82.07	49.57	66.32	90.00	113.20	90.00	25.60	298.00	6261	5282	1.185	3.068		5.27139		0.58201		1.68	1.74	1.74	0.06	21744	2567	11.81	10	40	25	25	ESP FLC		SELECTIVE, S1 SITE INHIBITOR, STRUCTURE-BASED DRUG DESIGN, UROKINASE, TRYPSIN, THROMBIN, BLOOD CLOTTING
1C5Z	2000	1.85	C121	82.78	49.05	66.85	90.00	113.68	90.00	25.60	298.00	6727	5299	1.269	6.164		2.82268		2.18374		1.91	1.91	2.05	0.14	15476	2880	18.61	10	37	27	26	BAM FLC		SELECTIVE, S1 SITE INHIBITOR, STRUCTURE-BASED DRUG DESIGN, UROKINASE, TRYPSIN, THROMBIN, BLOOD CLOTTING
1C60	2000	2.00	P3221	61.27	61.27	97.08	90.00	90.00	120.00	56.00	273.00	436	1433	0.304	1.468	1.730	13.9729	14.5143	0.10506	0.11919	2.00	2.00	2.00	0.00	14502	5	0.03	66	9	14	11	BME CL		HYDROLASE (O-GLYCOSYL), T4 LYSOZYME, NOBLE GAS BINDING
1C61	2000	2.00	P3221	61.24	61.24	97.05	90.00	90.00	120.00	56.00	273.00	416	1413	0.294	0.537	0.760	14.9072	15.3313	0.03602	0.04957	2.00	2.00	2.00	0.00	13973	0	0.00	65	9	15	11	BME CL KR		HYDROLASE (O-GLYCOSYL), T4 LYSOZYME, NOBLE GAS BINDING
1C62	2000	2.30	P3221	61.25	61.25	97.01	90.00	90.00	120.00	56.00	273.00	390	1383	0.282	0.800	1.171	12.5388	13.243	0.06380	0.08842	2.30	2.30	2.30	0.00	9592	4	0.04	65	9	15	11	BME CL XE		HYDROLASE (O-GLYCOSYL), T4 LYSOZYME, NOBLE GAS BINDING
1C63	2000	2.00	P3221	61.16	61.16	96.95	90.00	90.00	120.00	56.00	273.00	386	1400	0.276	4.441	4.483	18.9088	19.3078	0.23486	0.23219	2.00	2.00	8.96	6.96	12627	12383	98.07	65	9	15	11	BME CL		HYDROLASE (O-GLYCOSYL), T4 LYSOZYME, NOBLE GAS BINDING
1C64	2000	2.00	P3221	61.19	61.19	96.91	90.00	90.00	120.00	56.00	273.00	404	1430	0.283	3.034	2.949	19.7461	20.2089	0.15365	0.14593	2.00	2.00	2.00	0.00	14130	0	0.00	65	9	15	11	BME CL KR		HYDROLASE (O-GLYCOSYL), T4 LYSOZYME, NOBLE GAS BINDING
1C65	2000	2.00	P3221	61.28	61.28	96.76	90.00	90.00	120.00	56.00	273.00	376	1407	0.267	1.393	1.440	19.7919	20.4016	0.07038	0.07058	2.00	2.00	8.94	6.94	12798	12330	96.34	67	9	14	10	BME CL XE		HYDROLASE (O-GLYCOSYL), T4 LYSOZYME, NOBLE GAS BINDING
1C66	2000	2.10	P3221	61.07	61.07	96.33	90.00	90.00	120.00	56.00	273.00	367	1372	0.267	3.985	4.359	26.9357	27.6644	0.14794	0.15757	2.10	2.10	2.10	0.00	12554	2	0.02	66	9	14	11	AR BME CL		HYDROLASE (O-GLYCOSYL), T4 LYSOZYME, NOBLE GAS BINDING
1C67	2000	2.20	P3221	61.14	61.14	96.60	90.00	90.00	120.00	56.00	273.00	329	1360	0.242	4.817	5.062	27.6552	28.3864	0.17418	0.17832	2.20	2.20	2.20	0.00	11020	1	0.01	64	9	15	12	BME CL KR		HYDROLASE (O-GLYCOSYL), T4 LYSOZYME, NOBLE GAS BINDING
1C68	2000	2.50	P3221	61.13	61.13	96.72	90.00	90.00	120.00	56.00	273.00	318	1361	0.234	4.067	4.716	24.1114	25.4349	0.16868	0.18541	2.50	2.50	2.50	0.00	6908	0	0.00	64	9	17	10	BME CL XE		HYDROLASE (O-GLYCOSYL), T4 LYSOZYME, NOBLE GAS BINDING
1C69	2000	1.80	P3221	61.05	61.05	97.26	90.00	90.00	120.00	56.00	273.00	521	1447	0.360	1.608	1.685	16.2882	16.4492	0.09872	0.10244	1.80	1.80	1.80	0.00	19582	9	0.05	65	9	15	11	BME CL		HYDROLASE (O-GLYCOSYL), T4 LYSOZYME, NOBLE GAS BINDING
1C6A	2000	2.10	P3221	61.11	61.11	97.44	90.00	90.00	120.00	56.00	273.00	461	1428	0.323	2.081	2.344	13.5865	14.1237	0.15317	0.16596	2.10	2.10	2.10	0.00	12750	2	0.02	65	9	15	11	BME CL KR		HYDROLASE (O-GLYCOSYL), T4 LYSOZYME, NOBLE GAS BINDING
1C6B	2000	2.20	P3221	61.18	61.18	97.49	90.00	90.00	120.00	56.00	273.00	446	1421	0.314	1.166	1.325	12.2237	12.7814	0.09539	0.10367	2.20	2.20	2.20	0.00	10452	2	0.02	65	9	15	11	BME CL XE		HYDROLASE (O-GLYCOSYL), T4 LYSOZYME, NOBLE GAS BINDING
1C6C	2000	2.00	P3221	60.98	60.98	97.18	90.00	90.00	120.00	56.00	273.00	452	1439	0.314	3.341	3.786	14.7691	15.401	0.22622	0.24583	2.00	2.00	2.00	0.00	13408	0	0.00	65	9	15	11	AR BME CL		HYDROLASE (O-GLYCOSYL), T4 LYSOZYME, NOBLE GAS BINDING
1C6D	2000	2.00	P3221	61.03	61.03	97.14	90.00	90.00	120.00	56.00	273.00	464	1432	0.324	5.079	5.726	15.607	16.4258	0.32543	0.34860	2.00	2.00	2.00	0.00	13012	0	0.00	65	9	15	11	BME CL KR		HYDROLASE (O-GLYCOSYL), T4 LYSOZYME, NOBLE GAS BINDING
1C6E	2000	1.90	P3221	61.03	61.03	97.27	90.00	90.00	120.00	56.00	273.00	405	1424	0.284	4.556	4.601	14.1641	14.5151	0.32166	0.31698	1.90	1.90	1.90	0.00	14540	0	0.00	66	8	14	12	BME CL XE		HYDROLASE (O-GLYCOSYL), T4 LYSOZYME, NOBLE GAS BINDING
1C6F	2000	2.00	P3221	61.00	61.00	97.29	90.00	90.00	120.00	56.00	273.00	473	1449	0.326	1.808	1.938	13.6136	14.096	0.13281	0.13749	2.00	2.00	2.00	0.00	14497	0	0.00	65	9	15	11	AR BME CL		HYDROLASE (O-GLYCOSYL), T4 LYSOZYME, NOBLE GAS BINDING
1C6G	2000	1.90	P3221	60.97	60.97	97.14	90.00	90.00	120.00	56.00	273.00	462	1447	0.319	4.361	4.591	18.0157	18.5051	0.24207	0.24809	1.92	1.92	1.92	0.00	16104	2	0.01	65	9	15	11	BME CL KR		HYDROLASE (O-GLYCOSYL), T4 LYSOZYME, NOBLE GAS BINDING
1C6H	2000	1.90	P3221	60.95	60.95	97.58	90.00	90.00	120.00	56.00	273.00	463	1451	0.319	2.207	2.284	13.2746	13.7497	0.16626	0.16611	1.92	1.92	1.92	0.00	16024	1	0.01	65	9	15	11	BME CL XE		HYDROLASE (O-GLYCOSYL), T4 LYSOZYME, NOBLE GAS BINDING
1C6I	2000	1.90	P3221	60.96	60.96	97.36	90.00	90.00	120.00	56.00	273.00	479	1441	0.332	3.629	3.579	16.2526	16.698	0.22329	0.21434	1.91	1.91	1.91	0.00	16487	2	0.01	66	9	15	10	AR BME CL		HYDROLASE (O-GLYCOSYL), T4 LYSOZYME, NOBLE GAS BINDING
1C6J	2000	1.90	P3221	60.95	60.95	97.14	90.00	90.00	120.00	56.00	273.00	479	1428	0.335	1.219	1.108	14.6591	14.9853	0.08316	0.07394	1.90	1.90	1.90	0.00	15577	0	0.00	66	9	15	10	BME CL KR		HYDROLASE (O-GLYCOSYL), T4 LYSOZYME, NOBLE GAS BINDING
1C6K	2000	1.90	P3221	61.07	61.07	97.07	90.00	90.00	120.00	56.00	273.00	439	1427	0.308	1.867	1.878	15.8211	16.167	0.11801	0.11616	1.90	1.90	1.90	0.00	16505	0	0.00	65	9	15	11	BME CL XE		HYDROLASE (O-GLYCOSYL), T4 LYSOZYME, NOBLE GAS BINDING
1C6L	2000	1.90	P3221	61.12	61.12	97.16	90.00	90.00	120.00	56.00	273.00	439	1432	0.307	1.984	1.882	16.1365	16.6343	0.12295	0.11314	1.90	1.90	1.90	0.00	16838	4	0.02	66	9	14	11	BME CL		HYDROLASE (O-GLYCOSYL), T4 LYSOZYME, NOBLE GAS BINDING
1C6M	2000	2.10	P3221	61.12	61.12	97.03	90.00	90.00	120.00	56.00	273.00	442	1421	0.311	2.062	1.898	14.5965	15.0146	0.14127	0.12641	2.10	2.10	2.10	0.00	12434	2	0.02	65	9	15	11	BME CL KR		HYDROLASE (O-GLYCOSYL), T4 LYSOZYME, NOBLE GAS BINDING
1C6N	2000	2.20	P3221	61.17	61.17	97.07	90.00	90.00	120.00	56.00	273.00	381	1397	0.273	5.823	5.991	18.4641	19.3376	0.31537	0.30981	2.20	2.20	2.20	0.00	9624	0	0.00	65	9	15	11	BME CL XE		HYDROLASE (O-GLYCOSYL), T4 LYSOZYME, NOBLE GAS BINDING
1C6P	2000	1.90	P3221	60.95	60.95	97.01	90.00	90.00	120.00	56.00	273.00	424	1418	0.299	2.944	3.074	17.3531	17.7315	0.16965	0.17336	1.91	1.91	1.91	0.00	15448	0	0.00	65	9	15	11	BME CL		HYDROLASE (O-GLYCOSYL), T4 LYSOZYME, NOBLE GAS BINDING
1C6Q	2000	1.90	P3221	61.01	61.01	97.28	90.00	90.00	120.00	56.00	273.00	426	1425	0.299	2.547	2.358	15.8003	16.3136	0.16120	0.14454	1.90	1.90	1.90	0.00	16199	1	0.01	66	9	15	10	BME CL KR		HYDROLASE (O-GLYCOSYL), T4 LYSOZYME, NOBLE GAS BINDING
1C6T	2000	2.00	P3221	61.01	61.01	97.21	90.00	90.00	120.00	56.00	273.00	418	1431	0.292	0.359	0.313	15.2872	15.7007	0.02348	0.01994	2.00	2.00	8.97	6.97	13227	4889	36.96	67	9	14	10	BME CL XE		HYDROLASE (O-GLYCOSYL), T4 LYSOZYME, NOBLE GAS BINDING
1C72	2000	2.80	C2221	125.60	136.65	125.74	90.00	90.00	90.00	55.00	287.00	385	7490	0.051	5.903		37.9215		0.15566		2.81	2.81	2.81	0.00	23375	2	0.01	51	9	24	16	EPY		GLUTATHIONE S-TRANSFERASE, 1, 2-EPOXY-3-(P-NITROPHENOXY) PROPANE, EPOXIDASE ACTIVITY, STEADY-STATE KINETICS, X-RAY CRYSTALLOGRAPHY
1C74	2000	1.90	P3121	46.41	46.41	102.72	90.00	90.00	120.00	46.79	293.00	555	1062	0.523	5.909		15.9972		0.36938		1.90	1.90	1.90	0.00	9010	2	0.02	47	9	25	19	CA		ALPHA HELIX, BETA SHEET, DOUBLE MUTANT, HYDROLASE
1C75	2000	0.97	P212121	37.14	39.42	44.02	90.00	90.00	90.00	38.00	100.00	2058	1184	1.738	1.781		6.62054		0.26901		0.97	0.97	0.97	0.00	38891	8	0.02	52	3	25	20	HEM		C-553, HEME, CYTOCHROME, BACILLUS PASTEURII, AB INITIO, ATOMIC RESOLUTION, ELECTRON TRANSPORT
1C7B	2000	1.80	P1211	63.13	83.58	53.99	90.00	99.25	90.00	33.60	295.00	784	4939	0.159	5.152	5.166	13.3051	13.3076	0.38722	0.38820	1.80	1.80	1.80	0.00	46518	6	0.01	77	0	11	12	HEM		HEME, OXYGEN DELIVERY VEHICLE, BLOOD SUBSTITUTE, OXYGEN STORAGE/TRANSPORT COMPLEX
1C7C	2000	1.80	P1211	63.20	83.36	54.00	90.00	99.07	90.00	33.60	295.00	734	4886	0.150	2.309	2.318	19.1898	19.2544	0.12032	0.12039	1.80	1.80	1.80	0.00	44592	7	0.02	78	0	10	12	HEM		HEME, OXYGEN DELIVERY VEHICLE, BLOOD SUBSTITUTE, OXYGEN STORAGE/TRANSPORT COMPLEX
1C7D	2000	1.80	P1211	63.14	83.28	53.93	90.00	99.07	90.00	33.30	295.00	634	4812	0.132	9.675	9.867	19.2422	19.5991	0.50280	0.50344	1.80	1.80	1.80	0.00	45959	1	0.00	79	0	10	11	HEM		HEME, OXYGEN DELIVERY VEHICLE, BLOOD SUBSTITUTE, OXYGEN STORAGE/TRANSPORT COMPLEX
1C7E	2000	2.25	C121	93.04	61.51	75.56	90.00	127.06	90.00	58.04	293.00	514	2350	0.219	13.235		34.2539		0.38638		2.25	2.25	2.25	0.00	15534	0	0.00	37	25	24	14	FMN		ELECTRON TRANSPORT, ELECTRON TRANSFER, FLAVOPROTEIN, FMN, FLAVODOXIN, MUTANT
1C7F	2000	2.00	C121	94.32	61.93	77.42	90.00	127.16	90.00	59.80	293.00	638	2420	0.264	8.288		20.8326		0.39784		2.00	2.00	2.00	0.00	22500	1	0.00	38	25	22	15	FMN		ELECTRON TRANSPORT, ELECTRON TRANSFER, FLAVOPROTEIN, FMN, FLAVODOXIN, MUTANT
1C7H	2000	2.50	C2221	36.37	96.06	74.44	90.00	90.00	90.00	45.25	295.00	245	977	0.251	10.119		30.0347		0.33691		2.50	2.50	2.50	0.00	4554	1	0.02	27	37	18	18			KSI, R75A, ISOMERASE
1C7I	2000	2.00	P212121	66.07	80.32	100.25	90.00	90.00	90.00	49.82	100.00	454	3988	0.114	11.989		25.6642		0.46715		1.96	1.96	1.96	0.00	36208	1	0.00	38	18	21	23	CA		ALPHA-BETA HYDROLASE, PNB ESTERASE, DIRECTED EVOLUTION, THERMOPHILE
1C7J	2000	1.60	P212121	67.51	81.83	98.84	90.00	90.00	90.00	51.32	100.00	660	4055	0.163	8.550		14.0262		0.60957		1.60	1.60	1.60	0.00	66724	0	0.00	36	18	22	24	K SO4		ALPHA-BETA HYDROLASE, DIRECTED EVOLUTION, ORGANIC ACTIVITY, PNB ESTERASE
1C7K	2001	1.00	P212121	55.10	55.20	37.24	90.00	90.00	90.00	37.48	277.00	532	1133	0.470	2.053		5.20357		0.39454		0.97	1.00	0.97	0.03	59520	6492	10.91	37	23	20	20	CA ZN		ALPHA AND BETA PROTEIN, METALLOPROTEINASE, HYDROLASE
1C7N	2000	1.90	P1211	89.47	108.44	176.09	90.00	90.17	90.00	46.67	100.00	2634	28402	0.093	6.813		13.3064		0.51201		1.90	1.90	1.90	0.00	254956	3	0.00	46	15	16	23	PLP		TRANSFERASE, AMINOTRANSFERASE, PYRIDOXAL PHOSPHATE
1C7O	2000	2.50	P1211	89.37	107.93	176.16	90.00	90.17	90.00	46.38	100.00	1212	27138	0.045	11.942		29.7297		0.40169		2.50	2.50	2.50	0.00	106861	0	0.00	46	15	16	23	PPG		TRANSFERASE, AMINOTRANSFERASE
1C7Q	2000	2.30	I222	74.94	93.64	171.99	90.00	90.00	90.00	57.88	298.00	1112	3659	0.304	2.275		20.4671		0.11115		2.30	2.30	2.30	0.00	25495	0	0.00	53	14	20	13	BE1		PHOSPHOGLUCOSE ISOMERASE/AUTOCRINE MOTILITY FACTOR/ NEUROLEUKIN, ISOMERASE
1C7R	2000	2.50	I222	74.80	94.71	171.74	90.00	90.00	90.00	59.61	298.00	1016	3537	0.287	10.496		31.6097		0.33205		2.50	2.50	2.50	0.00	20471	3	0.01	55	14	16	15	PA5		PHOSPHOGLUCOSE ISOMERASE/AUTOCRINE MOTILITY FACTOR/ NEUROLEUKIN, ISOMERASE
1C7S	2000	1.80	P21212	108.79	99.96	86.31	90.00	90.00	90.00	51.90	100.00	908	7656	0.119	1.245		13.3276		0.09342		1.80	1.80	1.80	0.00	87742	3	0.00	29	22	24	25	CBS SO4		GLYCOSYL HYDROLASE, BETA-N-ACETYLHEXOSAMINIDASE, CHITINOLYSIS, A/B(TIM)-BARREL, SITE DIRECTED MUTAGENESIS, SUBSTRATE NUCLEOPHILE STABILIZER MUTATION, X-RAY DIFFRACTION
1C7T	2000	1.90	P21212	109.17	99.42	86.56	90.00	90.00	90.00	49.72	100.00	912	7657	0.119	0.850		16.4888		0.05155		1.90	1.90	1.90	0.00	74856	2	0.00	30	22	24	24	CBS SO4		GLYCOSYL HYDROLASE, BETA-N-ACETYLHEXOSAMINIDASE, CHITINOLYSIN, A/B(TIM)-BARREL, SITE DIRECTED MUTAGENESIS, PROTON DONOR, X-RAY DIFFRACTION, CO-CRYSTAL STRUCTURE
1C7Y	2000	3.10	I432	158.65	158.65	158.65	90.00	90.00	90.00	61.70	100.00	333	3565	0.093	0.000		56.9708		0.00000		3.00	3.00	3.00	0.00	7133	0	0.00	47	17	20	16			HELIX-HAIRPIN-HELIX, PROTEIN-DNA COMPLEX, HOMOLOGOUS RECOMBINATION, HOLLIDAY JUNCTION, RECOMBINATION/DNA COMPLEX
1C82	2001	1.70	P212121	83.55	104.19	99.88	90.00	90.00	90.00	52.70	100.00	759	6407	0.118	0.593		22.8252		0.02598		1.70	1.70	1.70	0.00	94909	1	0.00	35	26	23	16	CAC GCD NA NAG		PROTEIN-CARBOHYDRATE COMPLEX, LYASE
1C8B	2001	3.00	P43212	77.41	77.41	313.74	90.00	90.00	90.00	57.40	100.00	816	4454	0.183	8.857		62.226		0.14234		3.00	3.00	3.00	0.00	19638	0	0.00	30	19	22	29			NOVEL FOLD, HYDROLASE
1C8C	2001	1.45	P212121	47.47	49.80	37.68	90.00	90.00	90.00	39.00	123.00	3133	1469	2.133	4.944		12.7016		0.38924		1.30	1.30	1.30	0.00	17608	2	0.01	22	48	14	16			DNA BINDING PROTEIN, PROTEIN-DNA INTERACTION, PROTEIN STABILITY, HYPERTHERMOPHILE, ACHAEABACTERIA, X-RAY CRYSTALLOGRAPHY, ELECTROSTATICS, MOLECULAR MODELING, T-G MISMATCH, DNA BINDING PROTEIN/DNA COMPLEX
1C8D	2000	3.00	P1	267.56	268.45	274.33	61.95	62.62	60.19	99.53	277.00	0	4353	0.000	11.677		27.5004		0.42461		3.00	3.00	3.00	0.00	351740	7304	2.08	10	29	22	39	CA		CAPSID, CANINE PARVOVIRUS, STRAIN D, EMPTY CAPSID, A300D, ICOSAHEDRAL VIRUS
1C8E	2000	3.00	P1211	254.15	253.96	380.29	90.00	92.83	90.00	99.46	100.00	0	4255	0.000	34.765		36.1224		0.96242		3.01	3.01	3.01	0.00	810042	1	0.00	8	30	22	40			BETA BARREL, VIRAL CAPSID, ICOSAHEDRAL SYMMETRY, ICOSAHEDRAL VIRUS, VIRUS
1C8F	2000	3.00	P212121	380.12	379.25	350.82	90.00	90.00	90.00	99.47	277.00	0	4354	0.000	6.911		9.1469		0.75556		2.70	2.70	2.77	0.07	651405	30	0.00	9	29	22	40	CA		BETA BARREL, VIRAL CAPSID, ICOSAHEDRAL SYMMETRY, ICOSAHEDRAL VIRUS
1C8G	2000	3.00	P1211	266.17	250.12	379.10	90.00	94.11	90.00	99.46	100.00	0	4352	0.000														8	30	22	40	CA		BETA BARREL, PROTEIN-DNA COMPLEX, DOUBLE COMPLEX, ICOSAHEDRAL VIRUS, VIRUS
1C8H	2000	3.50	P1	254.49	253.60	452.04	77.48	74.91	69.27	99.74	100.00	0	4321	0.000	19.229		22.4512		0.85648		3.50	3.50	3.50	0.00	810511	8140	1.00	8	29	23	40	CA		BETA BARREL, VIRAL CAPSID, ICOSAHEDRAL SYMMETRY, ICOSAHEDRAL VIRUS
1C8N	2000	2.25	P4232	336.40	336.40	336.40	90.00	90.00	90.00	95.31	293.00	0	4724	0.000	0.000		14.0838		0.00000		2.37	2.37	2.37	0.00	296053	39723	13.42	17	36	21	26	CA		VIRUS, ICOSAHEDRAL VIRUS
1C8Q	2001	2.30	P212121	52.71	74.77	133.34	90.00	90.00	90.00	47.59	195.00	416	4215	0.099	4.262		21.1488		0.20152		2.30	2.30	2.30	0.00	23457	0	0.00	25	23	29	23	CA CL PCA		BETA BARREL, RECOMBINANT AMYLASE, HUMAN SALIVA, HYDROLASE
1C8T	2000	2.60	P212121	120.10	47.00	54.90	90.00	90.00	90.00	40.60	100.00	463	2795	0.166	5.546		16.5076		0.33597		2.60	2.60	2.60	0.00	9687	0	0.00	25	16	31	28	CA TR1 ZN		PROTEIN-INHIBITOR COMPLEX, MUTANT PROTEIN, HYDROLASE/HYDROLASE INHIBITOR COMPLEX
1C8U	2000	1.90	C2221	95.90	119.81	165.48	90.00	90.00	90.00	66.99	120.00	386	5071	0.076	15.727	16.825	21.0345	21.8739	0.74768	0.76918	1.90	1.90	1.90	0.00	74884	0	0.00	20	39	19	22	LDA		INTERNAL REPEATS, HYDROLASE
1C8V	2000	2.20	C121	183.80	60.77	68.15	90.00	94.38	90.00	53.51	140.00	406	5118	0.079	6.634		11.3266		0.58570		2.20	2.20	2.20	0.00	35626	2	0.01	48	18	19	15	HE1 NA PLP		8-FOLD ALPHA-BETA BARREL, ENZYME-INHIBITOR COMPLEX, LYASE
1C8X	1999	2.00	P1211	44.20	55.20	46.20	90.00	103.80	90.00	35.84	100.00	518	2174	0.238	3.176		18.9562		0.16754		1.99	1.99	1.99	0.00	14181	0	0.00	34	26	20	20	PO4		(ALPHA/BETA)8-BARREL, HYDROLASE
1C8Y	1999	2.00	P43212	61.40	61.40	140.90	90.00	90.00	90.00	47.22	100.00	753	2300	0.327	4.999		17.5592		0.28469		2.00	2.00	2.00	0.00	18797	1	0.01	34	26	21	19	ZN		(BETA/ALPHA)8-BARREL, HYDROLASE
1C90	1999	2.10	P1	47.96	54.35	47.63	89.68	109.16	83.93	39.76	100.00	1340	4351	0.308	10.854		16.4816		0.65855		2.00	2.00	2.00	0.00	27256	21	0.08	35	25	21	19			(BETA/ALPHA)8 BARREL, HYDROLASE
1C91	1999	2.10	P43212	61.40	61.40	140.30	90.00	90.00	90.00	46.94	100.00	572	2217	0.258	3.736		22.2105		0.16821		2.00	2.00	2.00	0.00	18283	0	0.00	35	26	20	19			(BETA/ALPHA)8-BARREL, HYDROLASE
1C92	1999	2.10	P1211	44.16	55.53	46.68	90.00	104.12	90.00	36.89	100.00	424	2167	0.196	2.182		5.7165		0.38170		1.90	1.90	1.90	0.00	16956	1	0.01	34	26	21	19			(BETA/ALPHA)8-BARREL, HYDROLASE
1C93	1999	2.10	P1211	44.30	55.50	46.70	90.00	104.50	90.00	36.86	100.00	284	2140	0.133	3.556		7.82003		0.45473		2.10	2.10	2.10	0.00	12420	1	0.01	34	26	22	18			(BETA/ALPHA)8 BARREL, HYDROLASE
1C9B	2000	2.65	P1211	118.45	122.30	140.22	90.00	113.08	90.00	67.69	100.00	1234	19199	0.064	10.024		48.3877		0.20716		2.66	2.66	2.66	0.00	99505	0	0.00	47	15	20	18			PROTEIN-DNA COMPLEX, CYCLIN-LIKE FOLD, HELIX-TURN-HELIX, TATA-BOX, TRANSCRIPTION/DNA COMPLEX
1C9D	1999	2.30	C121	184.22	60.52	67.79	90.00	94.43	90.00	53.17	140.00	461	5147	0.090	12.070		12.1686		0.99190		2.30	2.30	2.30	0.00	31780	1	0.00	48	19	19	14	HF1 NA PLP		8-FOLD ALPHA-BETA BARREL, ENZYME-INHIBITOR COMPLEX, LYASE
1C9E	2000	2.30	P212121	49.84	58.56	98.02	90.00	90.00	90.00	39.97	100.00	502	2758	0.182	8.317		15.9383		0.52182		2.74	2.29	2.29	0.45	12545	1853	14.77	50	16	16	18	MG MP1		BACILLUS SUBTILIS, CHELATASE, PORPHYRIN METALLATION, N- METHYLMESOPORPHYRIN, HEME SYNTHESIS, LYASE
1C9I	2000	2.90	C121	137.04	131.27	79.01	90.00	116.31	90.00	68.42	100.00	460	5671	0.081	8.089		19.3876		0.41723		2.73	2.73	2.73	0.00	32600	1	0.00	8	51	24	17			BETA-PROPELLER, HELICAL HAIRPIN, ENDOCYTOSIS/EXOCYTOSIS COMPLEX
1C9K	1999	2.20	P212121	58.38	87.77	101.64	90.00	90.00	90.00	43.88	133.00	274	4253	0.064	13.562		23.36		0.58057		2.10	2.10	2.10	0.00	29766	0	0.00	43	20	17	20	5GP MG PO4 POP		ALPHA/BETA STRUCTURE ROSSMANN FOLD P-LOOP, TRANSFERASE
1C9L	2000	2.90	C121	137.62	130.79	78.47	90.00	115.47	90.00	68.55	100.00	500	5716	0.087	10.371		27.3314		0.37945		2.90	2.90	2.90	0.00	25725	1	0.00	8	51	23	18			BETA-PROPELLER, HELICAL HAIRPIN, ENDOCYTOSIS/EXOCYTOSIS COMPLEX
1C9O	2000	1.17	I41	77.00	77.00	47.07	90.00	90.00	90.00	48.22	100.00	1204	1404	0.858	3.577	3.687	10.2615	10.5809	0.34858	0.34846	1.17	1.17	1.17	0.00	45177	0	0.00	5	59	21	15	NA TRS		BETA BARREL, HOMODIMER, TRANSCRIPTION
1C9P	2000	2.80	P43212	63.33	63.33	130.61	90.00	90.00	90.00	43.95	277.00	263	2140	0.123	3.025		22.6016		0.13384		2.70	2.70	2.70	0.00	7717	1	0.01	8	37	27	28	CA IAS		COMPLEX (HYDROLASE-INHIBITOR), HYDROLASE, INHIBITOR, ANTISTASIN, PLASMIN, ISOASPARTATE, HYDROLASE-HYDROLASE INHIBITOR COMPLEX
1C9S	1999	1.90	C121	150.97	111.67	138.68	90.00	117.77	90.00	52.48	120.00	811	14731	0.055	8.196		20.5583		0.39867		1.90	1.90	1.90	0.00	154404	3	0.00	0	60	21	19	TRP		TRAP, PROTEIN-RNA COMPLEX, TRANSCRIPTION, SINGLE STRANDED RNA, RNA BINDING PROTEIN/RNA COMPLEX
1C9T	2000	3.30	P1211	95.22	108.78	95.71	90.00	93.70	90.00	55.71	277.00	1710	12224	0.140	13.974		31.8477		0.43878		3.82	3.31	3.31	0.51	23355	2902	12.43	9	39	28	24			COMPLEX (HYDROLASE/INHIBITOR), HYDROLASE, INHIBITOR, ANTISTASIN, PLASMIN, HYDROLASE/HYDROLASE INHIBITOR COMPLEX
1C9U	2000	2.20	C2221	60.59	158.72	221.39	90.00	90.00	90.00	53.48	100.00	273	7634	0.036	10.098		21.8798		0.46152		2.24	2.13	2.13	0.11	48621	518	1.07	5	35	30	30	CA GOL PQQ		BETA-PROPELLER, SUPERBARREL, COFACTOR BINDING, OXIDOREDUCTASE
1C9W	2000	2.40	P3221	84.28	84.28	120.54	90.00	90.00	120.00	63.89	100.00	428	2903	0.147	2.462		30.4369		0.08089		2.40	2.40	2.40	0.00	19779	2	0.01	38	15	22	25	NAP		ALPHA/BETA TIM BARREL, PROTEIN-NADP+ COMPLEX, OXIDOREDUCTASE
1C9Y	2000	1.90	P213	125.41	125.41	125.41	90.00	90.00	90.00	72.97	298.00	142	2772	0.051	0.000		16.9738		0.00000		1.90	1.90	1.90	0.00	51814	17	0.03	44	15	20	21	CP NVA		ORNITHINE TRANSCARBAMYLASE, SUBSTRATE RECOGNITION, CATALYTIC MECHANISM, TRANSFERASE
1CA0	1997	2.10	P21212	70.52	181.49	46.33	90.00	90.00	90.00	48.09	100.00	819	4606	0.178	0.743		34.228		0.02171		2.10	2.10	2.10	0.00	30005	0	0.00	13	35	25	27			SERINE PROTEASE, INHIBITOR, PROTEASE-SUBSTRATE INTERACTIONS, COMPLEX (SERINE PROTEASE/INHIBITOR)
1CA1	1999	1.90	C2221	61.30	177.30	79.10	90.00	90.00	90.00	50.00	295.00	694	3195	0.217	9.857		23.5022		0.41941		1.90	1.90	1.90	0.00	30150	0	0.00	44	16	21	19	CD ZN		ZINC PHOSPHOLIPASE C, GANGRENE DETERMINANT, C2 DOMAIN, CA AND MEMBRANE BINDING, HYDROLASE
1CAH	1993	1.88	P1211	42.70	41.70	73.00	90.00	104.60	90.00	42.89		713	2301	0.310	4.506		11.2471		0.40064		1.90	1.94	1.90	0.04	13065	30	0.23	16	30	27	27	BCT CO		LYASE(OXO-ACID)
1CAI	1993	1.80	P1211	42.70	41.70	73.00	90.00	104.60	90.00	43.01		672	2287	0.294	5.618		11.8525		0.47399		1.85	1.80	1.80	0.05	15352	196	1.28	16	31	26	27	SO4 ZN		LYASE(OXO-ACID)
1CAJ	1993	1.90	P1211	42.70	41.70	73.00	90.00	104.60	90.00	42.92		690	2286	0.302	4.177		12.346		0.33833		1.90	1.90	1.90	0.00	12990	0	0.00	16	31	26	27	SO4 ZN		LYASE(OXO-ACID)
1CAK	1993	1.90	P1211	42.70	41.70	73.00	90.00	104.60	90.00	42.89		692	2291	0.302	9.124		9.52494		0.95791		1.83	1.83	1.83	0.00	15114	1	0.01	16	30	27	27	SO4 ZN		LYASE(OXO-ACID)
1CAL	1993	2.20	P1211	42.70	41.70	73.00	90.00	104.60	90.00	42.95		719	2281	0.315	9.247		12.8753		0.71820		2.25	2.08	2.13	0.17	10303	107	1.04	14	30	28	28	ZN		LYASE(OXO-ACID)
1CAM	1993	1.70	P1211	42.70	41.70	73.00	90.00	104.60	90.00	42.95		691	2296	0.301	1.729		9.3328		0.18526		1.64	1.60	1.60	0.04	17569	128	0.73	16	30	27	27	BCT ZN		LYASE(OXO-ACID)
1CAN	1994	1.90	P1211	42.70	41.70	73.00	90.00	104.60	90.00	42.89		715	2325	0.308	4.363		9.8835		0.44144		1.84	1.84	1.84	0.00	19792	0	0.00	16	31	26	27	ACE HG NO3		LYASE(OXO-ACID)
1CAO	1994	1.90	P1211	42.70	41.70	73.00	90.00	104.60	90.00	42.89		751	2306	0.326	4.489		10.6519		0.42143		1.84	1.84	1.84	0.00	19342	1	0.01	16	31	26	27	ACE H2S ZN		LYASE(OXO-ACID)
1CAU	1993	2.30	P213	106.00	106.00	106.00	90.00	90.00	90.00	48.41		129	2930	0.044	0.000		14.8483		0.00000		2.02	2.02	2.02	0.00	14221	1	0.01	12	41	25	22			SEED STORAGE PROTEIN
1CAV	1993	2.60	P63	126.35	126.35	51.64	90.00	90.00	120.00	56.97		894	2930	0.305	11.330		27.8319		0.40709		2.49	2.49	2.49	0.00	10876	1	0.01	9	39	28	24			SEED STORAGE PROTEIN
1CAW	1993	2.60	H3	136.80	136.80	75.70	90.00	90.00	120.00	62.44		14	2930	0.005	28.842		37.2554		0.77417		2.57	2.57	2.57	0.00	10578	1	0.01	9	38	27	26			SEED STORAGE PROTEIN
1CAX	1993	2.60	C2221	136.50	150.30	133.40	90.00	90.00	90.00	55.10		641	8790	0.073	9.826		24.3039		0.40430		2.57	2.57	2.57	0.00	28843	1	0.00	12	39	25	24			SEED STORAGE PROTEIN
1CB2	1996	2.00	P1211	49.10	75.80	92.90	90.00	103.20	90.00	42.91		692	6094	0.114	1.788		9.73438		0.18368		1.86	1.91	1.86	0.05	47543	110	0.23	37	12	28	23	MAN NAG		HYDROLASE (O-GLYCOSYL), GLYCOSIDASE, GLYCOPROTEIN
1CB6	1999	2.00	P212121	152.09	94.58	55.79	90.00	90.00	90.00	53.00	295.00	488	5727	0.085	8.291		36.8096		0.22524		1.99	1.99	2.05	0.06	53852	1174	2.18	37	19	26	18	CL		IRON TRANSPORT, APOLACTOFERRIN, CONFORMATIONAL CHANGE
1CB8	1999	1.90	P43212	87.20	87.20	193.30	90.00	90.00	90.00	46.50	100.00	287	5969	0.048	1.631		22.1477		0.07364		1.83	1.83	1.83	0.00	60889	1	0.00	30	29	25	16	CA GCU GOL MAN MFU RAM XYP		LYASE, CHONDROITIN DEGRADATION
1CBF	1999	2.40	P3121	80.70	80.70	109.40	90.00	90.00	120.00	63.00	120.00	1014	1993	0.509	8.011		27.9918		0.28619		2.40	2.40	2.40	0.00	16587	2	0.01	32	23	25	20	PO4 SAH		PRECORRIN-4 METHYLTRANSFERASE, METHYLASE, COBALAMIN BIOSYNTHESIS, METHYLTRANSFERASE
1CBQ	1995	2.20	P213	81.04	81.04	81.04	90.00	90.00	90.00	56.78		238	1169	0.204	0.000		32.2614		0.00000		2.21	2.21	2.21	0.00	8992	4	0.04	12	54	20	14	PO4 RE9		RETINOIC-ACID TRANSPORT
1CBR	1995	2.90	P43	41.44	41.44	202.80	90.00	90.00	90.00	56.25		221	2246	0.098	14.891		52.4353		0.28399		2.90	2.90	2.90	0.00	7073	1	0.01	12	57	18	13	REA		RETINOIC-ACID TRANSPORT
1CBS	1995	1.80	P212121	45.65	47.56	77.61	90.00	90.00	90.00	54.49		450	1213	0.371	6.435		12.3583		0.52070		1.80	1.80	1.80	0.00	14678	1	0.01	13	55	18	14	REA		RETINOIC-ACID TRANSPORT
1CBW	1997	2.60	P61	101.60	101.60	205.90	90.00	90.00	120.00	74.50	295.00	179	4588	0.039	4.954		37.9286		0.13061		2.60	2.60	2.60	0.00	32244	9	0.03	12	33	25	30	SO4		SERINE PROTEASE, INHIBITOR, PROTEASE-SUBSTRATE INTERACTIONS, COMPLEX (SERINE PROTEASE/INHIBITOR)
1CBY	1996	2.60	P6122	66.81	66.81	170.79	90.00	90.00	120.00	33.00	293.00	685	1840	0.372	19.232		38.4718		0.49990		2.63	2.63	2.63	0.00	7192	1	0.01	30	30	16	24			MOSQUITOCIDAL, MEMBRANE PORE, CYTOLYTIC, TOXIN
1CC0	2000	5.00	P6522	139.30	139.30	253.10	90.00	90.00	120.00	66.00	100.00	304	5174	0.059	105.234		139.533		0.75419		4.00	4.00	4.00	0.00	12673	0	0.00	24	36	20	20	GDP MG		RHO GTPASE, G-PROTEIN, SIGNALING PROTEIN
1CC3	1999	1.65	P1211	35.63	62.33	51.23	90.00	99.50	90.00	37.00	123.00	1471	2486	0.592	7.554	8.274	15.1669	15.6619	0.49806	0.52829	1.76	1.62	1.62	0.14	26467	1382	5.22	20	33	21	26	CU		COPPER-A, ELECTRON TRANSPORT
1CC4	1999	2.00	C2221	71.70	146.30	88.50	90.00	90.00	90.00	53.04	298.00	794	3447	0.230	3.530		22.2901		0.15837		2.00	2.00	2.00	0.00	30044	0	0.00	41	29	14	16	FAD PHB		OXIDOREDUCTASE, HYDROXYBENZOATE
1CC6	1999	2.20	C2221	72.20	146.80	88.90	90.00	90.00	90.00	53.72	298.00	638	3374	0.189	7.668		24.3397		0.31504		2.20	2.20	2.20	0.00	23400	2	0.01	40	28	14	18	FAD PHB		OXIDOREDUCTASE, HYDROXYBENZOATE
1CCD	1994	3.00	P6522	52.07	52.07	109.27	90.00	90.00	120.00	51.21		430	599	0.718														62	0	23	15	SO4		PHOSPHOLIPASE A2 INHIBITOR
1CCI	1997	2.40	P212121	107.72	76.63	51.68	90.00	90.00	90.00	61.00	290.00	388	3003	0.129	8.442		18.4533		0.45748		2.01	2.25	2.06	0.24	21339	1050	4.92	51	8	19	22	DMI HEM		OXIDOREDUCTASE, PEROXIDASE, HEME, TRANSIT PEPTIDE, POLYMORPHISM
1CCJ	1997	2.10	P212121	108.30	77.14	51.72	90.00	90.00	90.00	61.00	290.00	442	2998	0.147	4.353		15.6147		0.27878		2.01	2.01	1.96	0.05	22292	112	0.50	51	8	21	20	HEM		OXIDOREDUCTASE, PEROXIDASE
1CCK	1998	2.10	P212121	103.50	73.40	44.70	90.00	90.00	90.00	61.00	290.00	0	3014	0.000	17.123		18.8808		0.90690		1.90	1.90	2.46	0.56	20709	2577	12.44	51	8	21	20	HEM		OXIDOREDUCTASE, PEROXIDASE
1CCL	1998	2.00	P212121	103.40	73.20	44.50	90.00	90.00	90.00	61.00	290.00	0	3013	0.000	11.334		18.3012		0.61930		2.00	2.00	2.00	0.00	19325	0	0.00	51	8	21	20	HEM		OXIDOREDUCTASE, PEROXIDASE
1CCR	1983	1.50	P61	43.78	43.78	110.05	90.00	90.00	120.00	50.74		267	953	0.280														42	2	22	34	ACE HEM M3L		ELECTRON TRANSPORT(CYTOCHROME)
1CD0	2000	1.90	P212121	42.90	60.50	73.40	90.00	90.00	90.00	38.00	100.00	512	1917	0.267	2.126	2.155	12.1344	12.2131	0.17520	0.17645	1.90	1.90	1.90	0.00	14271	0	0.00	5	49	23	23			IMMUNOGLOBULIN, BENCE-JONES PROTEIN, LAMDA-6, IMMUNE SYSTEM
1CD3	1999	3.50	I213	774.00	774.00	774.00	90.00	90.00	90.00	99.21	277.00	0	9851	0.000	0.000		68.5658		0.00000		3.50	3.50	3.50	0.00	631902	11	0.00	38	17	17	28			COMPLEX (VIRUS CAPSID PROTEINS), BACTERIOPHAGE, PROCAPSID, SCAFFOLDING PROTEIN, CHAPERONE, ICOSAHEDRAL VIRUS
1CD8	1994	2.60	P6422	101.00	101.00	55.85	90.00	90.00	120.00	61.54		423	1185	0.357	13.715		21.6128		0.63458		2.60	2.60	2.60	0.00	4669	1	0.02	3	46	21	30	SO4		SURFACE GLYCOPROTEIN
1CD9	2000	2.80	I4122	125.47	125.47	372.77	90.00	90.00	90.00	70.00	100.00	238	6080	0.039	2.614		39.0266		0.06698		3.23	3.23	2.80	0.43	29123	3534	12.13	33	26	15	26	NAG		CLASS1 CYTOKINE, HEMATOPOIETIC RECEPTOR, SIGNAL TRANSDUCTION, CYTOKINE
1CDC	1995	2.00	P212121	55.90	57.05	60.56	90.00	90.00	90.00	43.14		596	1628	0.366	2.890		20.4583		0.14126		8.94	8.94	8.94	0.00	12945	12944	99.99	3	53	23	21			MISFOLDED, METASTABLE, IMMUNE SYSTEM PROTEIN, RECEPTOR
1CDD	1993	2.80	C2221	140.90	97.60	102.40	90.00	90.00	90.00	67.47		303	2918	0.104	31.874		47.7198		0.66794		2.95	2.80	2.80	0.15	15431	641	4.15	33	21	26	20	PO4		TRANSFERASE(FORMYL)
1CDE	1993	2.50	P1	76.70	72.60	57.00	111.50	82.80	62.60	53.26		682	6668	0.102	16.670		28.2857		0.58934		2.51	2.58	2.51	0.07	25408	636	2.50	36	25	24	15	DZF GAR		TRANSFERASE(FORMYL)
1CDG	1994	2.00	P212121	120.36	110.93	66.43	90.00	90.00	90.00	58.62		566	5806	0.097	3.197		18.7562		0.17045		2.00	2.00	2.00	0.00	48567	0	0.00	23	30	22	25	CA MAL		TRANSFERASE(GLUCANOTRANSFERASE)
1CDO	1996	2.05	P1211	102.95	47.60	80.43	90.00	104.66	90.00	48.30		664	6346	0.105	3.439		4.94232		0.69583		2.06	2.06	2.06	0.00	39718	0	0.00	33	26	20	21	NAD ZN		OXIDOREDUCTASE, OXIDOREDUCTASE (CH-OH(D)-NAD(A))
1CE5	1999	1.90	P212121	63.79	63.26	69.25	90.00	90.00	90.00	58.92	293.00	314	1772	0.177	5.738		15.4283		0.37191		1.90	1.90	1.90	0.00	21210	1	0.00	10	34	31	25	BEN CA CL SO4		HYDROLASE (SERINE PROTEINASE)
1CEH	1995	1.90	P3121	46.11	46.11	102.10	90.00	90.00	120.00	45.77		524	1039	0.504														50	9	21	20	CA		HYDROLASE (CARBOXYLIC ESTER)
1CEI	1997	1.80	I222	75.14	50.48	45.36	90.00	90.00	90.00	39.05	298.00	454	740	0.614	5.010		26.9586		0.18584		1.80	1.80	1.80	0.00	7917	0	0.00	58	2	22	18			IMMUNITY PROTEIN, ANTIBACTERIAL PROTEIN
1CEQ	1999	2.00	I222	79.82	85.56	91.78	90.00	90.00	90.00	40.00	100.00	852	2486	0.343	5.393	6.217	11.5185	12.317	0.46820	0.50475	2.00	2.05	2.00	0.05	19381	402	2.07	51	21	12	16			OXIDOREDUCTASE, TRICARBOXYLIC ACID CYCLE, INHIBITOR
1CES	1997	2.70	P21212	61.31	86.20	91.16	90.00	90.00	90.00	45.90	291.00	182	3450	0.053	15.432		34.7156		0.44453		2.70	2.70	2.70	0.00	12488	0	0.00	3	51	22	24	ZN		CONCANAVALIN A, ZINC, LECTIN, METAL, CONFORMATION
1CET	1999	2.05	I222	79.93	85.44	92.19	90.00	90.00	90.00	40.00	100.00	979	2579	0.380	1.718		9.07069		0.18940		2.05	2.05	2.05	0.00	20063	0	0.00	50	21	14	15	CLQ		OXIDOREDUCTASE, TRICARBOXYLIC ACID CYCLE, INHIBITOR
1CEX	1997	1.00	P1211	35.12	67.36	37.05	90.00	93.90	90.00	37.00		3062	3199	0.957	2.521	2.425	7.87778	8.11195	0.32001	0.29894	1.00	1.00	1.00	0.00	86474	2	0.00	44	15	21	20			HYDROLASE, SERINE ESTERASE, GLYCOPROTEIN
1CF0	1999	2.20	P21212	68.29	97.65	38.97	90.00	90.00	90.00	42.00	298.00	454	2191	0.207	5.455		21.1348		0.25811		2.00	2.00	2.00	0.00	16340	1	0.01	28	31	23	18	IYR		COMPLEX (ACTIN-BINDING PROTEIN/PEPTIDE), PROFILIN, POLY-L- PROLINE, ACTIN CYTOSKELETON
1CF1	1999	2.80	C2221	168.85	193.19	191.12	90.00	90.00	90.00	71.00	100.00	493	11700	0.042	13.052		62.1091		0.21015		2.81	2.81	2.81	0.00	69807	0	0.00	6	50	19	25			VISUAL ARRESTIN, DESENSITISATION OF THE VISUAL TRANSDUCTION CASCADE, BINDING TO ACTICATED AND PHOSPHORYLATED RHODOPSIN, STRUCTURAL PROTEIN
1CF2	2000	2.10	P21212	136.66	153.28	74.92	90.00	90.00	90.00	53.01	100.00	372	11620	0.032	12.323		27.8562		0.44238		2.01	2.01	2.06	0.05	89935	571	0.63	39	24	21	16	NAP SO4		OXYDOREDUCTASE, OXIDOREDUCTASE
1CF3	1999	1.90	P3121	67.54	67.54	215.38	90.00	90.00	120.00	43.20	290.00	265	4917	0.054	9.240		16.8062		0.54980		1.90	1.90	1.90	0.00	40394	0	0.00	34	23	21	22	BMA FAD MAN NAG		OXIDOREDUCTASE(FLAVOPROTEIN)
1CF5	1999	2.55	P1	49.09	50.58	61.12	72.98	78.39	76.97	50.52	293.00	564	4188	0.135	25.964		31.0197		0.83702		2.49	2.43	2.43	0.06	16241	29	0.18	39	26	23	12	BMA FUC MAN NAG XYP		RIBOSOME-INACTIVATING PROTEIN, RNA N-GLYCOSIDASE ACTIVITY, GLYCOPROTEIN
1CF9	1999	1.80	P1211	93.47	133.04	122.22	90.00	109.64	90.00	50.00	100.00	1027	25850	0.040	6.737		12.9209		0.52140		1.77	1.77	1.77	0.00	228159	26	0.01	32	18	25	25	HEM		HYDROGEN PEROXIDE, OXIDOREDUCTASE, COVALENT MODIFICATIONS
1CFM	1999	2.00	P212121	75.62	94.94	119.92	90.00	90.00	90.00	53.00	100.00	1499	6878	0.218	9.846		19.8152		0.49689		2.00	2.00	2.00	0.00	47521	1	0.00	10	39	23	28	HEM		CYTOCHROME F, PLASTOCYANIN, PROTON WIRE, HEME, ELECTRON TRANSPORT
1CFV	1997	2.10	P4212	90.00	90.00	59.60	90.00	90.00	90.00	48.00	100.00	716	2021	0.354	0.945		13.7735		0.06861		2.10	2.10	2.10	0.00	14276	0	0.00	5	52	23	20	E3G ZN		FV FRAGMENT, STEROID HORMONE, FINE SPECIFICITY, IMMUNOGLOBULIN
1CG0	1999	2.50	P3221	79.86	79.86	158.43	90.00	90.00	120.00	60.12	120.00	230	3585	0.064	13.398		25.4642		0.52615		2.75	2.75	2.46	0.29	18562	2288	12.33	38	21	22	19	GDP HDA IMO MG		LIGASE, GTP-HYDROLYSING ENZYMES, PURINE 2 NUCLEOTIDE BIOSYNTHESIS, 6- PHOSPORYL-IMP
1CG1	1999	2.50	P3221	80.37	80.37	158.52	90.00	90.00	120.00	60.65	120.00	202	3623	0.056	6.441		10.2629		0.62760		2.15	2.15	2.15	0.00	30219	0	0.00	38	21	23	18	GDP HDA IMO MG		LIGASE, GTP-HYDROLYSING ENZYMES, PURINE 2 NUCLEOTIDE BIOSYNTHESIS, 6- PHOSPORYL-IMP
1CG2	1997	2.50	P1211	81.26	105.28	122.19	90.00	109.54	90.00	58.00	293.00	356	11466	0.031	18.481		32.3374		0.57151		2.50	2.50	2.50	0.00	62936	0	0.00	40	27	17	16	ZN		METALLOCARBOXYPEPTIDASE, HYDROLASE
1CG3	1999	2.50	P3221	80.94	80.94	158.18	90.00	90.00	120.00	61.15	120.00	206	3629	0.057	4.168		5.79688		0.71901		2.33	2.33	2.15	0.18	29239	2672	9.14	38	20	22	20	GDP HDA IMO MG		LIGASE, GTP-HYDROLYSING ENZYMES, PURINE 2 NUCLEOTIDE BIOSYNTHESIS, 6- PHOSPORYL- IMP
1CG4	1999	2.50	P3221	80.21	80.21	157.87	90.00	90.00	120.00	60.36	120.00	158	3540	0.045	17.397		18.6209		0.93427		2.14	2.14	2.14	0.00	28616	1	0.00	39	22	22	17	GDP IMO MG		LIGASE, GTP-HYDROLYSING ENZYMES, PURINE 2 NUCLEOTIDE BIOSYNTHESIS, 6- PHOSPORYL-IMP
1CG5	1999	1.60	P3112	77.76	77.76	99.32	90.00	90.00	120.00	54.33	298.00	192	2509	0.077	0.944		11.0329		0.08556		1.60	1.60	1.60	0.00	42219	1	0.00	76	0	13	11	HEM		OXYGEN TRANSPORT
1CG8	1999	1.90	C2221	57.66	100.07	107.61	90.00	90.00	90.00	49.00	298.00	80	2460	0.033	7.438		25.7241		0.28915		1.90	1.90	1.90	0.00	23946	1	0.00	77	0	12	11	CMO HEM		OXYGEN TRANSPORT
1CG9	2003	2.70	C2221	45.55	181.53	141.03	90.00	90.00	90.00	58.00	277.00	457	3325	0.137	17.829		36.3455		0.49054		2.50	2.50	2.50	0.00	20331	0	0.00	20	41	19	20			MHC CLASS I, HISTOCOMPATIBILITY COMPLEX, HLA B3501, COMPLEX (MHC CLASS I/ PEPTIDE), SFR8-B6 EPITOPE
1CGC	1993	2.20	H3	54.07	54.07	44.59	90.00	90.00	120.00	41.89		182	451	0.404	2.554		21.5314		0.11862		2.46	2.46	2.73	0.27	2086	656	31.45							B-DNA, DOUBLE HELIX
1CGH	1997	1.80	P212121	40.04	63.61	79.72	90.00	90.00	90.00	37.00	293.00	2748	2749	1.000	5.755		17.4532		0.32974		1.80	1.80	1.80	0.00	18323	1	0.01	10	37	28	25	1ZG		INFLAMMATION, SPECIFICITY, SERINE PROTEASE, HYDROLASE-HYDROLASE INHIBITOR COMPLEX
1CGI	1993	2.30	P41212	84.40	84.40	86.70	90.00	90.00	90.00	48.94		205	2291	0.089	5.515		12.2648		0.44966		2.30	2.30	2.30	0.00	10017	1	0.01	11	31	27	31			SERINE PROTEASE/INHIBITOR COMPLEX
1CGJ	1993	2.30	P41212	84.40	84.40	86.70	90.00	90.00	90.00	49.02		232	2291	0.101	0.782		15.9666		0.04898		2.30	2.30	2.30	0.00	10359	1	0.01	11	32	28	29			SERINE PROTEASE/INHIBITOR COMPLEX
1CGK	1999	1.84	P3221	97.92	97.92	65.19	90.00	90.00	120.00	42.00	105.00	1848	3484	0.530	0.558		13.4862		0.04138		1.85	1.85	1.85	0.00	26948	0	0.00	44	21	16	19	NAR		POLYKETIDE SYNTHASE, CHALCONE BIOSYNTHESIS, TRANSFERASE
1CGN	1995	2.15	P6522	54.60	54.60	180.40	90.00	90.00	120.00	56.96		214	1027	0.208														74	2	14	10	HEM PCA		ELECTRON TRANSPORT (CYTOCHROME)
1CGO	1995	1.80	P6522	54.40	54.40	181.10	90.00	90.00	120.00	56.59		298	1045	0.285	0.177		12.9345		0.01368		1.79	1.79	1.79	0.00	14814	0	0.00	74	2	14	10	HEM PCA		ELECTRON TRANSPORT (CYTOCHROME)
1CGT	1994	2.00	P212121	94.80	104.70	114.00	90.00	90.00	90.00	67.57		495	5857	0.085														23	31	24	22	CA		GLYCOSYLTRANSFERASE
1CGU	1994	2.50	P212121	94.10	105.00	113.90	90.00	90.00	90.00	67.41		381	5766	0.066														21	31	25	23	CA GLC		GLYCOSYLTRANSFERASE
1CGV	1995	2.50	P212121	121.03	111.11	66.30	90.00	90.00	90.00	58.84		430	5505	0.078	1.225		19.8204		0.06181		2.49	2.49	2.49	0.00	28295	0	0.00	23	30	23	24	CA MAL		GLYCOSYLTRANSFERASE
1CGW	1995	2.50	P212121	121.09	111.18	66.80	90.00	90.00	90.00	59.24		404	5506	0.073	1.403		20.7257		0.06769		2.55	2.55	2.55	0.00	27835	1	0.00	21	30	25	24	CA MAL		GLYCOSYLTRANSFERASE
1CGX	1995	2.50	P212121	120.33	110.85	66.46	90.00	90.00	90.00	58.62		418	5515	0.076														23	30	22	25	CA MAL		GLYCOSYLTRANSFERASE
1CGZ	1999	1.70	P3221	97.66	97.66	65.36	90.00	90.00	120.00	42.00	105.00	1485	3480	0.427	0.000		13.919		0.00000		1.70	1.70	1.70	0.00	34919	0	0.00	44	22	17	17	STL		POLYKETIDE SYNTHASE, CHALCONE BIOSYNTHESIS, TRANSFERASE
1CH0	1999	2.30	P212121	39.82	48.85	158.77	90.00	90.00	90.00	36.00	298.00	603	2552	0.236	11.117		24.4329		0.45500		2.49	2.30	2.30	0.19	14132	1043	7.38	16	30	27	27	2GP CA CL		RIBONUCLEASE, HYDROLASE
1CH1	1999	1.90	P6	91.46	91.46	45.98	90.00	90.00	120.00	61.64	295.00	339	1456	0.233	1.747	0.518	14.6507	15.7313	0.11924	0.03293	1.90	1.90	1.90	0.00	16894	0	0.00	79	0	8	13	HEM SO4		OXYGEN TRANSPORT, HEME, MUSCLE PROTEIN, OXYGEN STORAGE/TRANSPORT COMPLEX
1CH2	1999	1.80	P6	91.43	91.43	45.91	90.00	90.00	120.00	61.36	295.00	276	1428	0.193	3.747	3.938	14.43	14.423	0.25967	0.27304	1.80	1.80	1.80	0.00	20451	0	0.00	77	0	10	13	HEM SO4		OXYGEN TRANSPORT, HEME, MUSCLE PROTEIN, OXYGEN STORAGE/TRANSPORT COMPLEX
1CH3	1999	2.00	P6	91.72	91.72	46.02	90.00	90.00	120.00	61.61	295.00	245	1417	0.173	2.303	3.389	17.4927	18.3402	0.13165	0.18479	2.00	2.00	2.00	0.00	14027	2	0.01	79	0	8	13	HEM SO4		OXYGEN TRANSPORT, HEME, MUSCLE PROTEIN, OXYGEN STORAGE/TRANSPORT COMPLEX
1CH5	1999	2.10	P6	91.70	91.70	46.05	90.00	90.00	120.00	61.86	295.00	224	1360	0.165	5.371	5.515	20.7124	20.777	0.25931	0.26544	2.11	2.11	2.05	0.06	13521	1619	11.97	77	0	11	12	HEM SO4		OXYGEN TRANSPORT, HEME, MUSCLE PROTEIN, OXYGEN STORAGE/TRANSPORT COMPLEX
1CH7	1999	1.90	P6	91.25	91.25	45.84	90.00	90.00	120.00	61.20	277.00	298	1452	0.205	2.053	1.807	10.6649	10.712	0.19250	0.16869	1.90	1.90	1.90	0.00	15177	0	0.00	80	0	7	13	HEM SO4		OXYGEN TRANSPORT, HEME, MUSCLE PROTEIN, OXYGEN STORAGE/TRANSPORT COMPLEX
1CH9	1999	1.80	P6	91.60	91.60	46.00	90.00	90.00	120.00	61.67	295.00	208	1387	0.150	0.224	0.138	16.6431	17.061	0.01346	0.00809	1.80	1.80	1.80	0.00	19568	0	0.00	80	0	8	12	HEM SO4		OXYGEN TRANSPORT, HEME, MUSCLE PROTEIN, OXYGEN STORAGE/TRANSPORT COMPLEX
1CHD	1996	1.75	P3221	63.38	63.38	87.01	90.00	90.00	120.00	47.65		708	1592	0.445	0.054		12.1351		0.00445		1.70	1.70	1.70	0.00	21208	0	0.00	32	27	25	16			CHEMOTAXIS PROTEIN, SERINE HYDROLASE, CARBOXYL METHYLESTERASE
1CHK	1996	2.40	P1211	56.30	59.30	85.40	90.00	96.20	90.00	49.60	298.00	390	3691	0.106	10.260		16.4406		0.62406		2.40	2.40	2.40	0.00	21815	0	0.00	59	8	21	12			ANTI-FUNGAL PROTEIN, HYDROLASE, O-GLYCOSYL, HYDROLASE (O-GLYCOSYL)
1CHP	1996	2.00	C121	102.60	66.61	99.71	90.00	131.57	90.00	43.62		530	4339	0.122	4.856		15.6546		0.31020		2.00	2.00	2.00	0.00	32709	1	0.00	24	38	21	17	CL		TOXIN
1CHQ	1996	2.10	C121	102.60	67.39	98.81	90.00	131.63	90.00	44.19		271	4115	0.066	9.862		29.7707		0.33127		1.98	2.09	2.09	0.11	31759	1805	5.68	24	38	21	17			TOXIN
1CHU	1999	2.20	P3221	84.75	84.75	159.73	90.00	90.00	120.00	47.00	100.00	304	3957	0.077	10.913		33.3447		0.32728		2.32	2.32	2.20	0.12	33258	2665	8.01	41	19	19	21			FLAVOENZYME, NAD BIOSYNTHESIS, FAD, OXIDOREDUCTASE
1CHW	1999	1.90	P3121	97.81	97.81	130.46	90.00	90.00	120.00	42.00	105.00	1313	6636	0.198	1.753		15.8282		0.11075		1.90	1.90	1.90	0.00	48429	1	0.00	43	22	18	17	HXC		POLYKETIDE SYNTHASE, CHALCONE BIOSYNTHESIS, TRANSFERASE
1CHZ	2000	1.76	P212121	36.64	37.31	37.95	90.00	90.00	90.00	25.54	293.00	417	590	0.707	1.897		15.9282		0.11910		1.75	1.75	1.75	0.00	5016	0	0.00	16	42	22	20	CL		NEUROTOXIN, SCORPION, TOXIN
1CI0	1999	2.70	P3221	74.97	74.97	157.14	90.00	90.00	120.00	48.00	100.00	156	3441	0.045	0.037		35.3866		0.00105		2.70	2.70	2.70	0.00	14398	0	0.00	28	35	20	17	FMN		OXIDASE, B6 METABOLISM, STRUCTURAL GENOMICS, PSI, PROTEIN STRUCTURE INITIATIVE, NEW YORK SGX RESEARCH CENTER FOR STRUCTURAL GENOMICS, NYSGXRC, OXIDOREDUCTASE
1CI1	1999	2.00	P212121	43.66	77.65	149.21	90.00	90.00	90.00	47.00	291.00	423	4072	0.104	5.241		22.8265		0.22960		2.12	1.95	1.95	0.17	30000	698	2.33	47	17	14	22	HEX		TRIOSEPHOSPHATE ISOMERASE, TRYPANOSOMA CRUZI, ORGANIC SOLVENT, HEXANE, OLIGOMERIC PROTEIN
1CI3	1999	1.90	H32	109.60	109.60	145.10	90.00	90.00	120.00	61.15	110.00	626	2181	0.287	5.037		20.3962		0.24696		1.90	1.90	1.90	0.00	25589	0	0.00	8	38	26	28	HEM ZN		ELECTRON TRANSFER PROTEIN, COMPLEX SUBUNIT, ELECTRON TRANSPORT
1CI4	2000	1.90	P43212	41.80	41.80	214.60	90.00	90.00	90.00	44.00	95.00	450	1617	0.278	9.565		17.1657		0.55722		1.90	1.90	1.90	0.00	15707	0	0.00	67	1	15	17	MSE		DNA BINDING PROTEIN, RETROVIRAL INTEGRATION, PREINTEGRATION COMPLEX
1CIC	1999	2.50	P1211	75.11	77.65	96.75	90.00	111.80	90.00	55.84	293.00	504	6733	0.075	10.881		31.3124		0.34750		2.53	2.53	2.53	0.00	26925	1	0.00	6	51	21	22			IMMUNOGLOBULIN, FAB COMPLEX, IDIOTOPE, ANTI-IDIOTOPE
1CII	1998	3.00	C2221	64.40	178.60	285.50	90.00	90.00	90.00	78.00	90.00	448	4714	0.095	2.813		31.9542		0.08803		3.00	3.35	3.00	0.35	28263	2981	10.55	74	4	10	12			COLICIN, BACTERIOCIN, ION CHANNEL FORMATION, TRANSMEMBRANE PROTEIN
1CIJ	1999	2.30	P21212	93.41	71.96	40.97	90.00	90.00	90.00	34.00	120.00	587	2641	0.222														43	17	22	18	BR		DEHALOGENASE, COLLISION COMPLEX, ALPHA/BETA-HYDROLASE
1CIK	1999	1.70	P6	91.50	91.50	45.94	90.00	90.00	120.00	61.61	295.00	306	1441	0.212	1.577	2.966	15.8539	16.9862	0.09947	0.17461	1.70	1.70	1.70	0.00	22498	2	0.01	79	0	9	12	HEM SO4		OXYGEN TRANSPORT, HEME, MUSCLE PROTEIN, OXYGEN STORAGE/TRANSPORT COMPLEX
1CIO	1999	1.60	P6	91.61	91.61	46.02	90.00	90.00	120.00	61.71	295.00	272	1420	0.192	1.408	1.687	13.5142	13.9969	0.10419	0.12053	1.60	1.60	1.60	0.00	26662	2	0.01	80	0	8	12	HEM SO4		OXYGEN TRANSPORT, HEME, MUSCLE PROTEIN, OXYGEN STORAGE/TRANSPORT COMPLEX
1CIP	1999	1.50	P3221	80.05	80.05	105.55	90.00	90.00	120.00	49.26	100.00	618	2733	0.226	4.764		11.4199		0.41717		1.50	1.50	1.50	0.00	57291	0	0.00	52	16	18	14	GNP MG		GTPASE, G PROTEIN, HYDROLASE
1CIT	1999	2.70	P1211	53.42	34.24	56.26	90.00	109.13	90.00	53.00	100.00	228	1380	0.165	21.625		36.3098		0.59557		2.70	2.70	2.70	0.00	5468	0	0.00	33	7	26	34	ZN		ORPHAN NUCLEAR RECEPTOR, EARLY IMMEDIATE RESPONSE GENE PRODUCT, TRANSCRIPTION FACTOR, MONOMERIC PROTEIN-DNA COMPLEX, MINOR GROOVE INTERACTIONS, PROTEIN/DNA, TRANSCRIPTION/DNA COMPLEX
1CIU	1996	2.30	P212121	73.90	97.40	115.80	90.00	90.00	90.00	55.42		361	5678	0.064	5.662		19.9539		0.28375		2.30	2.30	2.30	0.00	31189	1	0.00	21	30	25	24	CA		THERMOSTABLE, GLYCOSIDASE
1CIV	2000	2.80	P3221	147.80	147.80	64.90	90.00	90.00	120.00	74.68	100.00	503	2959	0.170	12.840		41.759		0.30748		2.78	2.78	2.78	0.00	20335	2	0.01	39	16	24	21	NAP		CHLOROPLAST, LIGHT ACTIVATED, NADP-DEPENDENT, DEHYDROGENASE, OXIDOREDUCTASE
1CIW	1999	2.70	P21212	129.38	126.92	76.07	90.00	90.00	90.00	60.27	293.00	392	7511	0.052	11.887		34.521		0.34434		2.70	2.70	2.93	0.23	33668	2604	7.73	4	50	24	22	CA GAL MN NDG		LECTIN, LEGUME LECTIN, WATER BRIDGES, CARBOHYDRATE SPECIFICITY, N- ACETYLLACTOSAMINE, PROTEIN CRYSTALLOGRAPHY, AGGLUTININ, SUGAR BINDING PROTEIN
1CIY	1997	2.25	P212121	54.00	111.50	154.60	90.00	90.00	90.00	55.00		262	4693	0.056	20.571		25.0774		0.82030		2.37	2.25	2.25	0.12	33080	789	2.39	36	28	17	19			TOXIN, DELTA-ENDOTOXIN CRYIA(A), ICP
1CJ0	1999	2.80	P41212	116.38	116.38	165.38	90.00	90.00	90.00	57.00	298.00	227	7024	0.032	5.293		68.9969		0.07671		2.83	2.83	3.01	0.18	34817	8830	25.36	47	13	20	20	PLP		HYDROXYMETHYL TRANSFERASE, 1 CARBON METABOLISM, TRANSFERASE
1CJ1	1999	3.00	P212121	73.80	93.30	232.80	90.00	90.00	90.00	56.00	100.00	918	10060	0.091	14.306		29.7813		0.48037		3.00	3.35	3.00	0.35	31848	2598	8.16	17	28	30	25	C78		SIGNAL TRANSDUCTION, SH2 DOMAIN, PHOSPHOTYROSINE, SIGNALING PROTEIN
1CJ2	1999	2.80	C2221	71.80	146.50	88.60	90.00	90.00	90.00	54.00	298.00	622	3384	0.184	11.415		34.7872		0.32814		2.80	3.13	2.80	0.33	10871	1199	11.03	41	29	14	16	FAD PHB		OXIDOREDUCTASE, HYDROXYBENZOATE
1CJ3	1999	2.50	C2221	72.30	146.20	89.10	90.00	90.00	90.00	54.00	298.00	687	3430	0.200	2.698		18.0921		0.14913		2.50	2.50	2.57	0.07	16457	360	2.19	41	28	13	18	FAD PHB		OXIDOREDUCTASE, HYDROXYBENZOATE
1CJ4	1999	2.40	C2221	71.70	146.20	88.70	90.00	90.00	90.00	54.00	298.00	727	3398	0.214	0.618		21.7834		0.02837		2.41	2.41	2.41	0.00	17126	0	0.00	41	28	13	18	FAD PHB		OXIDOREDUCTASE, HYDROXYBENZOATE
1CJC	1999	1.70	P1211	60.81	62.53	78.37	90.00	106.76	90.00	56.00	100.00	731	4141	0.177	9.988		19.1169		0.52247		1.74	1.74	1.74	0.00	54650	1	0.00	39	21	21	19	FAD		FLAVOENZYME, MAD ANALYSIS, ELECTRON TRANSFERASE, OXIDOREDUCTASE
1CJD	1999	1.85	P212121	117.96	121.30	126.39	90.00	90.00	90.00	64.00	100.00	586	8975	0.065	2.775		17.3102		0.16031		1.89	1.84	1.84	0.05	141763	2781	1.96	16	43	22	19			BACTERIOPHAGE PRD1, COAT PROTEIN, JELLY ROLL, VIRAL PROTEIN
1CJF	1999	2.30	C121	105.40	51.80	77.50	90.00	131.10	90.00	53.00	298.00	348	2343	0.149	12.742		23.6426		0.53894		2.19	2.19	2.19	0.00	13656	0	0.00	26	29	22	23	HOM		PROFILIN, ACTIN-BINDING PROTEIN, CYTOSKELETON, POLY-L- PROLINE, STRUCTURAL REGULATION PROTEIN
1CJK	1999	3.00	P21212	118.90	134.90	72.20	90.00	90.00	90.00	58.00	100.00	351	5799	0.061	61.474		45.0756		1.36380		3.00	3.00	3.46	0.46	19801	1966	9.93	42	21	19	18	CL FOK GSP MES MG MN TAT		COMPLEX (LYASE-HYDROLASE), HYDROLASE, SIGNAL TRANSDUCING PROTEIN, CYCLASE, EFFECTOR ENZYME, LYASE-LYASE-SIGNALING PROTEIN COMPLEX
1CJL	1997	2.20	P212121	40.08	88.09	94.93	90.00	90.00	90.00	48.00	298.00	533	3210	0.166	8.974		17.9492		0.49997		2.20	2.20	2.20	0.00	13860	0	0.00	36	20	18	26			PROPEPTIDE, INHIBITOR, CYSTEINE PROTEASE, HYDROLASE
1CJM	1999	2.40	P3221	56.40	56.40	191.10	90.00	90.00	120.00	58.00	100.00	214	1823	0.117	11.995		39.717		0.30201		3.32	3.32	2.81	0.51	15045	8440	56.10	44	13	19	24	SO4		SULT1A3, HAST3, SULFOTRANSFERASE, PAP, PAPS, DOPAMINE
1CJP	1997	2.78	P1211	81.62	128.71	82.23	90.00	118.47	90.00	66.78		437	7502	0.058	6.612		27.8576		0.23735		2.78	2.78	2.78	0.00	37338	1	0.00	5	47	25	23	CA MN MUG		LEGUME LECTIN
1CJQ	1999	3.00	P3121	44.80	44.80	98.62	90.00	90.00	120.00	43.81	298.00	188	917	0.205	11.837		39.1656		0.30223		2.53	2.53	10.74	8.21	2233	2136	95.66	22	36	21	21	SO4		RIBONUCLEASE, DENATURATION, HYDROLASE
1CJR	1999	2.30	P3121	44.65	44.65	98.10	90.00	90.00	120.00	43.13	298.00	530	1197	0.443	8.118		26.3244		0.30838		2.17	2.17	2.17	0.00	4968	0	0.00	22	38	20	20	SO4		RNASE, CROSSLINKING, LOW PH, DENATURATION, HYDROLASE
1CJS	2000	2.30	P1	34.41	39.91	55.63	83.03	80.25	74.68	60.00	293.00	254	1753	0.145	15.479		34.6521		0.44670		2.31	2.31	2.31	0.00	11387	32	0.28	42	25	17	16			RIBOSOMAL PROTEIN, PRIMARY RRNA-BINDING PROTEIN, TRANSLATIONAL REPRESSOR, RIBOSOME
1CJT	1999	2.80	P21212	118.20	134.20	71.30	90.00	90.00	90.00	58.00	100.00	391	5821	0.067	52.810		38.1631		1.38380		2.80	2.80	2.87	0.07	27279	464	1.70	43	21	19	17	CL DAD FOK GSP MES MG MN		COMPLEX (LYASE/HYDROLASE), HYDROLASE, SIGNAL TRANSDUCING PROTEIN, CYCLASE, EFFECTOR ENZYME, LYASE/LYASE/SIGNALING PROTEIN COMPLEX
1CJU	1999	2.80	P21212	118.30	134.20	71.40	90.00	90.00	90.00	58.00	100.00	277	5793	0.048	58.877		40.9865		1.43650		2.81	2.81	3.48	0.67	22121	3074	13.90	42	22	19	17	CL DAD FOK GSP MG		COMPLEX (LYASE/HYDROLASE), HYDROLASE, SIGNAL TRANSDUCING PROTEIN, CYCLASE, EFFECTOR ENZYME, LYASE/LYASE/SIGNALING PROTEIN COMPLEX
1CJV	1999	3.00	P21212	118.40	134.20	71.60	90.00	90.00	90.00	58.00	100.00	359	5786	0.062	53.259		39.2678		1.35630		3.00	3.00	3.00	0.00	21198	1	0.00	43	22	19	16	CL DAD FOK GSP MES MG ZN		COMPLEX (LYASE/HYDROLASE), HYDROLASE, SIGNAL TRANSDUCING PROTEIN, CYCLASE, EFFECTOR ENZYME, LYASE/LYASE/SIGNALING PROTEIN COMPLEX
1CK1	2002	2.60	P4122	43.70	43.70	280.50	90.00	90.00	90.00	49.00	275.00	231	2028	0.114	8.174		15.6912		0.52093		2.60	2.60	2.60	0.00	8889	0	0.00	18	33	23	26	ZN		STAPHYLOCOCCAL ENTEROTOXIN, SUPERANTIGEN, ZINC
1CK3	1999	2.28	P212121	41.82	60.36	88.65	90.00	90.00	90.00	36.25	277.00	183	2081	0.088	4.039		17.7112		0.22805		2.28	2.28	2.28	0.00	8755	1	0.01	44	17	21	18			BETA-LACTAMASE, CLAVULANATE-RESISTANT, HYDROLASE
1CK4	2000	2.20	P212121	34.77	85.92	132.56	90.00	90.00	90.00	45.03	108.00	1530	3968	0.386	6.183		26.144		0.23650		2.20	2.20	2.20	0.00	19238	0	0.00	41	20	21	18			I-DOMAIN, METAL BINDING, COLLAGEN, ADHESION, STRUCTURAL PROTEIN
1CK6	1999	1.90	P42212	74.41	74.41	116.95	90.00	90.00	90.00	45.67	293.00	346	2767	0.125	0.812		21.238		0.03823		1.90	1.90	1.90	0.00	24983	0	0.00	44	7	24	25	BMA CA HEM NAG SHA		OXIDOREDUCTASE, GLYCOPROTEIN, PEROXIDASE
1CK7	1999	2.80	I4122	121.32	121.32	345.11	90.00	90.00	90.00	72.00	100.00	247	5051	0.049	1.308		50.6679		0.02582		2.80	2.80	3.17	0.37	33340	2806	8.42	16	23	32	29	CA CL NA SO4 ZN		HYDROLASE (METALLOPROTEASE), FULL-LENGTH, METALLOPROTEINASE, GELATINASE A
1CKA	1995	1.50	P41	47.20	47.20	29.40	90.00	90.00	90.00	40.45		202	1016	0.199	0.120		8.39047		0.01430		1.50	1.50	1.50	0.00	8538	1	0.01	5	39	23	33			COMPLEX (ONCOGENE PROTEIN/PEPTIDE)
1CKB	1995	1.90	P41	47.40	47.40	29.50	90.00	90.00	90.00	40.21		118	741	0.159														5	40	24	31			COMPLEX (ONCOGENE PROTEIN/PEPTIDE)
1CKI	1995	2.30	P212121	106.84	115.47	60.60	90.00	90.00	90.00	51.29		442	4823	0.092	11.913		30.1928		0.39456		2.20	2.20	2.32	0.12	28620	500	1.75	38	18	19	25			PROTEIN KINASE, PHOSPHOTRANSFERASE
1CKJ	1995	2.46	P212121	106.74	115.47	60.60	90.00	90.00	90.00	51.25		394	4871	0.081	7.004		37.5502		0.18652		2.46	2.46	2.46	0.00	23808	3	0.01	37	19	21	23	WO4		PROTEIN KINASE, PHOSPHOTRANSFERASE
1CKL	1999	3.10	P212121	74.82	111.20	136.99	90.00	90.00	90.00	53.00	100.00	329	6764	0.049	29.858		41.296		0.72302		3.10	3.10	3.10	0.00	19637	0	0.00	3	36	26	35	BMA CA CL MAN NAG		VIRUS RECEPTOR, COMPLEMENT COFACTOR, SHORT CONSENSUS REPEAT, SCR, MEASLES VIRUS, GLYCOPROTEIN
1CKM	1997	2.50	C2221	93.33	214.93	105.75	90.00	90.00	90.00	65.00	100.00	727	5546	0.131	21.296	23.605	32.6751	33.8538	0.65175	0.69726	2.56	2.50	2.50	0.06	36194	916	2.53	21	41	19	19	GTP		MRNA, CAPPING ENZYME, NUCLEOTIDYLTRANSFERASE
1CKN	1997	2.50	C2221	94.91	212.95	105.02	90.00	90.00	90.00	65.00	100.00	635	5525	0.115	22.570	23.539	32.5945	33.4613	0.69245	0.70347	2.50	2.50	2.50	0.00	36093	1	0.00	21	41	20	18	GPL GTP MN SO4		MRNA, CAPPING ENZYME, NUCLEOTIDYLTRANSFERASE
1CKO	1998	3.10	C2221	78.48	164.01	103.50	90.00	90.00	90.00	72.00	100.00	162	2613	0.062	26.507	28.519	86.7666	89.2556	0.30550	0.31952	3.10	3.10	3.10	0.00	12001	1	0.01	21	41	21	17	GP3 ZN		MRNA, CAPPING ENZYME, NUCLEOTIDYLTRANSFERASE
1CKQ	1999	1.85	P321	118.11	118.11	49.45	90.00	90.00	120.00	58.00	100.00	350	2465	0.142	4.597		30.1473		0.15248		1.91	1.91	1.91	0.00	30101	1	0.00	35	20	23	22			SEQUENCE-SPECIFIC DNA-PROTEIN COMPLEX, PROTEIN/DNA COMPLEX
1CKU	1999	1.20	P212121	35.07	51.39	92.39	90.00	90.00	90.00	45.00	100.00	962	1599	0.602	1.224	1.315	4.87276	4.95172	0.25119	0.26556	1.20	1.20	1.20	0.00	51872	1	0.00	22	16	34	28	SF4		ELECTRON TRANSFER PROTEIN, ATOMIC RESOLUTION, DIRECT METHODS, IRON-SULPHUR CLUSTER, METALLOPROTEIN
1CLL	1993	1.70	P1	30.17	53.60	25.14	93.62	97.30	89.17	48.89		782	1279	0.611														65	4	17	14	CA EOH		CALCIUM-BINDING PROTEIN
1CLM	1993	1.80	P1	29.66	53.79	25.49	92.84	97.02	88.54	49.07		578	1207	0.479	9.852		18.8001		0.52404		1.78	1.78	1.78	0.00	10610	0	0.00	65	4	17	14	CA		CALCIUM-BINDING PROTEIN
1CLO	1997	2.10	P1211	38.89	79.68	68.52	90.00	104.91	90.00	43.25	100.00	1000	3727	0.268	15.552		19.1529		0.81199		1.99	1.99	1.99	0.00	27420	1	0.00	5	51	21	23			IMMUNOGLOBULIN, FAB-FRAGMENT
1CLP	1994	2.80	P212121	50.18	67.76	88.00	90.00	90.00	90.00	54.72		154	1917	0.080	16.418		34.9288		0.47004		2.82	3.64	2.82	0.82	5805	301	5.19	43	8	25	24			HYDROLASE
1CLQ	1999	2.70	H3	209.74	209.74	114.25	90.00	90.00	120.00	70.40	100.00	381	8106	0.047	15.538		53.6639		0.28954		2.70	2.70	2.70	0.00	50312	0	0.00	43	18	18	21	CA GDP		DNA POLYMERASE, GP43, PROOFREADING, EDITING, REPLICATION, TRANSFERASE/DNA COMPLEX
1CLU	1999	1.70	P3221	40.20	40.20	161.97	90.00	90.00	120.00	30.00	277.00	262	1342	0.195	3.597		14.969		0.24030		1.70	1.70	1.70	0.00	17195	0	0.00	38	26	18	18	DBG MG		GTP HYDROLASE, SIGNAL TRANSDUCTION, CANCER, G-DOMAIN
1CLY	1996	2.50	P43212	81.70	81.70	166.30	90.00	90.00	90.00	56.00	295.00	303	3395	0.089	18.570		47.5954		0.39016		2.58	2.58	2.51	0.07	18386	854	4.64	7	52	20	21	FUC GAL NAG NON		IMMUNOGLOBULIN, IMMUNOGLOBULIN C REGION, GLYCOPROTEIN, ANTIB
1CLZ	1996	2.80	P212121	69.40	84.90	86.80	90.00	90.00	90.00	52.00	295.00	364	3431	0.106	9.812		23.7639		0.41290		2.87	2.80	2.80	0.07	9915	70	0.71	5	51	21	23	FUC GAL NAG NON		IMMUNOGLOBULIN C REGION, GLYCOPROTEIN, TRANSMEMBRANE, IMMUNOGLOBULIN
1CM1	1998	2.00	C2221	38.75	75.21	120.07	90.00	90.00	90.00	44.86	302.00	356	1321	0.269	16.175		27.3274		0.59190		2.00	2.00	2.00	0.00	11522	1	0.01	60	4	16	20	CA		COMPLEX (CALCIUM-BINDING/TRANSFERASE), EF-HAND CALCIUM- BINDING PROTEIN
1CM2	2000	1.80	P1211	25.92	45.97	27.22	90.00	104.20	90.00	30.89	273.00	1982	926	2.140	6.044		10.5783		0.57136		1.80	1.80	1.80	0.00	5670	1	0.02	34	27	24	15			PHOSPHOTRANSFERASE, SUCCINIMIDE, ISOIMIDE
1CM3	2000	1.60	P1211	25.57	45.34	27.62	90.00	104.00	90.00	26.70	273.00	3139	1025	3.062	2.668		10.203		0.26149		2.26	1.60	1.64	0.66	6098	1729	28.35	36	27	19	18			PHOSPHOTRANSFERASE, TRANSFERASE
1CM5	1999	2.30	P43212	159.06	159.06	159.78	90.00	90.00	90.00	55.00	100.00	271	12751	0.021	4.075		39.0017		0.10448		2.30	2.30	2.30	0.00	87117	1	0.00	47	12	18	23	CO3 NA		GLYCYL RADICAL ENZYME, TRANSFERASE, GLUCOSE METABOLISM
1CMI	2000	2.50	I4122	67.20	67.20	217.00	90.00	90.00	90.00	51.00	100.00	411	1596	0.258	16.777		48.4349		0.34638		2.50	2.50	2.50	0.00	9052	1	0.01	33	45	10	12			PIN, LC8, NNOS, DYNEIN LIGHT CHAIN, OXIDOREDUCTASE/OXIDOREDUCTASE INHIBITOR COMPLEX
1CML	1999	1.69	P3221	97.77	97.77	65.23	90.00	90.00	120.00	42.00	105.00	1866	3630	0.514	0.950		12.7648		0.07442		1.69	1.69	1.69	0.00	39507	0	0.00	43	23	17	17	MLC PIN SO4		POLYKETIDE SYNTHASE, CHALCONE BIOSYNTHESIS, TRANSFERASE
1CMX	1999	2.25	H3	199.30	199.30	36.80	90.00	90.00	120.00	40.00	100.00	294	4142	0.071	16.363		43.8718		0.37297		2.23	2.23	2.23	0.00	26106	0	0.00	32	24	20	24	GLZ		UBIQUITIN HYDROLASE, UBIQUITIN, DEUBIQUITINATING ENZYME, CYSTEINE PROTEASE, ENZYME SPECIFICITY
1CNO	1999	2.20	P3112	121.80	121.80	136.10	90.00	90.00	120.00	72.00	100.00	675	5936	0.114	1.003		11.861		0.08456		2.20	2.20	2.20	0.00	58148	0	0.00	54	1	25	20	GOL HEC		ELECTRON TRANSPORT, PSEUDOMONAS NAUTICA, X RAY STRUCTURE, MULTIWAVELENGTH ANOMALOUS DISPERSION, HEME, CYTOCHROME C
1CNQ	1999	2.27	I222	52.34	82.82	166.74	90.00	90.00	90.00	50.03	120.00	39	2716	0.014	7.299		9.12895		0.79954		2.28	2.28	2.28	0.00	15186	0	0.00	35	26	19	20	F6P PO4 ZN		BISPHOSPHATASE, HYDROLASE
1CNS	1996	1.91	P1211	69.38	44.47	81.49	90.00	111.99	90.00	45.00		856	3898	0.220														45	2	28	25			ALPHA-HELICAL STRUCTURE, ANTI-FUNGAL PROTEIN
1CO6	1999	1.60	P3221	76.13	76.13	40.40	90.00	90.00	120.00	57.52	291.00	258	1009	0.256	1.567		12.7909		0.12251		1.60	1.60	1.60	0.00	16127	2	0.01	38	4	24	34	HEM		ELECTRON TRANSPORT(HEME PROTEIN)
1CO8	1999	1.80	P6	91.54	91.54	45.89	90.00	90.00	120.00	61.60	295.00	244	1386	0.176	2.162	0.940	17.1385	18.2737	0.12615	0.05144	1.80	1.80	1.80	0.00	19086	2	0.01	78	0	9	13	HEM SO4		OXYGEN TRANSPORT, HEME, MUSCLE PROTEIN
1CO9	1999	1.60	P6	91.53	91.53	46.02	90.00	90.00	120.00	61.64	295.00	274	1414	0.194	1.889	1.906	14.4562	14.4853	0.13067	0.13158	1.60	1.60	1.60	0.00	26925	4	0.01	79	0	8	13	HEM SO4		OXYGEN TRANSPORT, HEME, MUSCLE PROTEIN
1COB	1993	2.00	P212121	50.99	147.63	47.53	90.00	90.00	90.00	57.15		349	2387	0.146	10.055		14.3278		0.70178		2.03	2.03	2.62	0.59	18876	2369	12.55	6	42	29	23	CO CU		OXIDOREDUCTASE
1CON	1994	2.00	I222	88.70	86.50	62.50	90.00	90.00	90.00	47.40		794	1956	0.406	4.593		17.3186		0.26521		2.24	2.00	2.00	0.24	14900	1478	9.92	5	48	25	22	CA CD		LECTIN(AGGLUTININ)
1COS	1993	2.10	P212121	27.70	38.70	77.80	90.00	90.00	90.00	40.98		388	741	0.524	8.664		32.6051		0.26573		2.00	2.05	2.00	0.05	4859	68	1.40	90	0	2	8	ACE NH2		ALPHA-HELICAL BUNDLE
1COV	1996	3.50	P1211	574.62	302.07	521.61	90.00	107.70	90.00	99.77		0	6409	0.000	5.632		9.96207		0.56534		3.50	3.50	3.50	0.00	1306017	0	0.00	10	32	25	33	MYR PLM		COXSACKIEVIRUS B3, ICOSAHEDRAL VIRUS, VIRUS
1COW	1996	3.10	P212121	283.40	107.60	140.20	90.00	90.00	90.00	54.00	100.00	360	23462	0.015	20.757		47.6304		0.43579		3.10	3.10	3.10	0.00	77818	0	0.00	42	19	21	18	ADP ANP AUR MG	F1-ATPase from bovine heart mitochondria	ATP PHOSPHORYLASE, HYDROGEN ION TRANSPORT, ATP SYNTHASE, F1F ATP SYNTHASE, F1-ATPASE
1COY	1993	1.80	P212121	67.93	84.23	87.93	90.00	90.00	90.00	46.30		568	4269	0.133	1.670		10.6982		0.15610		1.78	1.78	1.78	0.00	46145	0	0.00	26	23	26	25	AND FAD		OXIDOREDUCTASE(OXYGEN RECEPTOR)
1CP0	1999	2.00	P6	91.47	91.47	45.90	90.00	90.00	120.00	61.46	295.00	260	1420	0.183	0.714	1.559	16.2642	16.7966	0.04390	0.09282	2.00	2.00	2.00	0.00	14297	0	0.00	79	0	8	13	HEM SO4		OXYGEN TRANSPORT, HEME, MUSCLE PROTEIN
1CP3	1997	2.30	P1211	50.90	69.10	93.80	90.00	101.20	90.00	51.22	277.00	379	4174	0.091	9.132		24.2935		0.37590		2.30	2.30	2.30	0.00	24070	0	0.00	29	26	21	24	ACE CF0		HYDROLASE-HYDROLASE INHIBITOR COMPLEX, APOPTOSIS, INTERLEUKIN-1BETA- CONVERTING ENZYME, CYSTEINE-PROTEASE
1CP5	1999	2.10	P6	91.60	91.60	45.90	90.00	90.00	120.00	61.49	295.00	280	1416	0.198	2.069	3.720	16.5448	18.1765	0.12505	0.20466	2.10	2.10	2.10	0.00	12814	1	0.01	77	0	10	13	HEM SO4		OXYGEN TRANSPORT, HEME, MUSCLE PROTEIN
1CPD	1994	2.20	P212121	105.00	74.20	45.10	90.00	90.00	90.00	52.87		247	2578	0.096	13.708		19.4829		0.70359		1.85	1.85	2.07	0.22	27225	2074	7.62	51	7	21	21	HEM NH4		OXIDOREDUCTASE(H2O2(A))
1CPE	1994	2.20	P212121	105.02	74.25	45.14	90.00	90.00	90.00	52.96		219	2594	0.084	13.450		16.9563		0.79322		2.12	2.12	9.47	7.35	16630	12243	73.62	51	6	20	23	HEM K		OXIDOREDUCTASE(H2O2(A))
1CPF	1994	2.20	P212121	105.00	74.10	45.00	90.00	90.00	90.00	52.70		229	2566	0.089	10.175		16.3052		0.62403		2.00	1.84	2.06	0.22	25797	3010	11.67	51	8	21	20	HEM TRS		OXIDOREDUCTASE(H2O2(A))
1CPG	1994	2.20	P212121	105.17	74.18	45.22	90.00	90.00	90.00	52.88		200	2581	0.077	14.159		18.7699		0.75435		2.12	2.30	2.12	0.18	17021	822	4.83	51	7	20	22	HEM K		OXIDOREDUCTASE(H2O2(A))
1CPH	1993	1.90	I213	78.90	78.90	78.90	90.00	90.00	90.00	65.47		390	481	0.811	0.000		18.2937		0.00000		1.90	1.90	1.90	0.00	6343	0	0.00	47	4	18	31	DCE NA		HORMONE
1CPJ	1995	2.20	P1211	47.09	90.25	62.10	90.00	97.29	90.00	46.52		518	4058	0.128														26	24	22	28			THIOL PROTEASE, HYDROLASE
1CPM	1994	2.00	P212121	39.43	44.30	128.34	90.00	90.00	90.00	47.58		410	1819	0.225	3.552		14.3369		0.24775		2.00	2.00	2.00	0.00	12507	0	0.00	9	49	18	24	CA		HYDROLASE(GLUCANASE)
1CPN	1994	1.80	P1211	65.47	41.56	39.57	90.00	111.46	90.00	42.62		398	1774	0.224	3.395		16.9		0.20089		1.80	1.80	1.80	0.00	16674	0	0.00	5	52	20	23	CA		HYDROLASE(GLUCANASE)
1CPO	1997	1.90	P212121	58.77	71.36	91.73	90.00	90.00	90.00	58.09		324	2784	0.116	7.971		14.1343		0.56395		1.89	1.89	1.89	0.00	28093	1	0.00	38	6	26	30	ARB BMA HEM MAN MN NAG PCA XYS		HYDROGEN-PEROXIDE OXIDOREDUCTASE, HEME PEROXIDASE, HALOPEROXIDASE, OXIDOREDUCTASE
1CPQ	1996	1.72	P21212	47.82	72.59	34.32	90.00	90.00	90.00	42.00	283.00	1963	1521	1.291	0.549		7.86513		0.06980		1.70	1.70	1.70	0.00	11109	0	0.00	73	2	12	13	HEM		ELECTRON TRANSPORT, CYTOCHROME
1CPR	1997	2.10	P1211	39.68	46.85	40.75	90.00	110.94	90.00	51.00		242	1015	0.238	10.298		13.7268		0.75021		2.11	2.52	2.11	0.41	6987	538	7.70	72	2	13	13	HEM ZN		ELECTRON TRANSPORT, HEME PROTEIN, CYTOCHROME
1CPT	1994	2.30	P6122	69.44	69.44	456.55	90.00	90.00	120.00	62.83		285	3521	0.081														53	12	19	16	HEM		OXIDOREDUCTASE(OXYGENASE)
1CPW	1999	2.20	P6	91.59	91.59	45.91	90.00	90.00	120.00	61.40	295.00	243	1419	0.171	0.622	1.887	15.9282	18.2603	0.03905	0.10334	2.20	2.20	2.20	0.00	10972	0	0.00	79	0	8	13	HEM SO4		OXYGEN TRANSPORT, HEME, MUSCLE PROTEIN
1CPX	1998	2.00	P212121	48.79	66.85	96.02	90.00	90.00	90.00	45.00	290.00	450	2701	0.167	2.918		14.8258		0.19682		2.00	2.00	2.00	0.00	20453	0	0.00	38	17	26	19	OH ZN		METALLOPROTEASE, HYDROLASE, CARBOXYPEPTIDASE, ZINC INHIBITION, INDUCED FIT
1CQ1	2000	1.90	P1211	60.90	91.97	85.75	90.00	104.62	90.00	46.72	100.00	392	7629	0.051														6	36	30	28	BGC CA PQQ		BETA-PROPELLER, SUPERBARREL, COMPLEX WITH COFACTOR AND SUBSTRATE, OXIDOREDUCTASE
1CQ3	1999	1.85	C2221	61.70	64.42	245.29	90.00	90.00	90.00	48.75	100.00	709	3840	0.185	8.916		20.8448		0.42773		1.80	1.90	1.80	0.10	40543	1033	2.55	6	44	18	32			BETA SANDWICH, CHEMOKINE, CYTOKINE
1CQ4	1998	1.80	P622	68.27	68.27	60.83	90.00	90.00	120.00	53.00	100.00	87	541	0.161	26.546		23.3973		1.13458		1.80	1.80	2.01	0.21	8153	841	10.32	23	30	22	25	SO4		SERINE PROTEASE INHIBITOR, POLYGLUTAMINE INSERTION MUTANT, SUBTILISIN- CHYMOTRYPSIN INHIBITOR-2, IMMUNE SYSTEM, HYDROLASE INHIBITOR
1CQ9	2002	3.50	P1	53.64	71.79	86.42	65.35	77.66	72.31	56.72	293.00	166	6980	0.024	29.327		32.3877		0.90550		5.48	3.59	3.35	2.13	18342	10669	58.17	4	50	24	22	CA MN		LECTIN, LEGUME LECTIN, OPEN QUATERNARY STRUCTURE, TRICLINIC FORM, ACIDIC PH
1CQD	1999	2.10	P1211	93.98	45.45	110.04	90.00	105.03	90.00	43.38	93.00	1104	7171	0.154	1.793		10.5948		0.16923		1.85	1.80	1.85	0.05	58449	282	0.48	24	23	25	28	FUC FUL NAG THJ		CYSTEINE PROTEASE, GLYCOPROTEIN, PROLINE SPECIFICITY, CARBOHYDRATE, PAPAIN FAMILY, HYDROLASE
1CQF	2000	2.20	P212121	62.78	73.56	83.85	90.00	90.00	90.00	50.81	298.00	190	3033	0.063	16.817		33.0366		0.50904		9.82	2.72	3.10	7.10	18734	16009	85.45	17	47	17	19	BGC GAL GLA		BACTERIAL TOXIN, SUGAR RECEPTOR BINDING DOMAIN, PROTEIN- CARBOHYDRATE RECOGNITION, OB-FOLD
1CQI	2000	3.30	P4322	99.86	99.86	407.15	90.00	90.00	90.00	65.78	283.00	72	10054	0.007	4.844		46.4259		0.10434		3.30	3.30	3.30	0.00	31753	0	0.00	37	25	21	17	ADP COA MG PO4		ATP-GRASP FOLD, ROSSMANN FOLD, LIGASE
1CQJ	2000	2.90	P4322	98.82	98.82	404.68	90.00	90.00	90.00	64.85	283.00	172	10355	0.017	8.346		38.5336		0.21659		2.90	2.90	2.90	0.00	45002	1	0.00	39	25	19	17	COA PO4		ATP-GRASP FOLD, ROSSMANN FOLD, LIGASE
1CQK	1999	2.20	P1211	48.70	42.80	50.40	90.00	105.93	90.00	43.89	20.00	436	1699	0.257	11.535		22.7752		0.50647		2.20	2.20	2.20	0.00	9624	0	0.00	11	53	17	19			CONSTANT DOMAIN, C1-SUBSET, IMMUNOGLOBULIN, IMMUNE SYSTEM
1CQM	2000	1.65	C2221	51.08	105.55	80.84	90.00	90.00	90.00	46.18	100.00	1185	1794	0.661	2.780		12.8587		0.21620		1.65	1.65	1.65	0.00	24922	1	0.00	30	48	12	10			ALZHEIMER DISEASE, RIBOSOMAL PROTEIN S6, OLIGOMERIZATION
1CQN	2000	2.10	P6422	82.82	82.82	141.58	90.00	90.00	120.00	58.16	100.00	1070	1781	0.601	4.400		20.2495		0.21729		2.10	2.10	2.10	0.00	14661	2	0.01	30	48	12	10			ALZHEIMER DISEASE, RIBOSOMAL PROTEIN S6, OLIGOMERIZATION
1CQP	2000	2.60	P212121	72.70	77.70	91.80	90.00	90.00	90.00	60.48	293.00	284	3084	0.092	15.821		36.0309		0.43910		2.60	2.60	2.60	0.00	15873	0	0.00	38	25	22	15	803 MG		ROSSMANN FOLD, STRUCTURAL BASIS FOR LFA-1 INHIBITION, IMMUNE SYSTEM
1CQS	2003	1.90	C121	89.26	72.08	51.33	90.00	90.94	90.00	56.59	295.00	401	2040	0.197	12.205		20.7476		0.58826		2.01	1.91	1.91	0.10	21971	843	3.84	31	40	15	14	EQU		KSI, EQUILENIN, PUTIDA LBHB, ISOMERASE
1CQV	1999	2.06	P43212	42.68	42.68	289.15	90.00	90.00	90.00	43.30	100.00	405	2029	0.200	0.504		11.6167		0.04339		2.06	2.06	2.06	0.00	16096	1	0.01	18	34	22	26	ZN		ENTEROTOXIN, SUPERANTIGEN, ZINC BINDING, IMMUNE SYSTEM
1CQX	1999	1.75	P1211	52.20	85.80	103.90	90.00	81.80	90.00	52.07	277.00	658	7180	0.092	2.060		17.9734		0.11461		1.76	1.76	1.76	0.00	80753	0	0.00	44	19	17	20	DGG FAD HEM NA		GLOBIN FOLD, SIX-STRANDED ANTIPARALLEL BETA SHEET, HELIX-FLANKED FIVE-STRANDED PARALLEL BETA SHEET, LIPID BINDING PROTEIN
1CR0	1999	2.30	P61	80.60	80.60	85.61	90.00	90.00	120.00	49.69	113.00	344	1860	0.185	3.246		59.7788		0.05430		2.31	2.31	2.31	0.00	13495	0	0.00	41	24	14	21	SO4		RECA-TYPE PROTEIN FOLD, TRANSFERASE
1CR1	1999	2.30	P61	80.65	80.65	86.04	90.00	90.00	120.00	50.00	113.00	421	1970	0.214	3.630		35.7032		0.10167		2.10	2.10	2.10	0.00	16705	1	0.01	41	24	15	20	SO4 TTP		RECA-TYPE FOLD, TRANSFERASE
1CR2	1999	2.30	P61	80.17	80.17	85.71	90.00	90.00	120.00	49.21	113.00	401	1921	0.209	3.476		37.1241		0.09363		2.10	2.10	2.10	0.00	17577	6	0.03	41	24	15	20	DTP SO4		RECA-TYPE PROTEIN FOLD, TRANSFERASE
1CR4	1999	2.50	P61	80.78	80.78	85.85	90.00	90.00	120.00	50.06	113.00	316	1890	0.167	1.290		61.0528		0.02113		2.50	2.50	2.50	0.00	10706	4	0.04	40	24	15	21	SO4 TYD		RECA-TYPE PROTEIN FOLD, TRANSFERASE
1CR5	1999	2.30	P1211	93.71	32.14	94.85	90.00	118.70	90.00	37.18	100.00	1245	4555	0.273	9.032		22.4562		0.40221		2.30	2.30	2.30	0.00	22193	1	0.00	16	41	22	21	NEN		DOUBLE-PSI BETA BARREL, VESICLE FUSION, ENDOCYTOSIS/EXOCYTOSIS COMPLEX
1CR7	2001	2.60	P1211	128.32	126.82	85.61	90.00	116.14	90.00	60.32	293.00	645	14732	0.044	18.045		18.8127		0.95919		2.60	2.60	2.60	0.00	58595	1	0.00	4	49	24	23	CA GAL GLC MN		LECTIN, LEGUME LECTIN, OPEN QUATERNARY STRUCTURE, MONOCLINIC FORM, ACIDIC PH, LACTOSE, SUGAR BINDING PROTEIN
1CRA	1994	1.90	P1211	42.70	41.70	73.00	90.00	104.60	90.00	42.89		781	2312	0.338	3.874		9.23341		0.41956		1.84	1.84	1.84	0.00	19740	0	0.00	16	31	26	27	ACE HG TRI ZN		LYASE(OXO-ACID)
1CRB	1994	2.10	P212121	40.09	47.39	69.34	90.00	90.00	90.00	41.26		276	1198	0.230	7.530		11.045		0.68176		2.15	2.15	2.33	0.18	6491	147	2.26	11	54	19	16	CD RTL		CELLULAR LIPOPHILIC TRANSPORT PROTEIN
1CRG	1994	2.00	P43212	36.47	36.47	137.02	90.00	90.00	90.00	34.80		396	944	0.419	2.381		12.8832		0.18481		2.00	2.00	2.00	0.00	4898	1	0.02	41	2	20	37	HEM M3L SO4		ELECTRON TRANSPORT(HEME PROTEIN)
1CRH	1994	1.90	P43212	36.46	36.46	137.82	90.00	90.00	90.00	35.14		402	956	0.421	1.875		4.27036		0.43907		1.90	1.90	1.90	0.00	4142	0	0.00	41	2	19	38	HEM M3L SO4		ELECTRON TRANSPORT(CYTOCHROME)
1CRI	1994	2.00	P43212	36.52	36.52	139.12	90.00	90.00	90.00	35.85		360	937	0.384	7.119		15.9915		0.44517		2.05	2.05	5.29	3.24	4538	2623	57.80	42	2	20	36	HEM M3L SO4		ELECTRON TRANSPORT(CYTOCHROME)
1CRJ	1994	2.05	P43212	36.56	36.56	137.53	90.00	90.00	90.00	35.45		415	950	0.437	4.914		14.83		0.33136		2.05	2.05	2.05	0.00	5406	0	0.00	41	2	21	36	HEM M3L SO4		ELECTRON TRANSPORT(CYTOCHROME)
1CRM	1995	2.00	P212121	81.85	75.31	37.76	90.00	90.00	90.00	39.11		856	2278	0.376														17	30	28	25	CL H2S HG		LYASE (OXO-ACID)
1CRU	2000	1.50	P1211	60.58	92.66	85.73	90.00	105.37	90.00	46.64	100.00	730	8003	0.091														6	36	30	28	CA GOL HDN PQQ		BETA-PROPELLER, SUPERBARREL, COMPLEX WITH THE COFACTOR PQQ AND THE INHIBITOR METHYLHYDRAZINE, OXIDOREDUCTASE
1CRW	2000	2.00	C121	128.45	99.84	80.79	90.00	115.14	90.00	62.46		297	5337	0.056	9.126		8.8523		1.03092		1.80	1.80	1.80	0.00	47932	0	0.00	32	26	23	19			FREE-NAD GAPDH, OXIDOREDUCTASE
1CRX	1998	2.40	C2221	107.70	121.00	180.40	90.00	90.00	90.00	50.00	100.00	1072	6977	0.154	13.355		31.6992		0.42130		2.40	2.40	2.40	0.00	42907	0	0.00	59	7	15	19	PO4		SITE-SPECIFIC RECOMBINASE, PROTEIN:DNA COMPLEX, REACTION INTERMEDIATE, COMPLEX (RECOMBINASE/DNA), REPLICATION/DNA COMPLEX
1CRZ	2000	1.95	P1211	63.18	40.50	76.30	90.00	110.88	90.00	41.69	105.00	931	3488	0.267	7.582		15.2048		0.49866		1.90	1.90	1.90	0.00	26627	1	0.00	10	43	27	20	MSE		TWO DOMAINS: BETA PROPELLER AND ALPHA/BETA FOLD, TOXIN BINDING PROTEIN
1CS1	1999	1.50	C121	160.04	61.30	153.84	90.00	104.18	90.00	55.00	100.00	1143	12992	0.088	1.535		22.9508		0.06688		1.50	1.68	1.50	0.18	200395	22782	11.37	39	17	27	17	DHD LLP		LYASE, LLP-DEPENDENT ENZYMES, METHIONINE BIOSYNTHESIS
1CS4	2001	2.50	P21212	118.50	134.50	71.30	90.00	90.00	90.00	58.85	100.00	351	5843	0.060	47.059		43.8127		1.07409		2.50	2.50	3.23	0.73	36213	5539	15.30	42	22	19	17	101 CL FOK GSP MES MG POP		COMPLEX (LYASE/HYDROLASE), HYDROLASE, SIGNAL TRANSDUCING PROTEIN, CYCLASE, EFFECTOR ENZYME, LYASE/HYDROLASE COMPLEX, LYASE/LYASE/SIGNALING PROTEIN COMPLEX
1CS7	2001	3.20	P1211	27.76	67.89	61.83	90.00	96.80	90.00	64.05	100.00	354	1087	0.326	110.397		62.5798		1.76410		3.89	3.14	3.14	0.75	3434	488	14.21					BRU S02 SR		DNA HAIRPIN
1CS8	1999	1.80	P3221	104.29	104.29	85.99	90.00	90.00	120.00	67.26	100.00	1808	3898	0.464	1.844		22.1356		0.08330		1.80	1.80	1.80	0.00	47226	2	0.00	35	19	16	30	OCS		PROSEGMENT, PROPEPTIDE, INHIBITION, HYDROLASE
1CSJ	1999	2.80	P212121	67.06	96.89	194.43	90.00	90.00	90.00	53.68	105.00	360	8428	0.043	22.568		26.453		0.85314		2.80	2.80	2.80	0.00	29492	6	0.02	49	15	16	20	MSE		POLYPROTEIN, GLYCOPROTEIN, RNA-DIRECTED RNA POLYMERASE, CORE PROTEIN, COAT PROTEIN, ENVELOPE PROTEIN, HELICASE, ATP-BINDING, TRANSMEMBRANE, NONSTRUCTURAL PROTEIN, TRANSFERASE
1CSL	2000	1.60	C121	74.50	24.30	46.10	90.00	116.70	90.00	40.68	100.00	740	739	1.001	4.862		9.96059		0.48812		1.60	1.60	1.60	0.00	9650	1	0.01							RRE HIGH AFFINITY SITE, HIV-1, RNA
1CSM	1995	2.20	P61	95.80	95.80	157.90	90.00	90.00	120.00	64.93		532	5395	0.099	1.806		19.8475		0.09099		2.05	2.05	2.00	0.05	38840	746	1.92	63	0	19	18	TRP		ISOMERASE
1CSO	2000	1.90	P1211	45.49	54.74	45.59	90.00	119.21	90.00	39.78	298.00	416	1812	0.230	11.412		14.7744		0.77242		2.19	1.90	1.90	0.29	12477	785	6.29	9	47	22	22			ENZYME-INHIBITOR COMPLEX, BETA-BRANCHED P1 RESIDUE, HYDROLASE/HYDROLASE INHIBITOR COMPLEX
1CSP	1995	2.45	P3221	58.94	58.94	46.45	90.00	90.00	120.00	61.06		238	545	0.437	10.845		34.8506		0.31119		2.30	2.30	2.30	0.00	4224	2	0.05	4	55	22	19			TRANSCRIPTION REGULATION
1CSQ	1995	2.70	P43212	57.01	57.01	55.71	90.00	90.00	90.00	59.93		122	505	0.242	9.423		46.0064		0.20482		2.70	2.70	2.77	0.07	2252	26	1.15	4	48	24	24			TRANSCRIPTION REGULATION
1CT0	2000	1.80	P1211	45.52	54.59	45.58	90.00	119.16	90.00	39.74	298.00	498	1855	0.268	4.915		10.0137		0.49083		1.84	1.70	1.79	0.14	18888	857	4.54	9	47	22	22			ENZYME-INHIBITOR COMPLEX, BETA-BRANCHED P1 RESIDUE, HYDROLASE/HYDROLASE INHIBITOR COMPLEX
1CT1	1997	2.30	C121	103.40	67.61	101.70	90.00	131.66	90.00	45.69	287.00	420	4393	0.096	11.137		15.5248		0.71737		2.28	2.28	2.28	0.00	22300	0	0.00	24	39	20	17	BGC CL GAL NGA SIA		ENTEROTOXIN, TOXIN/RECEPTOR COMPLEX, OLIGOSACCHARIDE
1CT2	2000	1.65	P1211	45.66	54.53	45.59	90.00	119.24	90.00	39.77	298.00	502	1874	0.268	4.649		12.1731		0.38191		1.63	1.63	1.63	0.00	21917	0	0.00	9	47	22	22			ENZYME-INHIBITOR COMPLEX, BETA-BRANCHED P1 RESIDUE, HYDROLASE/HYDROLASE INHIBITOR COMPLEX
1CT4	2000	1.60	P1211	45.57	54.61	45.57	90.00	119.16	90.00	39.78	298.00	566	1870	0.303	3.832		9.85767		0.38873		1.60	1.60	1.60	0.00	24537	1	0.00	9	47	22	22			ENZYME-INHIBITOR COMPLEX, BETA-BRANCHED P1 RESIDUE, HYDROLASE/HYDROLASE INHIBITOR COMPLEX
1CT5	1999	2.00	P212121	49.05	65.82	93.05	90.00	90.00	90.00	0.50	100.00	406	2031	0.200	7.177		15.0895		0.47563		2.00	2.00	2.00	0.00	20995	3	0.01	46	18	14	22	MSE PLP		TIM BARREL, YEAST, PYRIDOXAL-5'-PHOSPHATE, SELENOMETHIONINE, MAD, STRUCTURAL GENOMICS, PSI, PROTEIN STRUCTURE INITIATIVE, NEW YORK SGX RESEARCH CENTER FOR STRUCTURAL GENOMICS, NYSGXRC
1CTE	1995	2.10	P1211	47.07	90.19	62.21	90.00	97.43	90.00	47.87		552	4066	0.136														26	25	21	28	PYS		THIOL PROTEASE
1CTF	1987	1.70	P43212	54.83	54.83	42.67	90.00	90.00	90.00	41.90		217	554	0.392	7.131		16.2347		0.43924		1.67	1.67	1.71	0.04	7863	82	1.04	56	26	4	14	SO4		RIBOSOMAL PROTEIN
1CTJ	1996	1.10	R3	40.43	40.43	40.43	80.25	80.25	80.25	45.61	293.00	820	918	0.893		6.012		12.7895		0.47007								57	4	22	17	HEM		CYTOCHROME, ELECTRON TRANSPORT, HEME
1CTN	1995	2.30	C2221	203.10	133.90	59.90	90.00	90.00	90.00	64.55		530	4454	0.119	6.037		22.0552		0.27372		2.25	2.25	2.25	0.00	38115	1	0.00	28	28	23	21			LYASE (OXO-ACID)
1CTP	1994	2.90	P4132	171.50	171.50	171.50	90.00	90.00	90.00	74.96		248	2732	0.091														38	15	22	25	MYR TPO TYI		TRANSFERASE(PHOSPHOTRANSFERASE), TRANSFERASE-TRANSFERASE INHIBITOR COMPLEX
1CTQ	1999	1.26	P3221	39.67	39.67	158.41	90.00	90.00	120.00	35.47	100.00	992	1655	0.599	1.562	1.474	7.82072	7.89746	0.19973	0.18664	1.26	1.26	1.26	0.00	35099	1	0.00	39	27	16	18	GNP MG		G PROTEIN, GTP HYDROLYSIS, KINETIC CRYSTALLOGRAPHY, SIGNALING PROTEIN
1CTR	1994	2.45	P3221	41.00	41.00	178.90	90.00	90.00	120.00	52.61		214	1140	0.188														47	4	28	21	CA TFP		CALCIUM-BINDING PROTEIN
1CTT	1995	2.20	P3121	120.30	120.30	78.40	90.00	90.00	120.00	78.19		116	2286	0.051	13.935		26.3229		0.52939		2.04	2.04	2.04	0.00	34285	1	0.00	36	19	20	25	DHZ ZN		HYDROLASE
1CTU	1995	2.30	P3121	120.30	120.30	78.40	90.00	90.00	120.00	78.20		134	2286	0.059	6.875		20.2164		0.34007		2.24	2.24	2.43	0.19	25450	1091	4.29	36	19	20	25	ZEB ZN		HYDROLASE
1CTW	1999	2.10	P3221	61.13	61.13	97.71	90.00	90.00	120.00	56.61	298.00	400	1396	0.287	0.000		27.9769		0.00000		2.30	2.30	2.30	0.00	11287	1856	16.44	66	9	15	10	CL HED		HYDROLASE (O-GLYCOSYL), T4 LYSOZYME, CAVITY MUTANT, PROTEIN ENGINEERING, PROTEIN FOLDING, HYDROLASE
1CTY	1993	2.20	P43212	36.47	36.47	139.08	90.00	90.00	90.00	35.85		399	928	0.430	2.335		3.21665		0.72591		2.32	2.32	2.20	0.12	3207	183	5.71	40	2	21	37	HEM M3L SO4		ELECTRON TRANSPORT (HEME PROTEIN)
1CTZ	1993	1.90	P43212	36.46	36.46	136.71	90.00	90.00	90.00	34.70		400	946	0.423	3.736		-0.924829		-4.03967		2.06	2.06	1.95	0.11	3565	212	5.95	42	4	21	33	HEM M3L SO4		ELECTRON TRANSPORT (HEME PROTEIN)
1CU0	1999	2.20	P3221	60.48	60.48	97.70	90.00	90.00	120.00	55.53	298.00	339	1408	0.241	1.027		23.6377		0.04345		2.31	2.38	2.31	0.07	10304	1526	14.81	65	9	15	11	CL HED		HYDROLASE (O-GLYCOSYL), T4 LYSOZYME, METHIONINE CORE MUTANT, PROTEIN ENGINEERING, PROTEIN FOLDING, HYDROLASE
1CU2	1999	1.85	P3221	61.07	61.07	96.85	90.00	90.00	120.00	56.00	298.00	458	1430	0.320	0.000		13.4431		0.00000		1.70	1.70	1.70	0.00	21652	0	0.00	65	9	15	11	CL HED		HYDROLASE (O-GLYCOSYL), T4 LYSOZYME, METHIONINE CORE MUTANT, PROTEIN ENGINEERING, PROTEIN FOLDING, HYDROLASE
1CU3	1999	2.12	P3221	60.48	60.48	97.70	90.00	90.00	120.00	55.50		469	1424	0.329	0.902		11.4847		0.07854		1.74	1.74	2.01	0.27	17681	3302	18.68	65	9	15	11	CL HED		HYDROLASE (O-GLYCOSYL), T4 LYSOZYME, METHIONINE CORE MUTANT, PROTEIN ENGINEERING, PROTEIN FOLDING, HYDROLASE
1CU5	1999	2.05	P3221	61.03	61.03	97.09	90.00	90.00	120.00	56.05	298.00	376	1420	0.265	0.790		9.95591		0.07935		2.08	2.08	1.86	0.22	15813	2342	14.81	65	9	14	12	CL HED		T4 LYSOXYME, METHIONINE CORE MUTANT, PROTEIN FOLDING, HYDROLASE
1CU6	1999	2.10	P3221	60.90	60.90	97.22	90.00	90.00	120.00	56.07	298.00	420	1409	0.298	2.164		21.7409		0.09954		1.74	1.74	1.74	0.00	21291	889	4.18	62	9	18	11	CL HED		HYDROLASE (O-GLYCOSYL), T4 LYSOZYME, CAVITY FORMING MUTANT, PROTEIN ENGINEERING, PROTEIN FOLDING
1CUL	2001	2.40	P21212	118.20	133.60	70.60	90.00	90.00	90.00	59.36	100.00	426	5847	0.073	63.666	62.385	46.6852	44.315	1.36373	1.40776	2.40	2.40	2.87	0.47	33059	1449	4.38	43	22	18	17	103 3PO CL FOK GSP MES MG		COMPLEX (LYASE/HYDROLASE), HYDROLASE, SIGNAL TRANSDUCING PROTEIN, CYCLASE, EFFECTOR ENZYME, LYASE/HYDROLASE COMPLEX, LYASE/LYASE/SIGNALING PROTEIN
1CUO	2000	1.60	P1211	32.96	33.67	47.34	90.00	101.35	90.00	33.98	298.00	411	1050	0.391	2.874		13.4822		0.21317		1.60	1.60	1.60	0.00	12053	1	0.01	17	35	26	22	CU		BETA BARREL, PERIPLASMIC, ELECTRON TRANSPORT
1CUP	1999	1.89	P3221	60.90	60.90	97.05	90.00	90.00	120.00	55.85	298.00	435	1429	0.304	0.787		12.203		0.06449		1.76	1.72	1.72	0.04	21229	31	0.15	66	9	15	10	CL HED		HYDROLASE (O-GLYCOSYL), T4 LYSOZYME, METHIONINE CORE MUTANT, PROTEIN ENGINEERING, PROTEIN FOLDING, HYDROLASE
1CUQ	1999	2.05	P3221	61.02	61.02	97.35	90.00	90.00	120.00	56.12	298.00	434	1432	0.303	2.435		12.4781		0.19514		1.98	1.92	1.87	0.11	16482	873	5.30	65	9	15	11	CL HED		HYDROLASE (O-GLYCOSYL), T4 LYSOZYME, METHIONINE CORE MUTANT, PROTEIN ENGINEERING, PROTEIN FOLDING, HYDROLASE
1CV0	1999	2.12	P3221	60.86	60.86	97.20	90.00	90.00	120.00	55.94	298.00	384	1426	0.269	3.289		12.1492		0.27072		2.00	2.00	1.95	0.05	14587	207	1.42	66	9	15	10	CL HED		HYDROLASE (O-GLYCOSYL), T4 LYSOZYME, METHIONINE CORE MUTANT, PROTEIN ENGINEERING, PROTEIN FOLDING, HYDROLASE
1CV1	1999	2.10	P3221	60.97	60.97	97.38	90.00	90.00	120.00	56.06	298.00	488	1452	0.336	0.000		13.7511		0.00000		1.79	1.79	1.79	0.00	19808	807	4.07	67	9	15	9	CL HED		HYDROLASE (O-GLYCOSYL), T4 LYSOZYME, METHIONINE CORE MUTANT, PROTEIN ENGINEERING, PROTEIN FOLDING, HYDROLASE
1CV2	2000	1.58	P21212	50.26	71.67	72.70	90.00	90.00	90.00	40.20	100.00	911	2750	0.331	1.769		5.99821		0.29492		1.58	1.58	1.58	0.00	34649	2	0.01	45	18	23	14			DEHALOGENASE, LINDANE, BIODEGRADATION, ALPHA/BETA-HYDROLASE
1CV3	1999	1.80	P3221	60.96	60.96	96.88	90.00	90.00	120.00	55.86	298.00	476	1441	0.330	2.191		14.9191		0.14686		1.75	1.75	1.75	0.00	19501	1	0.01	65	9	15	11	CL HED		HYDROLASE (O-GLYCOSYL), T4 LYSOZYME, METHIONINE CORE MUTANT, PROTEIN ENGINEERING, PROTEIN FOLDING, HYDROLASE
1CV4	1999	1.90	P3221	61.07	61.07	97.08	90.00	90.00	120.00	56.11	298.00	475	1453	0.327	0.000		13.4437		0.00000		1.70	1.70	1.70	0.00	18830	0	0.00	65	9	15	11	CL HED		HYDROLASE (O-GLYCOSYL), T4 LYSOZYME, METHIONINE CORE MUTANT, PROTEIN ENGINEERING, PROTEIN FOLDING
1CV5	1999	1.87	P3221	61.09	61.09	96.99	90.00	90.00	120.00	56.09	298.00	475	1436	0.331	0.781		12.3248		0.06337		1.70	1.70	1.70	0.00	20800	0	0.00	65	9	16	10	CL HED		HYDROLASE (O-GLYCOSYL), T4 LYSOZYME, METHIONINE CORE MUTANT, PROTEIN ENGINEERING, PROTEIN FOLDING
1CV6	1999	1.90	P3221	60.87	60.87	97.25	90.00	90.00	120.00	55.86	298.00	468	1448	0.323	0.000		12.9388		0.00000		1.82	1.82	1.82	0.00	17516	0	0.00	65	9	15	11	CL HED		HYDROLASE (O-GLYCOSYL), T4 LYSOZYME, METHIONINE CORE MUTANT, PROTEIN ENGINEERING, PROTEIN FOLDING
1CV7	2003	2.50	P212121	52.05	62.78	66.83	90.00	90.00	90.00	43.80	298.00	176	1768	0.100	9.407		31.2299		0.30122		2.49	2.49	2.49	0.00	7811	1	0.01	9	51	24	16	CRF		GREEN FLUORESCENT PROTEIN, BIOLUMINESCENCE, PHOTOACTIVE PROTEIN, FLUORESCENT TAG, LUMINESCENT PROTEIN
1CV8	1998	1.75	P6522	61.14	61.14	195.06	90.00	90.00	120.00	53.00	283.00	354	1539	0.230	5.918		12.3836		0.47789		1.75	1.75	1.75	0.00	19153	1	0.01	27	30	17	26	ACT E64		CYSTEINE PROTEASE, THIOL PROTEASE, PAPAIN FAMILY
1CVK	1999	1.80	P3221	61.05	61.05	96.92	90.00	90.00	120.00	56.15	298.00	448	1417	0.316	3.714		15.9773		0.23245		1.70	1.70	2.20	0.50	16392	1241	7.57	66	9	15	10	CL HED		HYDROLASE (O-GLYCOSYL), T4 LYSOZYME, CAVITY-FORMING MUTANT, PROTEIN ENGINEERING, PROTEIN FOLDING
1CVL	1997	1.60	P21212	41.08	156.82	43.61	90.00	90.00	90.00	42.00	293.00	688	2546	0.270	5.247		10.7373		0.48867		1.59	1.59	1.59	0.00	33626	1	0.00	37	17	26	20	CA		TRIACYLGLYCEROL-HYDROLASE, X-RAY CRYSTALLOGRAPHY, PSEUDOMONADACEAE, OXYANION, CIS-PEPTIDE, HYDROLASE
1CVM	2000	2.40	P212121	51.09	65.01	105.54	90.00	90.00	90.00	45.49	22.00	229	2797	0.082	4.755		22.7163		0.20932		2.40	2.40	2.40	0.00	13019	0	0.00	5	47	25	23	CA CD		THERMOSTABLE BACILLUS PHYTASE PHYTATE PHOSPHATASE CADMIUM CALCIUM, HYDROLASE
1CVN	1996	2.30	P1211	81.65	66.68	108.32	90.00	97.79	90.00	53.00	298.00	389	7653	0.051	11.444		19.5512		0.58533		2.14	2.14	2.14	0.00	55641	1	0.00	5	46	24	25	CA MAN MN		CONCANAVALIN A, SACCHARIDE BINDING, LECTIN (AGGLUTININ)
1CVR	2000	2.00	P212121	51.93	79.92	99.82	90.00	90.00	90.00	42.46	289.00	480	3709	0.129	4.232		17.3524		0.24389		2.03	2.03	2.03	0.00	27024	0	0.00	30	27	23	20	CA H37 ZN		CASPASES, CYSTEINE PROTEINASE, HYDROLASE-HYDROLASE INHIBITOR COMPLEX
1CVU	2000	2.40	I222	181.04	133.96	124.83	90.00	90.00	90.00	58.46	130.00	328	10100	0.032	6.250		27.6049		0.22641		2.40	2.40	2.40	0.00	57178	0	0.00	47	9	24	20	ACD BOG MAN NAG		COX-2, CYCLOOXYGENASE, PROSTAGLANDIN, ARACHIDONATE, ENDOPEROXIDE, OXIDOREDUCTASE-PEPTIDE COMPLEX
1CVW	1999	2.28	P41212	94.85	94.85	114.30	90.00	90.00	90.00	66.98	100.00	149	2603	0.057	12.046		25.2826		0.47645		2.30	2.30	2.30	0.00	22570	1	0.00	13	35	28	24	0GE CA		BLOOD COAGULATION, FACTOR VIIA, SERINE PROTEASE, EGF, HYDROLASE- HYDROLASE INHIBITOR COMPLEX
1CW0	1999	2.30	P65	63.00	63.00	152.50	90.00	90.00	120.00	64.18	100.00	301	1957	0.154	8.594		28.4723		0.30184		2.30	2.30	2.30	0.00	15166	0	0.00	42	16	24	18	MG ZN		PROTEIN-DNA COMPLEX, MISMATCH, INTERCALATION, ZINC, HYDROLASE/DNA
1CW1	1999	2.10	P43212	102.80	102.80	150.10	90.00	90.00	90.00	71.57	110.00	612	3528	0.173	4.455		12.4533		0.35774		2.10	2.10	2.10	0.00	41807	0	0.00	42	18	17	23	ICT MN SO4		OXIDOREDUCTASE, ISOCITRATE DEHYDROGENASE, MUTANT
1CW2	1999	2.00	C121	183.34	59.92	67.71	90.00	94.55	90.00	52.41	140.00	466	5143	0.091	8.658		13.2304		0.65440		2.00	2.00	2.00	0.00	47428	1	0.00	47	19	19	15	HSP NA PLP		8-FOLD ALPHA-BETA BARREL, ENZYME-INHIBITOR COMPLEX, LYASE
1CW3	1999	2.58	P1211	101.40	176.30	102.00	90.00	94.70	90.00	41.53	113.00	694	31839	0.022	12.329		27.6539		0.44583		2.58	2.58	2.58	0.00	102859	1	0.00	40	21	18	21	MG MN NAD		DINUCLEOTIDE FOLD, OXIDOREDUCTASE
1CW4	1999	2.10	P43212	102.80	102.80	150.10	90.00	90.00	90.00	71.57	110.00	602	3524	0.171	4.448		13.845		0.32127		2.10	2.10	2.10	0.00	40748	0	0.00	42	18	17	23	AKG MN SO4		OXIDOREDUCTASE, ISOCITRATE DEHYDROGENASE, MUTANT
1CWU	1999	2.50	I4122	104.58	104.58	283.98	90.00	90.00	90.00	60.29		1180	4554	0.259	17.165		25.9729		0.66088		2.50	2.50	2.50	0.00	25739	1	0.00	46	17	19	18	NAD TDB		OXIDOREDUCTASE, PLANT LIPID BIOSYNTHESIS, DIAZABORINE
1CX2	1997	3.00	P21212	180.34	133.92	121.14	90.00	90.00	90.00	52.00	113.00	425	22376	0.019	34.531		26.9109		1.28316		3.00	3.00	3.47	0.47	36571	1863	5.09	43	7	27	23	HEM NAG S58	Cyclooxygenase-2	PEROXIDASE, DIOXYGENASE, CYCLOOXYGENASE, NONSTEROIDAL ANTIINFLAMMATORY DRUGS, INFLAMMATION, ARTHRITIS, PROSTAGLANDIN, PROSTAGLANDIN SYNTHASE, OXIDOREDUCTASE
1CX4	2001	2.45	P61	161.62	161.62	39.66	90.00	90.00	120.00	70.80	300.30	480	2399	0.200	1.529		36.2123		0.04222		2.45	2.45	2.45	0.00	21965	4	0.02	37	33	12	18	CMP		BETA BARREL, CAMP-DEPENDENT PROTEIN KINASE, CAMP-BINDING, REGULATORY SUBUNIT, SIGNALING PROTEIN
1CX6	1999	2.01	P3221	61.40	61.40	96.70	90.00	90.00	120.00	54.92	298.00	359	1405	0.256	0.000		15.6633		0.00000		1.88	1.88	1.88	0.00	16676	0	0.00	67	9	15	9	CL HED MSE		HYDROLASE (O-GLYCOSYL), T4 LYSOZYME, SELENOMETHIONINE CORE MUTANT, PROTEIN ENGINEERING, PROTEIN FOLDING
1CX8	1999	3.20	P212121	105.40	216.90	361.90	90.00	90.00	90.00	65.91	100.00	944	40808	0.023	16.449		91.2325		0.18030		3.37	3.58	3.20	0.38	110471	4613	4.18	37	16	26	21	NAG SM		HUMAN TRANSFERRIN RECEPTOR, METAL TRANSPORT
1CX9	1999	2.30	C121	182.65	59.34	67.30	90.00	94.50	90.00	51.47	140.00	519	5115	0.101	6.846		13.85		0.49430		2.27	2.27	2.27	0.00	30288	1	0.00	47	19	20	14	NA NHP PLP		8-FOLD ALPHA-BETA BARREL, ENZYME-INHIBITOR COMPLEX, LYASE
1CXA	1995	2.20	P6122	64.30	64.30	163.40	90.00	90.00	120.00	65.96		134	1006	0.133	3.409		23.1803		0.14706		1.99	1.99	2.30	0.31	10854	542	4.99	40	6	20	34	HEM IMD		ELECTRON TRANSPORT (CYTOCHROME)
1CXC	1995	1.60	P41212	82.33	82.33	37.61	90.00	90.00	90.00	47.92		224	986	0.227	4.715		9.12955		0.51645		1.54	1.54	1.54	0.00	18091	1	0.01	43	6	18	33	HEM		ELECTRON TRANSPORT (CYTOCHROME)
1CXE	1995	2.10	P212121	121.39	111.60	66.39	90.00	90.00	90.00	59.19		530	5797	0.091	3.232		19.4701		0.16600		2.10	2.10	2.10	0.00	44448	0	0.00	23	31	23	23	CA GLC MAL		GLYCOSYLTRANSFERASE
1CXF	1995	2.10	P212121	116.84	110.00	67.42	90.00	90.00	90.00	57.64	120.00	458	5776	0.079	15.019		10.7463		1.39760		6.77	2.62	2.62	4.15	6504	3838	59.01	22	30	24	24	ACX CA GLC MAL		GLYCOSYLTRANSFERASE
1CXH	1995	2.41	P212121	120.55	111.32	66.04	90.00	90.00	90.00	58.58		402	5575	0.072	3.064		20.1408		0.15213		2.41	2.41	2.41	0.00	30556	0	0.00	23	31	22	24	CA GLC MAL		GLYCOSYLTRANSFERASE
1CXI	1995	2.20	P212121	117.95	109.80	65.65	90.00	90.00	90.00	56.83	120.00	614	5803	0.106	2.242		10.092		0.22216		2.20	2.20	2.20	0.00	39669	1	0.00	23	30	23	24	CA MAL		GLYCOSYLTRANSFERASE
1CXL	1999	1.81	P212121	117.07	109.28	65.33	90.00	90.00	90.00	55.00	100.00	656	6063	0.108	3.459		10.5395		0.32819		1.81	1.81	1.81	0.00	73264	1	0.00	23	31	23	23	CA G4D GLC GLF MPD		GLYCOSYL HYDROLASE FAMILY 13, ALPHA-AMYLASE FAMILY, INTERMEDIATE COMPLEX, 4- DEOXYMALTOTRIOSE, GLYCOSYLTRANSFERASE
1CXP	2000	1.80	P1211	111.03	63.38	92.17	90.00	97.36	90.00	50.14	85.00	666	10307	0.065	5.791		10.3182		0.56124		1.75	1.75	1.75	0.00	128108	1	0.00	38	9	27	26	ACT BMA CA CL CSO FUC HEM MAN NAG SO4		HEME-PROTEIN, PEROXIDASE, OXIDOREDUCTASE
1CXQ	1999	1.02	P43212	65.54	65.54	80.12	90.00	90.00	90.00	48.93	95.00	764	1373	0.556	0.375		8.2303		0.04556		1.02	1.02	1.02	0.00	88865	0	0.00	48	19	14	19	EPE GOL		MIXED BETA-SHEET SURROUNDED BY ALPHA-HELICES, TRANSFERASE
1CXU	1999	1.42	P43212	66.18	66.18	78.73	90.00	90.00	90.00	49.02	100.00	561	1339	0.419	4.371	4.520	16.5131	16.696	0.26470	0.27072	1.40	1.40	1.40	0.00	34341	0	0.00	50	22	15	13	CIT GOL		MIXED BETA-SHEET SURROUNDED BY ALPHA-HELICES, TRANSFERASE
1CXY	1999	1.65	P3221	46.41	46.41	91.66	90.00	90.00	120.00	56.34	100.00	549	848	0.647	9.299	9.501	25.551	26.7482	0.36394	0.35520	2.27	2.27	2.27	0.00	5626	0	0.00	31	22	28	19	HEM		HELIX, BETA-STRAND, ELECTRON TRANSPORT
1CXZ	1999	2.20	P41212	66.90	66.90	149.50	90.00	90.00	90.00	44.00	90.00	297	2273	0.131	4.339		25.412		0.17075		2.20	2.20	2.20	0.00	17473	0	0.00	51	17	17	15	GSP MG		PROTEIN-PROTEIN COMPLEX, ANTIPARALLEL COILED-COIL, SIGNALING PROTEIN
1CYG	1995	2.50	P212121	121.50	88.00	78.90	90.00	90.00	90.00	55.99		272	5551	0.049	3.460		9.84679		0.35138		2.33	2.33	2.25	0.08	30543	251	0.82	23	29	22	26	CA		GLYCOSYLTRANSFERASE
1CYI	1996	1.90	I23	82.60	82.60	82.60	90.00	90.00	90.00	48.60		366	776	0.472	0.000		20.0084		0.00000		1.90	1.90	1.90	0.00	6412	0	0.00	60	2	22	16	CD HEM		PHOTOSYNTHESIS, CHLAMYDOMONAS, ELECTRON TRANSPORT PROTEIN (CYTOCHROME)
1CYJ	1996	1.90	I23	81.60	81.60	81.60	90.00	90.00	90.00	46.68		338	803	0.421	0.000		18.732		0.00000		1.90	1.90	1.90	0.00	5709	0	0.00	58	2	23	17	CD HEM		PHOTOSYNTHESIS, CHLAMYDOMONAS, ELECTRON TRANSPORT PROTEIN (CYTOCHROME)
1CYO	1994	1.50	P212121	64.54	46.04	29.91	90.00	90.00	90.00	41.02		708	891	0.795														33	23	27	17	HEM		ELECTRON TRANSPORT
1CZ1	2000	1.85	P212121	59.79	64.54	96.00	90.00	90.00	90.00	39.85	293.00	670	3548	0.189	2.816		11.4796		0.24530		1.85	1.85	1.85	0.00	32374	0	0.00	40	12	27	21			EXOGLUCANASE, CANDIDA ALBICANS, GLYCOSIDE HYDROLASE FAMILY 5
1CZ3	2000	2.10	C121	131.60	36.05	97.03	90.00	130.69	90.00	45.67	291.00	461	2899	0.159	14.942		22.3412		0.66881		2.09	2.15	2.09	0.06	19395	359	1.85	24	36	20	20	SO4		DIMER, HYPERTHERMOPHILE, OXIDOREDUCTASE
1CZ9	1999	1.20	P43212	66.56	66.56	78.36	90.00	90.00	90.00	49.37	95.00	514	1342	0.383	1.632		11.6437		0.14016		1.20	1.20	1.23	0.03	53856	1377	2.56	51	22	14	13	CIT SO4		MIXED BETA-SHEET SURROUNDED BY ALPHA-HELICES, TRANSFERASE
1CZA	2000	1.90	P21212	145.66	145.80	58.13	90.00	90.00	90.00	59.11	110.00	678	7859	0.086	14.518		27.8973		0.52041		1.95	1.90	1.90	0.05	96373	2168	2.25	45	19	22	14	ADP G6P GLC		STRUCTURALLY HOMOLOGOUS DOMAINS, TRANSFERASE
1CZB	1999	1.06	P43212	65.37	65.37	80.14	90.00	90.00	90.00	48.67	95.00	654	1283	0.510	1.805		9.9191		0.18197		1.06	1.06	1.06	0.00	74543	0	0.00	48	19	14	19	EPE		MIXED BETA-SHEET SURROUNDED BY ALPHA-HELICES, TRANSFERASE
1CZD	2000	2.45	P212121	66.18	93.94	141.82	90.00	90.00	90.00	58.33	90.00	246	5250	0.047	18.234		41.5215		0.43915		2.44	2.44	2.44	0.00	32460	0	0.00	18	41	18	23			BACTERIOPHAGE T4, PROCESSIVITY CLAMP, DNA REPLICATION, RING- SHAPED PROTEIN, GENE REGULATION
1CZF	1999	1.68	P21212	65.50	201.24	49.06	90.00	90.00	90.00	42.60	100.00	1744	5932	0.294	1.706		4.58544		0.37205		1.68	1.68	1.68	0.00	69247	0	0.00	5	54	20	21	NAG ZN		BETA HELIX, HYDROLASE
1CZG	2000	2.50	P212121	54.65	97.37	66.75	90.00	90.00	90.00	46.37	298.00	322	2744	0.117	11.590		27.187		0.42631		2.46	2.46	2.46	0.00	11306	1	0.01	17	46	17	20			BACTERIAL TOXIN, SUGAR RECEPTOR BINDING DOMAIN, PROTEIN- CARBOHYDRATE RECOGNITION, OB-FOLD
1CZI	1997	2.30	H32	132.78	132.78	81.95	90.00	90.00	120.00	35.56	300.00	1098	2745	0.400	3.760		10.878		0.34565		2.30	2.30	2.30	0.00	12125	0	0.00	12	48	24	16	NOR PHI SMC		ACID PROTEINASE, ASPARTYL PROTEASE, HYDROLASE-HYDROLASE INHIBITOR COMPLEX
1CZJ	1996	2.16	P3121	73.71	73.71	57.25	90.00	90.00	120.00	59.00	277.00	278	1105	0.252	3.031		28.7255		0.10552		3.05	3.22	3.65	0.60	9198	6256	68.01	28	10	35	27	HEM SO4		OCTAHEME CYTOCHROME, ELECTRON TRANSPORT
1CZM	1994	2.00	P212121	81.85	75.31	37.76	90.00	90.00	90.00	39.14		722	2229	0.324														14	29	29	28	AAS HG ZN		PROTEIN-DRUG INTERACTIONS, OXO-ACID LYASE, SULFONAMIDES, LYASE(OXO-ACID)
1CZP	2000	1.17	P212121	37.22	37.37	146.60	90.00	90.00	90.00	48.32	100.00	607	1948	0.312														17	34	31	18	FES		[2FE-2S] PROTEIN, CRYSTAL REDUCED WITH DITHIONITE, ELECTRON TRANSPORT
1CZW	2000	2.50	P21212	107.55	108.92	57.35	90.00	90.00	90.00	44.46	298.00	767	5574	0.138	8.117		24.9476		0.32536		2.55	2.48	2.62	0.14	23312	947	4.06	14	46	19	21			BACTERIAL TOXIN, SUGAR RECEPTOR BINDING DOMAIN, PROTEIN- CARBOHYDRATE RECOGNITION, OB-FOLD
1D01	2003	2.00	P1211	91.30	110.40	91.30	90.00	120.00	90.00	63.88	110.00	643	8705	0.074	3.771		16.5439		0.22794		2.00	2.00	2.00	0.00	95109	1	0.00	18	33	28	21	ACE		B-SANDWICH, PROTEIN-PEPTIDE COMPLEX, APOPTOSIS
1D07	2000	2.00	P21212	50.23	71.72	73.32	90.00	90.00	90.00	40.20	100.00	542	2577	0.210	3.819		9.9286		0.38465		1.76	1.76	1.91	0.15	25004	1931	7.72	45	18	21	16	BR PDO		DEHALOGENASE, LINDANE, BIODEGRADATION, ALPHA/BETA-HYDROLASE
1D09	2000	2.10	P321	122.24	122.24	156.36	90.00	90.00	120.00	62.43	295.00	1554	7883	0.197	8.582		17.3972		0.49330		2.36	2.36	2.64	0.28	76838	25341	32.98	30	22	27	21	PAL ZN		PROTEIN-INHIBITOR COMPLEX ASPARTATE TRANSCARBAMOYLASE ASPARTATE TRANSCARBAMYLASE, TRANSFERASE
1D0B	2000	1.86	P212121	45.41	56.92	84.35	90.00	90.00	90.00	38.00	110.00	446	1771	0.252	0.605		16.7698		0.03608		1.86	1.86	1.86	0.00	18781	1	0.01	21	14	25	40	CA		LEUCINE RICH REPEAT, CALCIUM BINDING, CELL ADHESION
1D0C	2001	1.65	P212121	57.44	105.98	155.79	90.00	90.00	90.00	48.38	100.00	433	7428	0.058	7.992	8.776	22.0759	23.2342	0.36202	0.37772	1.74	1.65	1.65	0.09	113260	5807	5.13	39	16	19	26	ACT CAD GOL HEM INE ZN		ALPHA-BETA FOLD, OXIDOREDUCTASE
1D0E	2000	3.00	P1211	66.16	63.54	73.50	90.00	103.85	90.00	46.20	108.00	748	4570	0.164	29.232	29.381	29.9773	30.229	0.97514	0.97195	3.25	3.00	3.00	0.25	11540	881	7.63	30	21	23	26			PROTEIN-DNA COMPLEX, POLYMERASE, REVERSE TRANSCRIPTASE, MOLONEY MURINE LEUKEMIA VIRUS, TRANSFERASE-DNA COMPLEX
1D0G	1999	2.40	P212121	66.82	111.02	130.81	90.00	90.00	90.00	45.00	93.00	493	6576	0.075	19.578		41.3456		0.47352		2.44	2.38	2.38	0.06	38850	441	1.14	2	46	22	30	CL ZN		APOPTOSIS, BINDING AND SPECIFICITY, LIGAND-RECEPTOR COMPLEX, TNF RECEPTOR FAMILY
1D0H	2000	2.10	P212121	67.08	70.88	122.24	90.00	90.00	90.00	54.44	100.00	699	4099	0.171		20.844		26.7801		0.77834								8	44	25	23	A2G SO4		BETA TREFOIL, JELLY-ROLL, TOXIN
1D0K	2000	2.02	P212121	58.38	67.82	98.94	90.00	90.00	90.00	54.67	120.00	663	3010	0.220	1.762		11.5591		0.15243		2.02	2.02	2.02	0.00	25900	0	0.00	52	11	18	19	ALA AMU CA DGL GOL NAG		ALPHA-HELICAL PROTEIN WITH A FIVE-STRANDED ANTIPARALLEL BETA-SHEET, GLYCOSYLTRANSFERASE, EF-HAND, TRANSFERASE
1D0L	2000	1.97	P212121	58.40	67.79	97.74	90.00	90.00	90.00	54.09	120.00	597	2857	0.209	4.285		15.5159		0.27617		1.97	1.97	1.97	0.00	27381	0	0.00	51	9	19	21	BLG CA		ALPHA-HELICAL PROTEIN WITH A FIVE STRANDED ANTI-PARALLEL BETA-SHEET, GLYCOSYL TRANSFERASE, EF-HAND
1D0M	2000	2.47	P212121	58.63	67.75	97.76	90.00	90.00	90.00	54.26	120.00	485	2772	0.175	8.605		26.2959		0.32724		2.48	2.48	2.48	0.00	12917	0	0.00	49	9	22	20	BLG CA NAG NDG		ALPHA-HELICAL PROTEIN WITH A FIVE STRANDED ANTI-PARALLEL BETA-SHEET, GLYCOSYL TRANSFERASE, EF-HAND, TRANSFERASE
1D0N	1999	2.50	P4212	169.40	169.40	154.20	90.00	90.00	90.00	64.10	291.00	276	11666	0.024	8.005		30.4538		0.26286		2.50	2.50	2.50	0.00	71389	5	0.01	25	27	24	24			MIXED ALPHA-BETA STRUCTURE, ACTIN-BINDING PROTEIN, PROTEIN DOMAIN PACKING, CONTRACTILE PROTEIN
1D0O	2001	1.95	P212121	57.59	106.06	155.78	90.00	90.00	90.00	48.55	100.00	265	7192	0.037	11.362	12.211	29.3923	30.9673	0.38656	0.39432	1.95	1.95	1.95	0.00	67463	0	0.00	38	15	20	27	ACT CAD GOL HEM INE ZN		ALPHA-BETA FOLD, OXIDOREDUCTASE
1D0Q	2000	1.71	P1211	36.17	58.74	45.75	90.00	91.73	90.00	42.36	100.00	1214	1746	0.695	4.989		11.7864		0.42328		1.65	1.65	1.65	0.00	22068	1	0.00	38	17	23	22	ZN		DNA PRIMASE, ZINC-BINDING MOTIF, PROTEIN, TRANSFERASE
1D0S	1999	1.90	P21212	72.10	90.20	47.50	90.00	90.00	90.00	41.60	274.00	516	2566	0.201	3.854		13.7244		0.28081		1.86	1.86	2.22	0.36	19936	720	3.61	52	11	18	19	DMD PO4		DINUCLEOTIDE-BINDING MOTIF, PHOSPHORIBOSYL TRANSFERASE, TRANSFERASE
1D0V	1999	1.90	P21212	72.10	90.00	47.60	90.00	90.00	90.00	41.59	277.00	622	2609	0.238	2.900		12.1068		0.23953		1.90	1.90	1.90	0.00	21894	1	0.00	51	11	18	20	NIO RBZ		DINUCLEOTIDE-BINDING MOTIF, PHOSPHORIBOSYLTRANSFERASE, TRANSFERASE
1D0X	2000	2.00	P21212	104.00	180.50	54.00	90.00	90.00	90.00	57.89	100.00	998	6643	0.150	8.547		19.3922		0.44074		2.00	2.00	2.00	0.00	66024	1	0.00	47	15	18	20	MG MNQ		MYOSIN, MOTILITY, ACTIN-BINDING, MOTOR DOMAIN, NANOLOGS, CONTRACTILE PROTEIN
1D0Y	2000	2.00	P21212	103.80	180.30	54.00	90.00	90.00	90.00	57.76	100.00	927	6623	0.140	7.886		22.016		0.35819		2.01	2.12	2.12	0.11	58085	4805	8.27	47	15	18	20	MG ONP		MYOSIN, MOTILITY, ACTIN-BINDING, MOTOR DOMAIN, NANOLOGS, CONTRACTILE PROTEIN
1D0Z	2000	2.00	P21212	103.99	180.85	54.10	90.00	90.00	90.00	58.05	100.00	793	6349	0.125	9.104		20.2649		0.44925		5.16	8.94	8.94	3.78	64039	62724	97.95	47	15	18	20	MG PNQ		MYOSIN, MOTILITY, ACTIN-BINDING, MOTOR DOMAIN, NANOLOGS, CONTRACTILE PROTEIN
1D16	1989	2.10	C121	57.18	21.63	36.40	90.00	95.22	90.00	44.32	278.00	205	393	0.522																				Z-DNA STEM, SINGLE STRAND, HAIRPIN LOOP
1D1A	2000	2.00	P21212	103.73	180.00	54.02	90.00	90.00	90.00	57.68	100.00	697	6235	0.112	12.955		32.24		0.40183		2.24	2.39	2.48	0.24	66758	25578	38.31	44	15	21	20	DAE MG		MYOSIN, MOTILITY, ACTIN-BINDING, MOTOR DOMAIN, NANOLOGS, CONTRACTILE PROTEIN
1D1B	2000	2.00	P21212	103.88	180.46	54.07	90.00	90.00	90.00	57.89	100.00	800	6374	0.126	11.829		23.6179		0.50085		2.31	2.24	2.11	0.20	67444	17421	25.83	46	15	19	20	DAQ MG		MYOSIN, MOTILITY, ACTIN-BINDING, MOTOR DOMAIN, NANOLOGS, CONTRACTILE PROTEIN
1D1C	2000	2.30	P21212	103.90	180.90	54.10	90.00	90.00	90.00	58.02	100.00	804	6528	0.123	10.680		22.1516		0.48213		5.94	10.28	3.43	6.85	40689	38166	93.80	46	15	19	20	MG NMQ		MYOSIN, MOTILITY, ACTIN-BINDING, MOTOR DOMAIN, NANOLOGS, CONTRACTILE PROTEIN
1D1G	2000	2.10	P1	35.53	51.42	52.96	94.50	95.31	110.15	47.21	291.00	184	2968	0.062	17.372		23.4378		0.74120		2.10	2.10	2.10	0.00	19267	104	0.54	24	37	20	19	MTX NDP		DIMER, HYPERTHERMOPHILE, OXIDOREDUCTASE
1D1I	2000	1.70	P1	44.23	44.14	53.88	106.04	106.37	99.22	50.22	298.00	478	3044	0.157	7.616		14.6031		0.52153		1.70	1.70	1.70	0.00	36339	62	0.17	17	47	16	20	BGC GAL GLA		TOXIN, RECEPTOR BINDING, PROTEIN-CARBOHYDRATE RECOGNITION, OB-FOLD
1D1J	2000	2.20	P1211	71.14	44.80	89.60	90.00	98.59	90.00	47.81	100.00	654	4516	0.145	6.381		10.9954		0.58033		2.19	2.19	2.19	0.00	27927	1	0.00	30	31	21	18	PG5 PG6 SO4		ACIDIC PROFILIN ISOFORM, ACTIN-BINDING PROTEIN, POLY-L- PROLINE BINDING PROTEIN, CONTRACTILE PROTEIN
1D1K	2000	2.00	P1	44.22	44.13	53.71	106.05	106.38	99.26	49.94	298.00	400	3076	0.130	10.536	12.192	19.2047	19.5138	0.54862	0.62479	1.97	1.97	2.02	0.05	22344	107	0.48	16	47	17	20	GAL GLA GLC		TOXIN, RECEPTOR BINDING, PROTEIN-CARBOHYDRATE RECOGNITION, OB-FOLD
1D1L	1999	2.10	F222	59.86	67.30	91.30	90.00	90.00	90.00	63.16	298.00	114	504	0.226	9.002		21.9922		0.40933		2.06	2.06	2.06	0.00	5304	0	0.00	39	23	15	23	SO4		HELIX-TURN-HELIX, VIRAL PROTEIN
1D1M	1999	2.05	P212121	36.03	35.66	108.83	90.00	90.00	90.00	48.63	298.00	516	1054	0.490	2.452		16.6753		0.14704		1.91	1.91	1.91	0.00	10384	0	0.00	42	31	14	13			HELIX-TURN-HELIX, VIRAL PROTEIN
1D1P	2000	2.20	P212121	41.59	67.65	115.16	90.00	90.00	90.00	43.80	298.00	531	2695	0.197	14.673		20.2803		0.72351		2.20	2.20	2.20	0.00	15584	0	0.00	43	15	20	22	EPE		BETA-ALPHA-BETA, TYROSINE PHOSPHATASE, LTP1, HYDROLASE
1D1Q	2000	1.70	P212121	45.90	64.15	112.05	90.00	90.00	90.00	44.30	123.00	1326	2985	0.444	1.239		15.848		0.07818		1.70	1.70	1.70	0.00	32721	1	0.00	43	16	20	21	4NP GOL PO4		BETA-ALPHA-BETA, HYDROLASE
1D1S	1999	2.50	P1211	86.40	90.90	121.10	90.00	99.60	90.00	58.09	113.00	470	11836	0.040	20.966		33.4398		0.62698		2.50	2.50	2.50	0.00	58662	0	0.00	30	25	21	24	ACT CAC NAD ZN		ROSSMAN OR DINUCLEOTIDE FOLD, OXIDOREDUCTASE
1D1T	1999	2.40	P1211	85.90	90.50	119.80	90.00	99.30	90.00	57.25	113.00	518	11799	0.044	21.913		35.207		0.62240		2.40	2.40	2.40	0.00	64216	0	0.00	30	25	22	23	ACT CAC NAD ZN		ROSSMANN OR DINUCLEOTIDE FOLD, OXIDOREDUCTASE
1D1U	2000	2.30	P21212	54.74	145.49	46.74	90.00	90.00	90.00	54.98	108.00	315	2552	0.123	1.324		30.9568		0.04277		2.30	2.30	2.30	0.00	17117	0	0.00	30	22	23	25			G-A MISPAIR, SYN-ADENINE, NUCLEIC ACID, PROTEIN-DNA COMPLEX, SINGLE-STRAND OVERHANG, REVERSE TRANSCRIPTASE, CRYSTAL STRUCTURE, MOLONEY MURINE LEUKEMIA VIRUS, HYDROLASE/DNA COMPLEX
1D1V	2001	1.93	P212121	57.94	106.56	156.95	90.00	90.00	90.00	49.48	100.00	331	7399	0.045	10.779	11.213	23.0288	24.8304	0.46807	0.45158	2.03	1.93	1.93	0.10	65323	2649	4.06	39	15	18	28	ACT CAD GOL H4B HEM PTU ZN		ALPHA-BETA FOLD, OXIDOREDUCTASE
1D1W	2000	2.00	P212121	58.46	106.32	156.33	90.00	90.00	90.00	49.62	100.00	228	7188	0.032	29.597	32.900	33.0327	36.1748	0.89599	0.90947	2.48	2.00	2.00	0.48	60009	9500	15.83	39	15	19	27	ACT ATQ CAD GOL H4B HEM ZN		ALPHA-BETA FOLD, OXIDOREDUCTASE
1D1X	2001	2.00	P212121	58.53	106.73	156.73	90.00	90.00	90.00	50.00	100.00	207	7156	0.029	22.848	26.570	31.5294	35.3333	0.72466	0.75198	2.48	2.00	2.00	0.48	62691	10709	17.08	39	15	18	28	4BT ACT CAD GOL H4B HEM ZN		AHPHA-BETA FOLD, OXIDOREDUCTASE
1D1Y	2001	2.20	P212121	58.66	106.25	156.44	90.00	90.00	90.00	49.79	100.00	212	7086	0.030	36.247	44.774	38.4553	44.9799	0.94257	0.99542	2.97	2.20	2.20	0.77	49052	11960	24.38	38	14	20	28	3BT ACT CAD EDO GOL HEM ZN		ALPHA-BETA FOLD, OXIDOREDUCTASE
1D1Z	1999	1.40	P1	32.48	62.27	65.09	65.71	78.67	89.66	50.87	100.00	2210	3823	0.578	5.065		12.4227		0.40772		1.40	1.40	1.40	0.00	83107	3	0.00	18	29	30	23	SO4		SH2 DOMAINS, GENE REGULATION
1D23	1991	1.50	P212121	38.93	39.63	33.30	90.00	90.00	90.00	26.44	273.00	519	560	0.927	2.042		6.8444		0.29835		1.63	1.63	1.63	0.00	5107	274	5.37					MG		B-DNA, DOUBLE HELIX
1D24	1992	1.90	P212121	17.85	30.87	43.98	90.00	90.00	90.00	17.90	183.00	487	302	1.613	1.248		1.69388		0.73677		1.94	1.94	1.94	0.00	1598	1	0.06					6OG		Z-DNA, DOUBLE HELIX, MODIFIED
1D26	1992	2.12	P43212	43.30	43.30	24.52	90.00	90.00	90.00	46.06		401	190	2.111	3.547		17.7761		0.19954		2.13	2.13	2.13	0.00	1303	0	0.00					G31		A-DNA, DOUBLE HELIX, MODIFIED
1D27	1992	2.00	P212121	25.44	40.70	65.99	90.00	90.00	90.00	46.89		358	559	0.640																		6OG		B-DNA, DOUBLE HELIX, MODIFIED, MISMATCHED
1D28	1992	2.70	P212121	24.78	40.85	65.67	90.00	90.00	90.00	43.88	183.00	361	571	0.632	10.445		-5.39726		-1.93524		2.15	2.15	2.15	0.00	2075	1	0.05							B-DNA, DOUBLE HELIX
1D29	1992	2.50	P212121	24.94	40.78	66.13	90.00	90.00	90.00	50.29	273.00	327	522	0.626	58.562		60.6066		0.96626		3.31	8.10	2.86	5.24	1473	993	67.41							B-DNA, DOUBLE HELIX
1D2A	2000	1.90	P212121	51.49	63.27	97.59	90.00	90.00	90.00	42.61	123.00	738	2869	0.257	9.506		16.2954		0.58335		1.90	1.90	1.90	0.00	22572	1	0.00	43	17	20	20	ADE CL PO4		BETA-ALPHA-BETA, TYROSINE PHOSPHATASE, LTP1, HYDROLASE
1D2E	1999	1.94	P1211	59.09	119.78	128.89	90.00	96.97	90.00	52.39	100.00	1616	13597	0.119	3.494		34.5923		0.10101		1.94	1.94	1.94	0.00	128896	0	0.00	22	37	21	20	GDP MG		G-PROTEIN, BETA-BARREL, RNA BINDING PROTEIN
1D2F	2000	2.50	C2221	57.51	107.19	256.40	90.00	90.00	90.00	45.58	298.00	167	5914	0.028	15.314		38.7309		0.39539		2.50	2.50	2.50	0.00	23839	0	0.00	47	17	15	21	PLP		AMINOTRANSFERASE FOLD, LARGE PLP-BINDING DOMAIN, SMALL C-TERMINAL DOMAIN, OPEN ALPHA-BETA STRUCTURE., TRANSFERASE
1D2K	2000	2.20	P43212	91.25	91.25	95.40	90.00	90.00	90.00	45.82	298.00	621	3324	0.187	0.823		11.03		0.07461		2.15	2.15	2.15	0.00	22471	0	0.00	35	21	23	21			BETA-ALPHA BARREL, HYDROLASE
1D2N	1998	1.75	P6	116.33	116.33	40.24	90.00	90.00	120.00	48.00	100.00	434	2262	0.192	7.617		19.6456		0.38772		1.75	1.75	1.80	0.05	31213	621	1.99	48	16	21	15	ANP GOL MG		HEXAMERIZATION DOMAIN, ATPASE, TRANSPORT
1D2R	2000	2.90	C121	226.76	91.66	156.97	90.00	132.66	90.00	54.76		780	15480	0.050	19.643		46.5241		0.42221		3.24	2.90	2.90	0.34	39287	2551	6.49	56	8	17	19			CLASS I TRNA SYNTHETASE, AARS, INDUCED FIT, TRPRS, LIGASE
1D2S	2000	1.55	H32	104.04	104.04	84.43	90.00	90.00	120.00	47.25	100.00	539	1521	0.354	0.380		18.6996		0.02032		1.55	1.55	1.55	0.00	24678	3	0.01	5	51	21	23	CA DHT		STEROID TRANSPORT, LAMININ G-LIKE DOMAIN, JELLYROLL, ANDROGEN BINDING PROTEIN (ABP), SEX STEROID BINDING PROTEIN (SBP), TRANSPORT PROTEIN
1D2T	2000	1.90	P6322	124.70	124.70	97.70	90.00	90.00	120.00	71.90	100.00	720	1937	0.372	7.858		21.4683		0.36603		2.15	2.23	2.01	0.22	38659	14041	36.32	66	0	17	17	SO4		ALL ALPHA, HYDROLASE
1D2U	2001	1.15	C121	69.92	42.69	52.75	90.00	93.82	90.00	36.44	105.00	1023	1737	0.589	3.815	4.444	10.1283	10.4201	0.37667	0.42648	1.15	1.15	1.15	0.00	49629	0	0.00	14	42	18	26	HEM NH3		NITRIC OXIDE TRANSPORT, FERRIC HEME, ANTIHISTAMINE, VASODILATOR, LIPOCALIN, BILAN BINDING PROTEIN, TRANSPORT PROTEIN
1D2V	2000	1.75	P1211	111.15	63.49	92.48	90.00	97.36	90.00	50.45	86.00	687	10306	0.067	2.772		9.2811		0.29867		1.76	1.76	1.76	0.00	115555	0	0.00	39	9	26	26	ACT BMA BR CA CSO FUC HEM MAN NAG SO4		HEME-PROTEIN, PEROXIDASE, OXIDOREDUCTASE, PEROXIDASE-BROMIDE COMPLEX
1D2W	1999	1.89	P3221	60.93	60.93	97.41	90.00	90.00	120.00	56.05	298.00	438	1443	0.304	1.808		9.55823		0.18916		1.99	1.93	1.83	0.16	17155	1399	8.16	65	9	15	11	CL HED		HYDROLASE (O-GLYCOSYL), T4 LYSOZYME, METHIONINE CORE MUTANT, PROTEIN ENGINEERING, PROTEIN FOLDING
1D2Y	1999	2.06	P3221	61.09	61.09	97.43	90.00	90.00	120.00	56.29	298.00	370	1416	0.261	4.201		14.0347		0.29933		1.92	1.92	1.87	0.05	16556	315	1.90	65	9	15	11	CL HED		HYDROLASE (O-GLYCOSYL), T4 LYSOZYME, METHIONINE CORE MUTANT, PROTEIN ENGINEERING, PROTEIN FOLDING
1D2Z	1999	2.00	P212121	58.12	87.50	117.66	90.00	90.00	90.00	40.00	100.00	526	4386	0.120	17.967	19.439	33.5214	34.5833	0.53599	0.56209	1.99	1.99	2.16	0.17	41225	3070	7.45	60	3	17	20	EPE		SIX-HELIX BUNDLE, LINEAR ARRAY OF DEATH DOMAINS, PLASTIC INTERFACES, APOPTOSIS
1D30	1992	2.40	P212121	25.35	40.71	66.53	90.00	90.00	90.00	50.87		273	532	0.513	11.206		53.4644		0.20960		2.33	2.33	2.46	0.13	2632	19	0.72					DAP		B-DNA, DOUBLE HELIX, COMPLEXED WITH DRUG
1D39	1992	1.20	P212121	18.01	31.03	44.80	90.00	90.00	90.00	16.73		508	313	1.623	1.945		6.9599		0.27946		1.26	1.26	1.26	0.00	7025	1	0.01					CU NA		Z-DNA, DOUBLE HELIX, MODIFIED
1D3A	2000	2.94	C2221	115.78	131.33	125.45	90.00	90.00	90.00	66.24	284.00	300	4637	0.065	22.092		60.2384		0.36674		2.94	2.94	2.94	0.00	20523	0	0.00	47	20	14	19	CL NA		ROSSMANN FOLD AND 3 SORTS OF COMPLEX SALT BRIDGES, OXIDOREDUCTASE
1D3B	1999	2.00	P212121	107.35	108.45	110.42	90.00	90.00	90.00	56.10	100.00	836	8248	0.101	7.085		21.0561		0.33648		1.98	1.98	1.98	0.00	88556	1	0.00	11	54	17	18	CIT GOL		SNRNP, SPLICING, SM, CORE SNRNP DOMAIN, SYSTEMIC LUPUS ERYTHEMATOSUS, SLE, RNA BINDING PROTEIN
1D3C	1999	1.78	P212121	117.79	109.53	65.22	90.00	90.00	90.00	56.10	120.00	904	6201	0.146	6.999		11.0323		0.63441		1.78	1.78	1.78	0.00	78720	1	0.00	23	30	23	24	CA GLC MPD		ALPHA-AMYLASE, PRODUCT COMPLEX, OLIGOSACCHARIDE, FAMILY 13 GLYCOSYL HYDROLASE, TRANSGLYCOSYLATION, INDUCED FIT, CATALYSIS, TRANSFERASE
1D3F	1999	2.05	P3221	60.97	60.97	97.07	90.00	90.00	120.00	55.96	298.00	388	1418	0.274	2.273		12.629		0.17998		1.89	1.94	1.89	0.05	16622	956	5.75	65	9	15	11	CL HED		HYDROLASE (O-GLYCOSYL), T4 LYSOZYME, METHIONINE CORE MUTANT, PROTEIN ENGINEERING, PROTEIN FOLDING
1D3G	2000	1.60	P3221	90.61	90.61	122.41	90.00	90.00	120.00	66.19	100.00	556	3144	0.177	3.808		13.974		0.27251		1.59	1.59	1.59	0.00	75417	0	0.00	46	16	19	19	ACT BRE DDQ FMN ORO SO4		PROTEIN-ANTIPROLIFERATIVE AGENT COMPLEX, OXIDOREDUCTASE
1D3H	2000	1.80	P3221	90.61	90.61	122.41	90.00	90.00	120.00	66.19	100.00	586	3158	0.186	2.887		11.4053		0.25313		1.79	1.79	1.79	0.00	54515	2	0.00	46	16	20	18	A26 ACT FMN ORO SO4		ALPHA-BETA BARREL, MEMBRANE BINDING MOTIF, OXIDOREDUCTASE
1D3J	1999	1.97	P3221	61.11	61.11	97.33	90.00	90.00	120.00	56.28	298.00	406	1416	0.287	2.159		12.6769		0.17031		1.81	1.81	1.72	0.09	21585	1495	6.93	66	9	15	10	CL HED		HYDROLASE (O-GLYCOSYL), T4 LYSOZYME, METHIONINE CORE MUTANT, PROTEIN ENGINEERING, PROTEIN FOLDING
1D3K	2000	1.80	P212121	45.01	57.81	135.60	90.00	90.00	90.00	49.21	293.00	346	2695	0.128	4.081		12.3466		0.33054		8.05	8.05	5.69	2.36	30614	30177	98.57	36	20	26	18	CO3 FE		IRON TRANSPORT, GLYCOPROTEIN, TRANSFERRIN, NLOBE, IRON- RELEASE, CARBONATE, METAL TRANSPORT
1D3N	1999	2.00	P3221	61.26	61.26	96.59	90.00	90.00	120.00	54.88	298.00	404	1421	0.284	0.975		13.3372		0.07310		1.82	1.82	1.82	0.00	16136	0	0.00	65	9	15	11	CL HED MSE		HYDROLASE (O-GLYCOSYL), T4 LYSOZYME, METHIONINE CORE MUTANT, SELENOMETHIONINE, PROTEIN ENGINEERING, PROTEIN FOLDING
1D3S	2000	1.40	C121	70.18	42.52	52.86	90.00	94.35	90.00	36.51	140.00	880	1712	0.514	7.775	7.851	8.25852	8.60446	0.94145	0.91243	1.38	1.38	1.38	0.00	23877	0	0.00	14	45	18	23	HEM		NITRIC OXIDE TRANSPORT, FERRIC HEME, ANTIHISTAMINE, VASODILATOR, LIPOCALIN,, TRANSPORT PROTEIN
1D3U	1999	2.40	I213	174.20	174.20	174.20	90.00	90.00	90.00	70.23	100.00	748	4147	0.180	0.000		46.6951		0.00000		2.40	2.40	2.40	0.00	33823	0	0.00	48	17	19	16			PROTEIN-DNA COMPLEX, TRANSCRIPTION, HYPERTHERMOPHILE, GENE REGULATION/DNA COMPLEX
1D3W	1999	1.70	P41212	55.37	55.37	92.54	90.00	90.00	90.00	58.09	100.00	710	1427	0.498	0.362		16.0723		0.02252		1.70	1.70	1.70	0.00	15806	0	0.00	30	14	27	29	F3S SF4		BETA SHEET, PROTEIN MONOMER, IRON-SULPHUR PROTEIN, FERREDOXIN, ELECTRON TRANSPORT
1D40	1992	1.30	P212121	17.59	30.58	44.52	90.00	90.00	90.00	6.30		716	334	2.144	6.396		6.02583		1.06143		1.52	1.39	1.82	0.43	4045	1178	29.12					5CM CU CUL		Z-DNA, DOUBLE HELIX, MODIFIED
1D41	1992	1.30	P212121	17.82	30.44	44.52	90.00	90.00	90.00	16.81		504	304	1.658	1.801		2.9225		0.61625		1.37	1.58	1.37	0.21	3841	251	6.53					5CM MG		Z-DNA, DOUBLE HELIX, MODIFIED
1D43	1992	2.00	P212121	23.95	38.99	65.18	90.00	90.00	90.00	40.77	273.00	503	586	0.858	2.320		20.1116		0.11536		2.15	2.37	2.37	0.22	4550	1538	33.80					HT MG		B-DNA, DOUBLE HELIX, COMPLEXED WITH DRUG, DNA
1D45	1992	1.90	P212121	23.89	38.52	66.34	90.00	90.00	90.00	40.95	248.00	647	619	1.045	1.464		10.1889		0.14369		2.05	2.05	2.68	0.63	5220	2007	38.45					HT MG		B-DNA, DOUBLE HELIX, COMPLEXED WITH DRUG, DNA
1D46	1992	2.00	P212121	23.93	39.05	65.15	90.00	90.00	90.00	40.79	173.00	647	616	1.050	2.352		12.2373		0.19220		2.44	2.35	2.66	0.31	4646	2254	48.51					HT MG		B-DNA, DOUBLE HELIX, COMPLEXED WITH DRUG, DNA
1D49	1992	1.50	P212121	38.60	39.10	33.07	90.00	90.00	90.00	30.86	273.00	454	519	0.875	2.500		3.09336		0.80818		1.78	1.67	2.08	0.41	7802	3122	40.02					MG		B-DNA, DOUBLE HELIX
1D4A	1999	1.70	P1	55.68	57.03	97.40	77.04	76.72	86.89	48.36	100.00	952	9496	0.100	13.473		18.5215		0.72742		1.70	1.70	1.70	0.00	98473	0	0.00	39	16	24	21	FAD		FLAVOPROTEIN, ROSSMANN FOLD, OXIDOREDUCTASE
1D4H	2002	1.81	P21212	58.46	86.31	46.57	90.00	90.00	90.00	54.75	277.00	236	1690	0.140	9.171		16.0539		0.57126		1.81	1.81	1.81	0.00	20047	0	0.00	6	54	23	17	BEH		DIMER, HYDROLASE
1D4I	2002	1.81	P21212	58.62	86.32	46.69	90.00	90.00	90.00	54.99	277.00	209	1696	0.123	7.940		15.5452		0.51077		1.81	1.81	1.81	0.00	21736	0	0.00	6	54	23	17	BEG		DIMER, HYDROLASE
1D4J	2002	1.81	P21212	58.78	86.52	46.58	90.00	90.00	90.00	55.12	277.00	197	1655	0.119	7.988		20.8432		0.38324		1.81	1.81	1.81	0.00	21687	0	0.00	6	53	22	19	MSC		DIMER, HYDROLASE
1D4K	2000	1.85	P212121	51.82	58.92	61.86	90.00	90.00	90.00	43.88	298.00	325	1687	0.193	3.732		26.2848		0.14198		2.62	2.62	2.93	0.31	15525	10284	66.24	4	56	22	18	ABA PI8 SO4		HIV, PROTEASE, INHIBITOR, ANTIVIRAL, STRUCTURE, HYDROLASE
1D4L	2000	1.75	P212121	51.44	58.77	61.71	90.00	90.00	90.00	43.18	298.00	418	1721	0.243	4.220		16.4607		0.25637		2.76	2.96	3.19	0.43	18451	14388	77.98	4	55	22	19	ABA PI9 SO4		HIV, PROTEASE, INHIBITOR, ANTIVIRAL, STRUCTURE, HYDROLASE
1D4N	2000	2.00	P212121	45.03	57.91	135.90	90.00	90.00	90.00	49.44	293.00	310	2690	0.115	6.931		11.1819		0.61984		8.94	8.94	8.94	0.00	21716	21508	99.04	36	21	26	17	CO3 FE		IRON TRANSPORT, GLYCOPROTEIN, TRANSFERRIN, N-LOBE, IRON- RELEASE, CARBONATE, METAL TRANSPORT
1D4O	2000	1.21	P1	33.66	36.73	38.49	68.36	87.99	74.80	42.15	100.00	486	1576	0.308	4.709		10.9626		0.42955		1.55	1.55	1.55	0.00	23357	0	0.00	44	18	21	17	NAP		NUCLEOTIDE-BINDING FOLD, PROTEIN-NADP(H) COMPLEX, INVERTED BINDING OF NADP(H), OXIDOREDUCTASE
1D4R	1999	2.00	P3121	42.98	42.98	231.42	90.00	90.00	120.00	43.13	100.00	675	1976	0.342	17.292		47.4841		0.36416		2.00	2.00	2.00	0.00	17808	4	0.02					A23 GDP MG		A-RNA HELIX, GGAG/GAGG BULGE, AC/CA TANDEM MISMATCH, GU WOBBLE BASE PAIRS, 2'3' -CYCLIC PHOSPHATE
1D4T	1999	1.10	P1211	25.87	42.91	44.95	90.00	98.26	90.00	35.30	100.00	1203	1186	1.014	2.350		10.0831		0.23306		1.10	1.13	1.10	0.03	34538	385	1.11	17	30	28	25			SH2 DOMAIN, TYROSINE KINASE, SIGNAL TRANSDUCTION, PEPTIDE RECOGNITION, SIGNALING PROTEIN
1D4W	1999	1.80	C121	100.20	49.00	55.60	90.00	94.20	90.00	52.77	100.00	1210	2203	0.549	10.585		15.3674		0.68880		1.79	1.84	1.79	0.05	23946	456	1.90	15	31	30	24	PTR		SH2 DOMAIN, PHOSPHOTYROSINE RECOGNIITON, PEPTIDE RECOGNITION, SIGNAL TRANSDUCTION, LYMPHOPROLIFERATIVE DISEASE, SIGNALING PROTEIN
1D4Z	1999	1.90	P212121	45.02	46.85	53.58	90.00	90.00	90.00	39.19	100.00	679	1182	0.574	3.291		11.6083		0.28350		1.90	1.90	1.90	0.00	9336	2	0.02	45	17	19	19	SO4		BACTERIAL CHEMOTAXIS, RESPONSE REGULATOR, SIGNALING PROTEIN
1D54	1993	1.40	P41212	28.02	28.02	52.93	90.00	90.00	90.00	40.46	297.00	153	192	0.797																		DM6		RIGHT HANDED DNA, DOUBLE HELIX, COMPLEXED WITH DRUG
1D56	1992	1.70	P212121	38.76	40.06	33.73	90.00	90.00	90.00	37.00	273.00	394	499	0.790	4.976		10.4858		0.47455		1.74	2.03	1.89	0.29	6191	1628	26.30					CA		B-DNA, DOUBLE HELIX
1D57	1992	2.00	P212121	38.69	39.56	33.64	90.00	90.00	90.00	41.12	273.00	303	466	0.650	3.855		3.58218		1.07616		2.38	2.15	2.38	0.23	6720	4231	62.96					MG		B-DNA, DOUBLE HELIX
1D58	1992	1.70	P41212	28.01	28.01	52.95	90.00	90.00	90.00	40.07	295.00	461	193	2.389																		DM6		RIGHT HANDED DNA, DOUBLE HELIX, COMPLEXED WITH DRUG
1D5B	2000	2.80	P212121	77.42	80.67	134.75	90.00	90.00	90.00	44.80	200.00	699	6717	0.104	32.018		48.9362		0.65428		2.95	2.80	2.80	0.15	18775	368	1.96	6	50	21	23	CD		IMMUNE SYSTEM
1D5C	2000	2.30	P43212	81.20	81.20	90.84	90.00	90.00	90.00	68.00	100.00	92	1403	0.066	2.920		27.3565		0.10674		2.20	2.20	2.20	0.00	15927	1	0.01	39	27	18	16	GDP MG MSE		G-PROTEIN, GTPASE, RAB, RAB6, VESICULAR TRAFFICKING, ENDOCYTOSIS/EXOCYTOSIS COMPLEX
1D5D	1999	2.25	P3121	44.84	44.84	98.00	90.00	90.00	120.00	43.72	293.00	919	1279	0.719	2.186		23.5359		0.09288		2.19	2.19	2.19	0.00	4958	0	0.00	22	38	21	19	SET SO4		RNASE S MUTANT(F8M), CAVITY S PROTEIN, S PEPTIDE, HYDROLASE
1D5E	1999	2.25	P3121	44.60	44.60	98.07	90.00	90.00	120.00	43.23	293.00	955	1279	0.747	1.252		21.5147		0.05819		2.20	2.20	2.20	0.00	6089	2	0.03	22	38	21	19	NLE SET SO4		RNASE S MUTANT F8(NORLEUCINE), CAVITY S PROTEIN, S PEPTIDE, HYDROLASE
1D5F	1999	2.80	P212121	101.50	113.70	125.20	90.00	90.00	90.00	57.55	110.00	404	8583	0.047	5.518		55.6966		0.09907		2.80	2.80	2.80	0.00	35410	0	0.00	44	11	23	22			BILOBAL STRUCTURE, ELONGATED SHAPE, E3 LIGASE
1D5H	1999	2.25	P3121	44.71	44.71	97.52	90.00	90.00	120.00	43.28	293.00	922	1243	0.742	2.235		16.2357		0.13766		2.19	2.19	2.19	0.00	5497	0	0.00	22	38	20	20	SET SO4		RNASE S MUTANT F8A CAVITY S PROTEIN S PEPTIDE, HYDROLASE
1D5I	2000	2.00	P1211	53.17	64.13	75.95	90.00	99.53	90.00	54.59	200.00	462	3501	0.132	9.840		28.66		0.34334		1.99	1.99	1.99	0.00	30019	0	0.00	7	51	19	23	CD		IMMUNE SYSTEM
1D5L	2001	1.90	P1211	111.21	63.51	92.34	90.00	97.43	90.00	50.41	87.00	695	10347	0.067	5.756		10.6867		0.53861		1.91	1.91	1.91	0.00	95626	3	0.00	39	9	27	25	ACT BMA CA CL CSO CYN FUC HEM MAN NAG SO4		HEME-PROTEIN, PEROXIDASE, PEROXIDASE-CYANIDE COMPLEX, OXIDOREDUCTASE
1D5M	2000	2.00	P212121	82.38	93.34	99.68	90.00	90.00	90.00	53.17	113.00	494	5076	0.097	4.791	5.793	17.1522	17.6001	0.27932	0.32915	1.99	1.99	1.99	0.00	49967	1	0.00	18	43	18	21	ACE ALC CY1 NAG NH2		MHC CLASS II-SUPERANTIGEN COMPLEX, IMMUNE SYSTEM-PEPTIDE INHIBITOR COMPLEX, PEPTIDOMIMETIC INHIBITOR
1D5N	2000	1.55	C2221	99.11	107.30	179.11	90.00	90.00	90.00	52.46	100.00	974	7672	0.127	3.065		9.77223		0.31364		1.55	1.55	1.55	0.00	135555	0	0.00	56	12	17	15	MN		MANGANESE SUPEROXIDE DISMUTASE, OXIDOREDUCTASE
1D5T	2000	1.04	P1211	89.29	42.74	61.78	90.00	104.55	90.00	47.23	97.00	970	3827	0.253	1.165	1.164	9.60411	9.92959	0.12130	0.11723	1.04	1.04	1.04	0.00	207147	2	0.00	34	24	23	19	SO4		ULTRA-HIGH RESOLUTION, HYDROLASE INHIBITOR
1D5W	2000	2.30	C121	132.15	91.30	59.88	90.00	112.45	90.00	68.30	100.00	272	2978	0.091	33.666		39.3712		0.85509		2.36	2.30	2.30	0.06	25999	624	2.40	44	20	17	19	PHD SO4		DOUBLY WOUND FIVE-STRANDED BETA/ALPHA FOLD, PHOSPHORYLATED PROTEIN, NITROGEN FIXATION REGULATION, GENE REGULATION
1D5X	2000	2.45	P212121	90.84	104.25	107.82	90.00	90.00	90.00	64.93	294.00	370	4910	0.075	8.216	7.950	37.1546	40.0379	0.22113	0.19856	2.44	2.44	2.65	0.21	38279	2806	7.33	17	43	20	20	ACE ALC HAQ MAA SEL		MHC CLASS II-SUPERANTIGEN COMPLEX, IMMUNE SYSTEM-PEPTIDE INHIBITOR COMPLEX, PEPTIDEOMIMETIC INHIBITOR
1D5Z	2000	2.00	P212121	78.34	100.17	100.18	90.00	90.00	90.00	54.38	113.00	614	5041	0.122	8.881	8.677	14.3955	14.8103	0.61693	0.58588	2.00	2.00	2.00	0.00	51895	1	0.00	17	43	19	21	ACE ALC NH2 ODA		MHC CLASS II-SUPERANTIGEN COMPLEX, IMMUNE SYSTEM-PEPTIDE INHIBITOR COMPLEX, PEPTIDOMIMETIC INHIBITOR
1D60	1993	2.20	P3221	33.23	33.23	94.77	90.00	90.00	120.00	52.48	248.00	246	445	0.553	0.280		17.7096		0.01581		2.31	2.25	2.25	0.06	1798	10	0.56					MG		B-DNA, DOUBLE HELIX, MODIFIED
1D61	1993	1.30	C121	31.87	25.69	34.21	90.00	114.10	90.00	39.23	248.00	432	284	1.521	1.659		5.35339		0.30990		1.33	1.30	1.30	0.03	5026	68	1.35					CA CAC		B-DNA, DOUBLE HELIX, MODIFIED, DNA
1D62	1993	2.00	C121	32.21	25.14	34.14	90.00	114.70	90.00	37.67		236	253	0.933	4.896		10.6427		0.46003		2.01	2.01	2.01	0.00	1196	1	0.08							DNA
1D63	1993	2.00	P212121	24.64	40.61	65.07	90.00	90.00	90.00	43.17	291.00	450	573	0.785	4.338		35.987		0.12054		6.47	2.05	2.05	4.42	3106	1945	62.62					BRN MG		B-DNA, DOUBLE HELIX, COMPLEXED WITH DRUG
1D64	1993	2.10	P212121	24.37	40.00	66.07	90.00	90.00	90.00	40.87	292.00	476	588	0.810	5.709		34.0555		0.16764		6.65	6.65	2.10	4.55	3113	2780	89.30					PNT		B-DNA, DOUBLE HELIX, COMPLEXED WITH DRUG
1D65	1993	2.20	P212121	24.87	40.90	65.64	90.00	90.00	90.00	45.78	292.00	434	557	0.779	8.651		36.6872		0.23580		2.28	2.28	2.28	0.00	2502	1	0.04							B-DNA, DOUBLE HELIX
1D67	1993	1.60	P41212	28.19	28.19	52.77	90.00	90.00	90.00	41.16		154	191	0.806																		DM5		RIGHT HANDED DNA, DOUBLE HELIX, COMPLEXED WITH DRUG
1D6E	2000	2.45	P212121	80.83	102.33	102.64	90.00	90.00	90.00	57.73	294.00	347	4911	0.071	7.036	7.068	34.3319	34.7698	0.20494	0.20328	2.45	2.45	2.45	0.00	31167	0	0.00	18	43	19	20	ACE ALC MPQ NH2 TBG		MHC CLASS II-SUPERANTIGEN COMPLEX, IMMUNE SYSTEM-PEPTIDE INHIBITOR COMPLEX, PEPTIDOMIMETIC INHIBITOR
1D6F	2000	1.69	P3221	97.77	97.77	65.23	90.00	90.00	120.00	41.58	105.00	1397	3443	0.406	1.717		25.4255		0.06753		2.15	2.15	2.15	0.00	18142	0	0.00	43	22	17	18	B3P SO4		POLYPETIDE SYNTHASE, FLAVONOID BIOSYNTHESIS, MALONYL-COA DECARBOXYLATION, SITE- DIRECTED MUTANT, TRANSFERASE
1D6H	2000	2.15	P3221	97.36	97.36	65.21	90.00	90.00	120.00	41.36	105.00	1081	3224	0.335	1.446		25.1941		0.05739		2.15	2.15	2.15	0.00	18142	2	0.01	44	22	17	17	COA CSD SO4		POLYPETIDE SYNTHASE, FLAVONOID BIOSYNTHESIS, MALONYL-COA DECARBOXYLATION, SITE-DIRECTED MUTANT, TRANSFERASE
1D6I	2000	2.00	P3121	97.86	97.86	129.60	90.00	90.00	120.00	41.41	105.00	1222	6328	0.193	2.191		20.6407		0.10615		2.00	2.00	2.00	0.00	45648	2	0.00	41	23	18	18	CSD SO4		POLYPETIDE SYNTHASE, FLAVONOID BIOSYNTHESIS, MALONYL-COA DECARBOXYLATION, SITE-DIRECTED MUTANT, TRANSFERASE
1D6O	1999	1.85	C121	102.80	36.45	56.00	90.00	96.00	90.00	44.15	297.00	861	1839	0.468	4.795		18.7015		0.25640		1.83	1.83	1.83	0.00	15417	0	0.00	13	40	24	23	NH4 SO4		ISOMERASE, IMMUNOPHILIN
1D6P	2000	2.23	P212121	58.20	60.78	32.73	90.00	90.00	90.00	37.65	288.00	352	1101	0.320	6.576		14.1376		0.46514		2.44	2.06	2.73	0.67	11298	6502	57.55	39	14	32	15	GOL NAG		LYSOZYME, MURAMIDASE, HYDROLASE (O-GLYCOSYL), SITE-DIRECTED MUTAGENESIS, N, N'-DIACETYLCHITOBIOSE, AFFINITY LABELING, HYDROLASE
1D6Q	2000	1.96	P212121	56.79	61.24	33.02	90.00	90.00	90.00	36.86	288.00	482	1122	0.430	2.795		13.1655		0.21230		1.98	1.92	1.92	0.06	10873	2450	22.53	39	12	32	17	GAL GOL NAG		LYSOZYME, MURAMIDASE, HYDROLASE (O-GLYCOSYL), N-ACETYLLACTOSAMINE, HYDROLASE
1D6R	2000	2.30	P41212	55.60	55.60	183.40	90.00	90.00	90.00	48.33	277.00	5613	2172	2.584	4.356		10.0713		0.43252		1.80	1.80	1.80	0.00	17988	0	0.00	8	35	29	28			PROTEASE INHIBITOR, SERINE PROTEASE, BOWMAN-BIRK INHIBITOR, HYDROLASE
1D6S	2000	2.30	P21212	96.94	149.93	53.64	90.00	90.00	90.00	56.55	100.00	570	5115	0.111	23.945		24.7594		0.96711		2.30	2.30	2.30	0.00	32175	1	0.00	43	16	21	20	MET PLP		CYSTEINE BIOSYNTHESIS, BETA REPLACEMENT ENZYME, PLP, K41A, LYASE
1D6U	2000	2.40	P212121	135.24	166.48	79.63	90.00	90.00	90.00	55.31	100.00	709	12855	0.055	22.429		27.6213		0.81202		2.40	2.40	2.40	0.00	69138	0	0.00	13	44	24	19	CA CU GOL HY1 PEA TYQ		REACTION INTERMEDIATE, OXIDOREDUCTASE
1D6Y	2000	2.40	P212121	135.24	166.48	79.63	90.00	90.00	90.00	55.31	100.00	718	12823	0.056	26.550		35.6973		0.74375		2.40	2.40	2.40	0.00	65743	0	0.00	13	44	24	19	CA CU GOL HY1 NO PEA TYQ		REACTION INTERMEDIATE MIMIC, OXIDOREDUCTASE
1D6Z	2000	2.10	P212121	135.24	166.48	79.63	90.00	90.00	90.00	55.31	100.00	699	12842	0.054	18.800		23.4382		0.80211		2.10	2.10	2.16	0.06	92495	1959	2.12	13	44	23	20	CA CU GOL HY1 PEA PEO TYY		REACTION INTERMEDIATE, OXIDOREDUCTASE
1D76	1992	1.30	P212121	17.94	31.28	44.70	90.00	90.00	90.00	27.60		592	324	1.827																		1AP		Z-DNA, DOUBLE HELIX, MODIFIED
1D78	1993	1.40	P6122	32.18	32.18	78.51	90.00	90.00	120.00	46.34	258.00	181	198	0.914	6.909		13.8775		0.49786		1.40	1.40	1.40	0.00	4536	1	0.02							A-DNA, DOUBLE HELIX
1D79	1993	1.45	P6122	32.34	32.34	78.49	90.00	90.00	120.00	46.71	258.00	186	196	0.949	7.166		14.2641		0.50238															A-DNA, DOUBLE HELIX
1D7B	2000	1.90	P65	139.20	139.20	53.96	90.00	90.00	120.00	67.36	100.00	513	3349	0.153	6.954		17.441		0.39872		1.90	1.90	1.90	0.00	46858	1	0.00	4	45	27	24	1PG BMA CD HEM NAG PCA		B-TYPE CYTOCHROME, MET/HIS LIGATION, BETA SANDWICH, FE(II)- PROTOPORPHYRIN IX, OXIDOREDUCTASE
1D7C	2000	1.90	P65	139.40	139.40	53.94	90.00	90.00	120.00	66.93	100.00	463	3406	0.136	5.680		14.5414		0.39061		1.90	1.90	1.90	0.00	46194	0	0.00	4	44	28	24	1PG BMA CD HEM NAG PCA		B-TYPE CYTOCHROME, MET/HIS LIGATION, BETA SANDWICH, FE(II)- PROTOPORPHYRIN IX, OXIDOREDUCTASE
1D7D	2000	1.90	P65	138.30	138.30	53.39	90.00	90.00	120.00	66.58	100.00	481	3292	0.146	7.424		21.0255		0.35310		1.90	1.90	1.90	0.00	46172	2	0.00	4	45	27	24	1PG BMA CD HEM MAN NAG PCA		B-TYPE CYTOCHROME, MET/HIS LIGATION, BETA SANDWICH, FE(II)- PROTOPORPHYRIN IX, OXIDOREDUCTASE
1D7F	2000	1.90	P1	64.86	74.46	79.10	85.10	105.00	100.90	48.88	286.00	1032	11435	0.090	7.428		18.7914		0.39529		1.86	1.86	1.86	0.00	103616	5	0.00	23	30	23	24	CA		CYCLODEXTRIN GLUCANOTRANSFERASE, CGTASE, TRANSFERASE
1D7H	1999	1.90	C121	102.80	36.45	56.00	90.00	96.00	90.00	44.15	297.00	935	1834	0.510	12.825		17.8426		0.71879		1.79	1.79	8.02	6.23	16267	12523	76.98	13	40	24	23	DMS NH4 SO4		ISOMERASE, IMMUNOPHILIN, DMSO, FKBP
1D7I	1999	1.90	C121	102.80	36.45	56.00	90.00	96.00	90.00	44.15	297.00	835	1802	0.463	8.086		11.5699		0.69888		1.74	1.74	1.74	0.00	14586	0	0.00	12	40	25	23	DSS NH4 SO4		ISOMERASE, IMMUNOPHILIN, FKBP,METHYL METHYLSULFINYLMETHYL SULFIDE, DSS
1D7J	1999	1.85	C121	102.80	36.45	56.00	90.00	96.00	90.00	44.15	297.00	866	1829	0.473	8.269		12.225		0.67640		1.74	1.74	1.70	0.04	15552	181	1.16	13	40	24	23	BUQ NH4 SO4		ISOMERASE, IMMUNOPHILIN, FKBP, BUQ, 4-HYDROXY-2-BUTANONE
1D7M	2000	2.70	C2221	70.42	128.65	91.57	90.00	90.00	90.00	72.43	100.00	620	1715	0.362	31.526		36.0933		0.87346		2.87	2.40	2.40	0.47	15069	1721	11.42	98	0	0	2			COILED-COIL, COILED-COIL TRIGGER SITE, ALPHA HELIX, DIMERIZATION, CONTRACTILE PROTEIN
1D7O	1999	1.90	P42212	70.50	70.50	118.00	90.00	90.00	90.00	47.30	298.00	531	2322	0.229	4.312		20.7327		0.20798		1.90	1.90	1.90	0.00	23179	0	0.00	45	17	20	18	NAD TCL		TRICLOSAN, ENOYL REDUCTASE, OXIDOREDUCTASE
1D7Z	2002	2.21	P6222	36.36	36.36	69.12	90.00	90.00	120.00	52.66	100.00	378	207	1.826		11.106		38.3876		0.28931												6HA 6HC 6HG 6HT		HEXITOL NUCLEIC ACID, DNA ANALOGUE, DOUBLE HELIX
1D80	1993	2.20	P212121	25.44	41.58	66.10	90.00	90.00	90.00	47.58	283.00	635	564	1.126	19.366		45.3276		0.42725		6.96	6.96	6.96	0.00	2365	2363	99.92							B-DNA, DOUBLE HELIX, MISMATCHED
1D89	1993	2.30	P21212	44.78	66.05	42.91	90.00	90.00	90.00	43.58	263.00	9309	1513	6.153	30.368		35.514		0.85510		2.28	2.28	2.87	0.59	5576	1100	19.73							B-DNA, DOUBLE HELIX, DNA
1D8C	1999	2.00	P212121	73.80	88.70	109.90	90.00	90.00	90.00	44.00	100.00	435	5719	0.076	15.605		23.4406		0.66573		2.05	2.00	2.00	0.05	49241	1127	2.29	49	17	18	16	GLV MG MSE SO4 SOR		ALPHA-BETA BARREL, TIM BARREL, GLYOXYLATE CYCLE, ENOLIZATION, CONDENSATION, CONCERTED ACID-BASE CATALYSIS, LYASE
1D8D	2000	2.00	P61	170.92	170.92	69.28	90.00	90.00	120.00	60.35	96.00	880	6524	0.135	5.394		23.6688		0.22789		2.00	2.00	2.00	0.00	76463	2	0.00	58	4	21	17	ACT FII ZN		FTASE, PFT, PFTASE, FARNESYLTRANSFERASE, FARNESYL TRANSFERASE, CAAX, RAS, CANCER
1D8E	2000	3.00	P61	171.41	171.41	69.66	90.00	90.00	120.00	60.79	96.00	408	6097	0.067	7.657		47.1579		0.16237		3.00	3.00	3.07	0.07	21659	365	1.69	58	4	21	17	ACT FII		FTASE, PFT, PFTASE, FARNESYLTRANSFERASE, FARNESYL TRANSFERASE, CAAX, RAS, CANCER
1D8G	2000	0.74	C121	31.74	25.70	34.22	90.00	116.90	90.00	16.19	100.00	932	404	2.307	0.854		5.63998		0.15142		0.74	0.74	0.74	0.00	29991	0	0.00					CA		B-DNA, CALCIUM, ALTERNATE CONFORMATION, ULTRAHIGH RESOLUTION, TRP REPRESSOR, POLYAMIDE
1D8L	2000	2.50	P21212	79.60	115.60	34.80	90.00	90.00	90.00	49.28	298.00	380	2214	0.172	5.823		48.1128		0.12103		2.50	2.50	2.50	0.00	10050	1	0.01	39	29	19	13			OB-FOLD, HELIX-HAIRPIN-HELIX MOTIF, GENE REGULATION
1D8U	2001	2.35	P3121	126.80	126.80	55.50	90.00	90.00	120.00	64.71	100.00	588	2865	0.205	2.106		38.2869		0.05501		2.31	2.31	2.31	0.00	19324	1	0.01	67	0	16	17	HEM		GLOBIN, BIS-HISTIDYL, HEME PROTEIN, OXYGEN STORAGE/TRANSPORT
1D8W	2000	1.60	C121	169.85	163.10	78.15	90.00	110.32	90.00	52.88	190.00	921	14687	0.063	4.987		14.6624		0.34012		1.60	1.60	1.60	0.00	252170	0	0.00	49	12	21	18	MSE ZN		BETA-ALPHA-8-BARRELS, ALDOSE-KETOSE ISOMERIZATION, HYDRIDE SHIFT, ISOMERASE
1D8X	1999	1.20	C121	62.78	35.69	22.47	90.00	104.38	90.00	33.00	123.00	515	559	0.921	12.889	12.822	16.609	16.9069	0.77603	0.75839	1.13	1.29	1.10	0.19	14272	951	6.66					MG NCO		TANDEM GA BASE PAIRS, GA MISMATCH, DNA
1D8Y	1999	2.08	P43	101.88	101.88	85.18	90.00	90.00	90.00	58.90	120.00	962	5157	0.187	4.688		22.4244		0.20906		2.08	2.08	2.08	0.00	47178	0	0.00	52	13	19	16	SO4 ZN		DNA POLYMERASE I, POLY-D(T), TRANSFERASE/DNA COMPLEX
1D9D	1999	2.18	P43	102.55	102.55	86.28	90.00	90.00	90.00	64.51	120.00	1038	5149	0.202	5.365		24.1663		0.22200		2.11	2.11	2.11	0.00	46985	0	0.00	52	13	19	16	C31 MG SO4 U31 ZN		KLENOW FRAGMENT, 2'-O-AMINOPROPYL NUCLEOTIDES, TRANSFERASE/DNA, RNA COMPLEX
1D9E	2000	2.40	I23	228.62	228.62	228.62	90.00	90.00	90.00	69.48	100.00	610	8618	0.071	0.000		42.6153		0.00000		2.40	2.40	2.40	0.00	76652	0	0.00	41	21	16	22	SO4		KDO, KDO8P, TIM BARREL, DAH7P, PEP, A5P, LYASE
1D9F	1999	3.00	P43	102.65	102.65	86.30	90.00	90.00	90.00	66.59	120.00	348	4934	0.071	10.570		42.7798		0.24708		2.89	2.89	2.89	0.00	19202	0	0.00	53	13	19	15	SO4 U31 ZN		KLENOW FRAGMENT, 2'-O-AMINOPROPYL NUCLEOTIDES, TRANSFERASE/DNA, RNA COMPLEX
1D9H	1999	1.60	P212121	25.17	42.77	45.18	90.00	90.00	90.00	34.61	120.00	369	557	0.662	3.648		12.9708		0.28125		1.60	1.60	1.60	0.00	6444	1	0.02					U31		EXONUCLEASE RESISTANCE, A-DNA, DNA, RNA
1D9K	1999	3.20	P21212	97.60	345.30	97.70	90.00	90.00	90.00	81.25	100.00	318	9962	0.032	66.386		64.8228		1.02411		3.70	3.20	3.20	0.50	50029	4718	9.43	10	41	22	27	NAG NDG		T-CELL RECEPTOR, MHC CLASS II, D10, I-AK, IMMUNE SYSTEM
1D9Q	1999	2.40	P1211	78.94	113.99	94.81	90.00	114.38	90.00	50.29	277.00	274	10184	0.027	8.769		30.4312		0.28816		2.40	2.40	2.40	0.00	53059	0	0.00	36	23	21	20			CHLOROPLAST, PHOTOSYNTHESIS, REDOX REGULATION, THIOREDOXIN, ALLOSTERY, DISULFIDE BRIDGE, CALVIN CYCLE, HYDROLASE
1D9R	1999	1.50	C2221	22.71	67.22	72.50	90.00	90.00	90.00	41.00	123.00	350	552	0.634		19.795		23.0778		0.85775												BRU NCO		TANDEM GA BASE PAIRS, GA MISMATCH, DEOXYRIBONUCLEIC ACID, DNA
1D9V	1999	1.75	P21212	106.75	77.42	34.22	90.00	90.00	90.00	41.23	290.00	255	2550	0.100	8.789		19.8776		0.44216		1.77	1.77	1.77	0.00	27732	0	0.00	47	17	15	21	PO4		FERRIC, BINDING PROTEIN, IRON, APO FORM, PERIPLASMIC PROTEIN, ABC CASSETTE RECEPTOR PROTEIN, METAL BINDING PROTEIN
1D9W	1999	1.91	P3221	60.89	60.89	97.24	90.00	90.00	120.00	55.91	298.00	392	1385	0.283	3.069		11.921		0.25744		1.91	1.91	1.91	0.00	15172	1	0.01	65	9	15	11	BME		HYDROLASE (O-GLYCOSYL), T4 LYSOZYME, HELIX CAPPING, HELIX DIPOLE, HYDROLASE
1D9X	2000	2.60	P3121	150.21	150.21	79.52	90.00	90.00	120.00	45.69	90.00	432	4717	0.092	2.493		52.588		0.04741		2.60	2.67	2.60	0.07	31926	822	2.57	38	14	24	24	ZN		APO PROTEIN, GENE REGULATION
1D9Y	1999	2.20	C2221	40.58	111.01	140.42	90.00	90.00	90.00	47.55	100.00	387	2756	0.140		11.530		19.8541		0.58074								47	17	16	20	FE PO4		FERRIC BINDING PROTEIN, PERIPLASMIC BINDING PROTEIN, FBPA, GHONNORHEA, NEISSERIA, METAL BINDING PROTEIN
1DA3	1993	2.00	P3221	33.38	33.38	98.30	90.00	90.00	120.00	52.65	273.00	228	462	0.494	3.015		14.1369		0.21327		2.00	2.00	2.00	0.00	2281	1	0.04					6MA CL MG		B-DNA, DOUBLE HELIX, MODIFIED
1DA9	1993	1.70	P41212	28.01	28.01	52.99	90.00	90.00	90.00	36.64		166	202	0.822	4.253		8.67708		0.49014		1.70	1.70	1.70	0.00	1522	0	0.00					DM2		RIGHT HANDED DNA, DOUBLE HELIX, COMPLEXED WITH DRUG
1DAM	1999	1.80	C121	72.70	48.90	61.10	90.00	106.70	90.00	34.00	100.00	467	1940	0.241	3.604		14.2329		0.25322		1.80	1.80	1.80	0.00	18833	0	0.00	39	21	21	19	ADP DTB MG PO4		LIGASE, BIOTIN BIOSYNTHESIS, MAGNESIUM, ATP-BINDING, PHOSPHORYL TRANSFER
1DAN	1997	2.00	P212121	70.65	82.55	126.50	90.00	90.00	90.00	53.91		381	4971	0.077	11.277		23.8817		0.47220		2.05	2.00	2.00	0.05	49724	1244	2.50	16	37	23	24	0Z6 BGC CA CAC CGU CL FUC		BLOOD COAGULATION, SERINE PROTEASE, CO-FACTOR, RECEPTOR ENZYME, GLA, EGF, HYDROLASE-HYDROLASE INHIBITOR COMPLEX
1DAO	1997	3.20	C2221	326.40	136.90	196.50	90.00	90.00	90.00	60.00	100.00	657	22232	0.030	7.929	8.646	18.1977	18.0471	0.43571	0.47908	3.20	3.20	3.20	0.00	72258	2	0.00	34	29	18	19	FAB		FLAVOENZYME, FAD COFACTOR, OXIDOREDUCTASE
1DAW	2000	2.20	C121	143.11	59.20	45.81	90.00	103.56	90.00	49.55	100.00	474	3051	0.155	27.861	34.036	28.9875	31.3058	0.96114	1.08721	2.05	2.05	2.10	0.05	23356	521	2.23	43	15	18	24	ANP MG		PROTEIN KINASE CK2, DUAL-COSUBSTRATE SPECIFICITY, BINARY COMPLEX, TRANSFERASE
1DAY	2000	2.20	C121	142.70	58.82	46.18	90.00	103.77	90.00	49.44	100.00	396	2998	0.132	32.902	37.376	31.3598	32.9549	1.04918	1.13416	2.20	2.20	2.20	0.00	18993	0	0.00	44	15	17	24	GNP MG		PROTEIN KINASE CK2, DUAL-COSUBSTRATE SPECIFICITY, BINARY COMPLEX WITH MG-GMPPNP, TRANSFERASE
1DAZ	2000	1.55	P212121	51.24	58.19	61.22	90.00	90.00	90.00	37.65	90.00	658	1769	0.372	5.545		7.17729		0.77258		1.55	1.55	1.55	0.00	27073	0	0.00	4	55	22	19	0Q4		HIV-1 PROTEASE, HYDROLASE-HYDROLASE INHIBITOR COMPLEX, REDUCED PEPTIDE INHIBITOR
1DB1	2000	1.80	P212121	45.19	52.44	133.29	90.00	90.00	90.00	54.20	298.00	383	2186	0.175	3.846		25.3825		0.15152		1.80	1.80	1.80	0.00	29359	5	0.02	67	3	15	15	VDX		COMPLEX, GENE REGULATION
1DB2	1999	2.70	P3121	92.60	92.60	251.50	90.00	90.00	120.00	66.38	100.00	422	5887	0.072	10.407	10.933	34.8806	37.3581	0.29836	0.29265	2.76	2.76	2.54	0.22	40198	4877	12.13	30	31	20	19			NATIVE SERPIN, HYDROLASE INHIBITOR
1DB3	1999	2.30	P6322	149.60	149.60	102.60	90.00	90.00	120.00	68.84	100.00	232	2754	0.084	1.138		32.9832		0.03450		2.30	2.30	2.30	0.00	30546	0	0.00	39	19	19	23			DEHYDRATASE, NADP, GDP-MANNOSE, GDP-FUCOSE, LYASE
1DBF	2000	1.30	P212121	52.20	83.77	85.96	90.00	90.00	90.00	43.01	100.00	1238	3655	0.339	3.303		7.68069		0.43004		1.16	1.23	1.23	0.07	89868	3414	3.80	31	27	18	24	GOL SO4		CHORISMATE MUTASE, SHIKIMATE PATHWAY, ISOMERASE
1DBG	2000	1.70	P1211	50.60	74.40	58.70	90.00	92.90	90.00	37.12	100.00	1070	4364	0.245	2.521	2.560	8.19775	8.13415	0.30752	0.31472	1.70	1.70	1.70	0.00	44800	0	0.00	10	32	27	31	BGC G4D GCU MAN MXY RAM XYP		BETA HELIX, POLYSACCHARIDE LYASE, DEMATAN SULFATE
1DBH	1998	2.30	C121	104.40	70.44	73.83	90.00	96.29	90.00	62.00	100.00	295	2817	0.105	16.215		29.8553		0.54312		2.10	2.10	2.10	0.00	30620	0	0.00	55	13	19	13	MSE		GUANINE NUCLEOTIDE EXCHANGE FACTOR, GENE REGULATION
1DBI	1999	1.80	P1211	44.05	51.68	52.78	90.00	96.10	90.00	38.65	110.00	812	2281	0.356	5.382		10.5084		0.51216		1.75	1.75	1.75	0.00	20732	0	0.00	29	21	28	22	CA NA		HYDROLASE
1DBN	2000	2.75	P21212	80.74	88.45	84.50	90.00	90.00	90.00	57.60	100.00	496	3874	0.128	27.103		48.1222		0.56321		2.70	2.70	2.70	0.00	17169	0	0.00	5	44	26	25	BGC CA GAL MN NAG SIA		PLANT LECTIN, CARBOHYDRATE BINDING, SIALYLLACTOSE, SUGAR BINDING PROTEIN
1DBO	2000	1.70	P1211	50.60	74.40	58.70	90.00	92.90	90.00	34.87	100.00	1066	4365	0.244	1.334	1.307	9.12201	9.05929	0.14624	0.14427	1.69	1.69	1.69	0.00	44133	1	0.00	11	32	26	31	ASG BGC G4D GC4 GCU MAN MXY RAM XYP		ACTIVE SITE, BETA-ELIMINATION, DEMATAN SULFATE, LYASE
1DBP	1994	2.20	P212121	74.84	88.88	39.86	90.00	90.00	90.00	46.98		1466	2987	0.491	0.744		24.0877		0.03089		2.01	2.07	6.04	4.03	17536	12209	69.62	45	23	18	14	RIP		BINDING PROTEIN
1DBV	1997	2.50	P1211	82.95	124.68	82.87	90.00	108.63	90.00	56.51	297.00	378	10668	0.035	8.839		23.9712		0.36873		2.30	2.30	2.30	0.00	58292	1	0.00	30	29	24	17	NAD SO4		OXIDOREDUCTASE, NAD(P) SELECTIVITY
1DBW	1999	1.60	P1	31.70	42.20	44.60	93.20	104.50	101.90	35.00	100.00	1040	2081	0.500	4.067		15.5344		0.26181		1.61	1.61	1.61	0.00	20624	11	0.05	43	20	17	20	15P		DOUBLY WOUND FIVE-STRANDED BETA/ALPHA FOLD, NITROGEN FIXATION REGULATION, TRANSCRIPTION
1DC0	2000	1.30	P41212	40.20	40.20	77.34	90.00	90.00	90.00	39.25	110.00	335	579	0.579	1.316	1.452	8.95687	9.08516	0.14693	0.15982	1.30	1.30	1.30	0.00	16068	0	0.00							A-DNA, B-DNA, INTERMEDIATE
1DC1	2001	1.70	P212121	80.29	87.82	99.45	90.00	90.00	90.00	41.20	100.00	1448	6020	0.241	4.747		16.2233		0.29260		1.70	1.70	1.70	0.00	77445	10	0.01	57	17	14	12	DIO		PROTEIN-DNA COMPLEX, RESTRICTION ENDONUCLEASE, THERMOPHILIC ENZYME, DEGENERATE DNA RECOGNITION, HYDROLASE/DNA COMPLEX
1DC3	2000	2.50	I41	119.57	119.57	158.55	90.00	90.00	90.00	69.22	100.00	1004	5183	0.194	4.249		22.0816		0.19242		2.50	2.50	2.50	0.00	36605	4	0.01	30	28	25	17			GAPDH, STRUCTURE, SUBSTRATE, OXIDOREDUCTASE
1DC4	2000	2.50	I41	120.82	120.82	157.68	90.00	90.00	90.00	69.40	100.00	904	5237	0.173	0.540		33.5914		0.01608		2.50	2.50	2.50	0.00	37130	0	0.00	30	27	24	19	G3P MSE		GAPDH, STRUCTURE, SUBSTRATE, GAP, OXIDOREDUCTASE
1DC5	2000	2.00	C121	81.87	134.54	68.23	90.00	106.12	90.00	51.68	100.00	1529	5206	0.294	7.500		23.3141		0.32169		2.03	2.03	2.03	0.00	42342	1	0.00	29	28	25	18			GAPDH, SUBSTRATE, OXIDOREDUCTASE
1DC6	2000	2.00	C121	85.45	134.47	67.34	90.00	107.89	90.00	52.62	100.00	1610	5321	0.303	21.650		25.0709		0.86355		2.00	2.00	2.17	0.17	43875	2525	5.75	30	27	25	18	NAD		GAPDH, COFACTOR, OXIDOREDUCTASE
1DC9	2000	2.10	P1211	36.64	52.38	31.59	90.00	90.92	90.00	39.00	298.00	358	1131	0.317	11.253		14.9487		0.75277		2.11	2.11	2.11	0.00	6305	0	0.00	11	59	18	12			FATTY ACID BINDING PROTEIN, INTRACELLULAR LIPID BINDING PROTEIN, MUTANT, BETA- BARREL
1DCF	2000	2.50	P43212	47.92	47.92	111.79	90.00	90.00	90.00	63.50	120.00	85	1061	0.080	18.339		50.4027		0.36385		2.43	2.43	2.43	0.00	4634	0	0.00	38	19	19	24			BETA-ALPHA FIVE SANDWICH, TRANSFERASE
1DCK	1999	2.00	P1	31.70	42.50	44.70	93.20	103.00	101.80	35.00	100.00	760	2008	0.378	4.725		19.6499		0.24046		1.79	1.70	1.79	0.09	15267	314	2.06	43	20	17	20	15P MN		DOUBLY WOUND FIVE-STRANDED BETA/ALPHA FOLD, NITROGEN FIXATION REGULATION, TRANSCRIPTION
1DCL	1997	2.30	P3121	72.30	72.30	185.90	90.00	90.00	120.00	59.95		684	3621	0.189														5	49	22	24			IMMUNOGLOBULIN, BENCE JONES, ANTIBODY, MULTIPLE QUATERNARY STRUCTURES
1DCM	2000	3.00	C121	115.60	34.80	66.90	90.00	119.40	90.00	35.00	100.00	170	1806	0.094	1.891		62.7267		0.03015		2.58	2.58	2.58	0.00	7273	1	0.01	41	17	20	22	MG		DOUBLY WOUND FIVE-STRANDED BETA/ALPHA FOLD, NITROGEN FIXATION REGULATION, TRANSCRIPTION
1DCN	1999	2.30	P1211	94.58	99.59	107.14	90.00	101.68	90.00	50.70	120.00	222	13754	0.016	2.346		22.1386		0.10597		2.28	2.28	2.28	0.00	65834	0	0.00	67	5	16	12	AS1		EYE LENS PROTEIN, DELTA 2 CRYSTALLIN, ARGININOSUCCINATE LYASE
1DCQ	1999	2.10	C2221	73.93	132.21	59.82	90.00	90.00	90.00	44.85	100.00	132	2169	0.061	3.691		25.26		0.14612		2.11	2.11	2.11	0.00	16886	0	0.00	45	5	26	24	ZN		ZINC-BINDING MODULE, ANKYRIN REPEATS, METAL BINDING PROTEIN
1DCR	1999	1.60	C2221	20.95	61.86	68.49	90.00	90.00	90.00	25.39	298.00	700	521	1.344		14.393		23.7124		0.60698												BRU MG NA SPM		TANDEM GA BASE PAIRS, GA MISMATCH, DEOXYRIBONUCLEIC ACID, DNA
1DCS	1999	1.30	H3	106.40	106.40	71.20	90.00	90.00	120.00	53.00	90.00	209	2461	0.085	4.620	5.009	14.4527	14.6241	0.31966	0.34252	1.30	1.30	1.34	0.04	71648	1473	2.06	32	25	16	27	SO4		FERROUS OXYGENASE, CEPHALOSPORIN, 2-OXOGLUTARATE, OXIDOREDUCTASE, ANTIBIOTICS, MEROHEDRAL TWINNING, ANTIBIOTIC BIOSYNTHESIS
1DCU	1999	2.20	P1211	71.60	126.32	78.02	90.00	97.73	90.00	44.76	277.00	324	10102	0.032	7.080		29.7349		0.23810		2.20	2.20	2.20	0.00	69336	18	0.03	37	23	21	19			CHLOROPLAST, PHOTOSYNTHESIS, REDOX REGULATION, THIOREDOXIN, ALLOSTERY, HYDROLASE
1DCV	2000	2.50	C121	64.10	25.90	39.90	90.00	122.00	90.00	44.12	277.00	210	427	0.492	32.474		46.9454		0.69174		2.49	2.49	2.49	0.00	2009	1	0.05							CENTRAL TA DINUCLEOTIDE, DEOXYRIBONUCLEIC ACID, DNA
1DCW	2000	2.10	C121	66.50	23.50	76.90	90.00	114.80	90.00	46.74	93.00	368	900	0.409	28.230		41.2125		0.68499		2.11	2.11	2.11	0.00	6169	1	0.02					NA		HOLLIDAY JUNCTION, INVERTED REPEAT, FOUR-WAY JUNCTION, DEOXYRIBONUCLEIC ACID, DNA
1DD1	1999	2.62	I4122	142.43	142.43	195.48	90.00	90.00	90.00	56.17		772	5889	0.131	0.345		34.033		0.01014		2.62	2.62	2.62	0.00	29751	0	0.00	25	28	22	25	SO4		B-SHEET SANDWICH HELIX-TURN-HELIX, SIGNALING PROTEIN
1DD5	1999	2.55	P43212	47.25	47.25	297.55	90.00	90.00	90.00	68.00	100.00	221	1577	0.140	11.346		36.8057		0.30827		2.55	2.55	2.55	0.00	11878	0	0.00	62	14	12	12	ACY		THREE-HELIX BUNDLE, BETA-ALPHA-BETA SANDWICH, RIBOSOME
1DD7	2000	2.25	P212121	63.42	73.93	93.64	90.00	90.00	90.00	49.24	100.00	1520	3588	0.424	10.931		31.6461		0.34541		2.25	2.25	2.25	0.00	20539	2	0.01	38	16	15	31	1PM HEM SO3		NITRIC OXIDE, L-ARGININE MONOOXYGENASE, HEME, DIMERIZATION, INHIBITOR, NOS, OXIDOREDUCTASE
1DD8	1999	2.30	P212121	59.62	142.71	213.46	90.00	90.00	90.00	53.73	298.00	382	12440	0.031	3.191		18.3999		0.17342		2.30	2.30	2.30	0.00	76797	0	0.00	38	22	19	21			THIOLASE FOLD, TRANSFERASE
1DDH	1999	3.10	P212121	51.33	91.35	108.20	90.00	90.00	90.00	58.00	100.00	241	3051	0.079	35.254		62.2532		0.56630		3.46	3.00	3.00	0.46	9146	814	8.90	18	39	20	23			COMPLEX (HISTOCOMPATIBILITY/ANTIGEN), HISTOCOMPATIBILITY ANTIGEN, CLASS I MAJOR HISTOCOMPATIBILITY COMPLEX, MHC I, PEPTIDE
1DDL	2000	2.70	P4232	348.55	348.55	348.55	90.00	90.00	90.00	67.50	295.00	0	4670	0.000	0.000		28.7983		0.00000		2.70	2.70	2.70	0.00	178705	0	0.00	9	44	20	27			PLANT VIRUS, DYMV, CAPSID PROTEIN, COAT PROTEIN, TYMOVIRUSES, WATER STRUCTURE, RNA, ICOSAHEDRAL VIRUS, VIRUS/RNA COMPLEX
1DDO	1997	3.10	C2221	325.20	137.10	196.80	90.00	90.00	90.00	60.00	100.00	600	22441	0.027	18.832		2.17282		8.66708		13.87	13.87	13.87	0.00	78287	77712	99.27	33	30	19	18	DTR FAD ITR		FLAVOENZYME, FAD COFACTOR, OXIDOREDUCTASE
1DDR	1995	2.45	P61	93.18	93.18	73.89	90.00	90.00	120.00	52.10		630	2771	0.227	3.660		1.82782		2.00239		2.32	2.32	2.51	0.19	6424	6	0.09	24	34	17	25	CA CL MTX URE		OXIDO-REDUCTASE
1DDS	1995	2.20	P61	93.18	93.18	73.89	90.00	90.00	120.00	52.10		516	2693	0.192	0.252		6.56106		0.03841		2.20	2.20	2.20	0.00	10433	0	0.00	23	35	18	24	CA CL MTX		OXIDO-REDUCTASE
1DDT	1994	2.00	C121	105.64	92.56	65.58	90.00	94.60	90.00	55.02		1680	4469	0.376	7.865		26.4864		0.29694		2.05	2.00	2.00	0.05	39447	434	1.10	36	27	20	17	APU		TOXIN
1DDV	2000	1.90	P21212	55.70	48.60	35.90	90.00	90.00	90.00	32.46	93.00	416	965	0.431	1.689		29.7128		0.05684		1.90	1.90	1.90	0.00	7977	1	0.01	14	45	26	15			PROTEIN-LIGAND COMPLEX, POLYPROLINE RECOGNITION, BETA TURN, SIGNALING PROTEIN
1DDW	2000	1.70	P3221	49.94	49.94	80.91	90.00	90.00	120.00	41.59	93.00	444	984	0.451	5.866		19.6341		0.29877		1.70	1.70	1.70	0.00	12725	2	0.02	16	49	23	12	MSE		PLECKSTRIN HOMOLOGY DOMAIN FOLD, SIGNALING PROTEIN
1DDX	2000	3.00	P21212	180.24	134.80	122.51	90.00	90.00	90.00	57.99	130.00	149	18477	0.008	42.208		34.3611		1.22837		3.00	3.46	3.16	0.46	45890	6000	13.07	45	6	25	24	BOG NAG PGX		COX-2, CYCLOOXYGENASE, PROSTAGLANDIN, ARACHIDONATE, ENDOPEROXIDE, OXIDOREDUCTASE
1DDY	2000	3.00	C2221	91.33	161.88	100.96	90.00	90.00	90.00	70.25	100.00	1376	3376	0.408		23.636		16.1778		1.46101												B12 NME		RNA, TRIPLEX, VITAMIN B12, APTAMER
1DE5	2000	2.20	C121	169.44	162.69	77.02	90.00	110.68	90.00	52.26	195.00	599	14315	0.042	11.054		18.7036		0.59101		2.20	2.20	2.20	0.00	84921	8	0.01	47	12	22	19	RNT ZN		(BETA8/ALPHA8) BARREL, TIM BARREL, HYDRIDE SHIFT, ISOMERASE
1DE6	2000	2.10	C121	169.18	162.44	77.73	90.00	109.89	90.00	52.78	195.00	507	14331	0.035	3.848		19.8046		0.19430		2.10	2.10	2.15	0.05	105718	2551	2.41	47	12	22	19	MN RNS ZN		(BETA8/ALPHA8) BARREL, TIM BARREL, HYDRIDE SHIFT, ISOMERASE
1DE7	2000	2.00	P1211	54.07	81.26	85.46	90.00	101.62	90.00	55.00	93.00	676	5114	0.132	11.276		22.4013		0.50336		1.99	1.99	1.99	0.00	45233	1	0.00	16	31	28	25	0QE AR7 NA		ENZYME-SUBSTRATE COMPLEX, ALPHA-THROMBIN, FACTOR XIII ACTIVATION PEPTIDE, HYDROLASE/PEPTIDE, BLOOD CLOTTING, HYDROLASE-HYDROLASE SUBSTRATE COMPLEX
1DE9	2000	3.00	P212121	90.06	98.35	101.05	90.00	90.00	90.00	59.61	100.00	346	5088	0.068	28.523		37.7728		0.75512		3.00	3.00	3.00	0.00	16815	1	0.01	26	25	23	26	3DR MN		ENZYME:DNA COMPLEX, DNA REPAIR ABASIC SITE, AP ENDONUCLEASE, LYASE/DNA COMPLEX
1DEB	2000	2.40	P6522	66.86	66.86	127.47	90.00	90.00	120.00	63.45	76.00	460	883	0.521	12.700		19.5826		0.64853		2.40	2.40	2.40	0.00	6139	0	0.00	89	0	2	9	SO4		APC, COILED COIL, TUMOR SUPPRESSOR, STRUCTURAL PROTEIN
1DED	2000	2.00	P1	64.93	73.83	79.05	85.10	105.40	100.50	48.44	286.00	3732	15555	0.240	15.640		21.1838		0.73830		2.21	2.62	2.50	0.41	95583	45142	47.23	23	30	24	23	CA QPS		CYCLODEXTRIN GLUCANOTRANSFERASE, CGTASE, ACARBOSE, TRANSFERASE
1DEE	2000	2.70	P1211	68.52	78.91	163.24	90.00	100.71	90.00	56.09	298.00	762	10859	0.070	21.576		48.3827		0.44594		2.64	2.64	2.89	0.25	46742	6311	13.50	10	48	21	21			FAB-IBP COMPLEX CRYSTAL STRUCTURE 2.7A RESOLUTION BINDING OUTSIDE THE ANTIGEN COMBINING SITE SUPERANTIGEN FAB VH3 SPECIFICITY, IMMUNE SYSTEM
1DEH	1996	2.20	P1	54.04	44.54	93.32	92.56	103.26	68.84	51.94	298.00	264	5981	0.044	11.794		27.9146		0.42250		2.19	2.19	2.19	0.00	34072	310	0.91	29	26	23	22	CL NAD PYZ ZN		NAD+ DEPENDENT ALCOHOL DEHYDROGENASE, OXIDOREDUCTASE
1DEI	1997	1.60	P212121	57.40	56.30	23.00	90.00	90.00	90.00	35.00	293.10	536	767	0.699	3.643		7.5792		0.48066		1.60	1.60	1.60	0.00	8377	1	0.01	55	0	8	37			HORMONE, GLUCOSE METABOLISM
1DEJ	2000	2.40	P212121	56.89	69.39	183.24	90.00	90.00	90.00	61.87	100.00	888	4329	0.205	5.072		9.02708		0.56186		2.40	2.40	2.40	0.00	27307	0	0.00	39	24	18	19	ATP CA HIC		ACTIN MUTANT, CONTRACTILE PROTEIN
[truncated: 91,160 more rows]
